# Supplementary material for: Comparative Transcriptome Analysis During the Seven Developmental Stages of Channel Catfish (Ictalurus punctatus) and Tra Catfish (Pangasianodon hypophthalmus) Provides Novel Insights for Terrestrial Adaptation
Source: Front Genet. 2021 Jan 21;11:608325. doi: 10.3389/fgene.2020.608325 (PMC7859520; doi:10.3389/fgene.2020.608325)
Supplement: Supplementary Table 1 — Results of hypoxia challenge under direct exposure to air for Pangasianodon hypophthalmus at 7 early developmental stages. [file Table_1.xlsx]

## Sheet: Sheet1
Supplementary Table S1. Results of hypoxia challenge for Pangasianodon hypophthalmus at 7 early developmental stages.
Date	Stage	Time (minute)	Oxygen concentration (mg/L)	Survival Rate %	Fish behavior
19/11/2016	2 dpf	0	5.7	100	Active, move around bottle
19/11/2016	2 dpf	15	2.1	100	moving fast on the surface
19/11/2016	2 dpf	30	1.3	100	move slower
19/11/2016	2 dpf	45	0.7	0	not moving, stay on the bottom and all fish died
21/11/2016	4 dpf	0	5	100	Active
21/11/2016	4 dpf	15	1.5	100	Slow moving
21/11/2016	4 dpf	30	1.1	100	moving fast on the surface
21/11/2016	4 dpf	45	0	100	50% drop to the bottom
21/11/2016	4 dpf	55	0	0	not moving, stay on the bottom and all fish died
23/11/2016	6 dpf	0	4.7	100	active
23/11/2016	6 dpf	15	1.2	100	Moving on the surface
23/11/2016	6 dpf	30	0.7	100	moving fast on the surface
23/11/2016	6 dpf	45	0	100	50% drop to the bottom
23/11/2016	6 dpf	60	0	0	not moving, stay on the bottom and all fish died
25/11/2016	8 dpf	0	4.6	100	Active
25/11/2016	8 dpf	15	0.9	100	moving on the surface
25/11/2016	8 dpf	30	0.6	100	moving fast on the surface
25/11/2016	8 dpf	45	0	100	30% drop
25/11/2016	8 dpf	60	0	30	70% died
25/11/2016	8 dpf	75	0	0	not moving, stay on the bottom and all fish died
26/11/2016	9 dpf	0	5.4	100	Active, swim on the bottom
26/11/2016	9 dpf	15	1.6	100	Active, swim on the surface
26/11/2016	9 dpf	30	0.8	100	Active, swim on the surface
26/11/2016	9 dpf	45	0.4	100	swim on the surface
26/11/2016	9 dpf	50	0	100	swim on the surface
26/11/2016	9 dpf	65	0	100	start to skin on the bottom
26/11/2016	9 dpf	75	0	73	27% died
26/11/2016	9 dpf	85	0	73	40% stay on the bottom
26/11/2016	9 dpf	90	0	73	40% stay on the bottom
26/11/2016	9 dpf	120	0	60	not moving, stay on the bottom and 40% fish died
27/11/2016	10 dpf	0	4.6	100	swim on the bottom
27/11/2016	10 dpf	15	0.9	100	Active
27/11/2016	10 dpf	30	0.5	100	50% on the surface
27/11/2016	10 dpf	45	0	100	100% on the surface
27/11/2016	10 dpf	55	0	87	13% died
27/11/2016	10 dpf	70	0	80	20% died
27/11/2016	10 dpf	120	0	80	20% died
28/11/2016	11 dpf	0	4.6	100	Active, swim on the bottom
28/11/2016	11 dpf	15	1	100	Active, swim on the bottom
28/11/2016	11 dpf	40	0.5	100	Active, swim on the bottom
28/11/2016	11 dpf	50	0	100	Active, swim on the bottom
28/11/2016	11 dpf	85	0	100	Active, swim on the bottom
28/11/2016	11 dpf	120	0	100	Active, sometimes, the fish swim on the surface
