# Supplementary material for: Comparative Transcriptome Analysis During the Seven Developmental Stages of Channel Catfish (Ictalurus punctatus) and Tra Catfish (Pangasianodon hypophthalmus) Provides Novel Insights for Terrestrial Adaptation
Source: Front Genet. 2021 Jan 21;11:608325. doi: 10.3389/fgene.2020.608325 (PMC7859520; doi:10.3389/fgene.2020.608325)
Supplement: Supplementary Table 2 — Genes specific in tra catfish (Pangasianodon hypophthalmus). [file Table_2.XLSX]

## Sheet: Sheet1
Supplementary Table S2. Genes specific in tra catfish (Pangasianodon hypophthalmus).
Gene ID	Name	Description
113526165	asdurf	ASNSD1 upstream open reading frame protein
113534236	cabyr	calcium-binding tyrosine phosphorylation-regulated protein isoform X1
113544227	cunh10orf53	UPF0728 protein C10orf53 homolog
113531560	cunh3orf85	uncharacterized protein C3orf85 homolog
113533572	enkd1	enkurin domain-containing protein 1 isoform X1
113535709	fam216a	protein FAM216A isoform X1
113524221	iqcd	dynein regulatory complex protein 10
113544929	lage3	L antigen family member 3
113523749	LOC113523749	uncharacterized protein LOC113523749
113523868	LOC113523868	uncharacterized protein LOC113523868 isoform X1
113523917	LOC113523917	uncharacterized protein LOC113523917
113524458	LOC113524458	uncharacterized protein LOC113524458
113547643	HRG	histidine-rich glycoprotein
113524923	LOC113524923	uncharacterized protein LOC113524923
113525165	LOC113525165	uncharacterized protein LOC113525165 isoform X1
113525426	LOC113525426	uncharacterized protein LOC113525426
113525877	LOC113525877	uncharacterized protein LOC113525877 isoform X1
113526169	LOC113526169	velvet complex subunit B-like
113526670	CPN	calphotin-like
113526961	LOC113526961	uncharacterized protein LOC113526961
113527132	LOC113527132	uncharacterized protein LOC113527132
113527187	LOC113527187	uncharacterized protein LOC113527187
113528833	LOC113528833	leukocyte cysteine proteinase inhibitor 1-like
113530157	IL21	interleukin-21-like
113530575	LOC113530575	L-rhamnose-binding lectin CSL2-like
113531030	LOC113531030	uncharacterized protein LOC113531030
113531950	LOC113531950	uncharacterized protein LOC113531950
113531961	LOC113531961	uncharacterized protein LOC113531961
113533461	LOC113533461	uncharacterized protein LOC113533461
113533685	CX3CL1	chromo domain-containing protein cec-1-like isoform X2
113533778	shkD	dual specificity protein kinase shkD-like isoform X2
113534207	LOC113534207	uncharacterized protein LOC113534207
113534513	LOC113534513	uncharacterized protein LOC113534513 isoform X1
113534652	LOC113534652	uncharacterized protein LOC113534652
113535210	LOC113535210	uncharacterized protein LOC113535210
113535796	GRP	gastrin-releasing peptide-like isoform X2
113536891	COX7C	cytochrome c oxidase subunit 7C, mitochondrial
113537824	LOC113537824	uncharacterized protein LOC113537824
113538378	LOC113538378	uncharacterized protein LOC113538378
113539378	LOC113539378	uncharacterized protein LOC113539378
113539654	ZNF862	zinc finger protein 862-like
113539694	LOC113539694	uncharacterized protein LOC113539694
113539997	LOC113539997	uncharacterized protein LOC113539997
113540154	KINUC	kinesin-like protein KIN-UC
113541042	VXN	vexin-like
113541109	LOC113541109	uncharacterized protein LOC113541109
113541403	LOC113541403	LOW QUALITY PROTEIN: uncharacterized protein LOC113541403
113541665	LOC113541665	uncharacterized protein LOC113541665
113541778	LOC113541778	uncharacterized protein LOC113541778 isoform X2
113541951	LOC113541951	B3 domain-containing protein At5g60140-like
113542106	LOC113542106	uncharacterized protein LOC113542106 isoform X1
113542136	LOC113542136	uncharacterized protein LOC113542136
113542572	LOC113542572	uncharacterized protein LOC113542572
113543562	CCDC169	coiled-coil domain-containing protein 169-like isoform X1
113543977	LOC113543977	uncharacterized protein LOC113543977
113544277	LOC113544277	uncharacterized protein LOC113544277
113544396	LOC113544396	uncharacterized protein LOC113544396
113544511	LOC113544511	uncharacterized protein LOC113544511
113544546	CLCA3	calcium-activated chloride channel regulator 3A-1-like
113544571	CLCA1	calcium-activated chloride channel regulator 1-like
113544950	LOC113544950	uncharacterized protein LOC113544950
113546324	LOC113546324	protein SIX6OS1-like isoform X1
113546726	LOC113546726	uncharacterized protein LOC113546726
113547474	LOC113547474	uncharacterized protein LOC113547474
113547475	SPIDROIN	spidroin-2-like isoform X1
113539350	ly6d	lymphocyte antigen 6D
113545006	ncmap	noncompact myelin-associated protein
113544011	parm1	prostate androgen-regulated mucin-like protein 1
113547415	pet117	PET117 Cytochrome C Oxidase Chaperone
113530343	pifo	protein pitchfork
113523984	pogk	LOW QUALITY PROTEIN: pogo transposable element with KRAB domain
113543745	slfnl1	schlafen-like protein 1, partial
113524077	tex33	testis-expressed protein 33
113527483	tex47	testis-expressed protein 47
113523981	wdr60	WD repeat-containing protein 60, partial
113547689	xpa	DNA repair protein complementing XP-A cells
