# Supplementary material for: Comparative Transcriptome Analysis During the Seven Developmental Stages of Channel Catfish (Ictalurus punctatus) and Tra Catfish (Pangasianodon hypophthalmus) Provides Novel Insights for Terrestrial Adaptation
Source: Front Genet. 2021 Jan 21;11:608325. doi: 10.3389/fgene.2020.608325 (PMC7859520; doi:10.3389/fgene.2020.608325)
Supplement: Supplementary Table 3 — Summary statistics of the transcriptome sequencing in tra catfish (Pangasianodon hypophthalmus) across early development stages [PanN1-N2; sample and replicate of tra catfish days post-fertilization (dpf)- replicate number]. [file Table_3.XLSX]

## Sheet: Sheet1
Supplementary Table S3. Summary statistics of the transcriptome sequencing in tra catfish (Pangasianodon hypophthalmus) early development stages (PanN1-N2; tra catfish days post-fertilization (dpf)- replicate number).
Samples (Days post fertilization)	No. of raw reads	No. of Clean reads	%GC	No. of mapped reads	Mapping rates (%)
Pan2-1	91258588	34263036	48	23315024	0.6804
Pan2-2	99428290	45246230	48	32999524	0.7293
Pan4-1	84303060	35220266	49	24687004	0.7009
Pan4-2	94169112	35220266	49	32125804	0.7377
Pan6-1	101986182	50214702	48	34695330	0.691
Pan6-2	83463360	39952806	48	27393394	0.6857
Pan8-1	79577474	41618368	50	26628028	0.6398
Pan8-2	122305060	63011586	49	43508386	0.6905
Pan9-1	95165314	44452736	48	28410570	0.6391
Pan9-2	87731496	41556154	48	26434938	0.6361
Pan10-1	90931716	37469612	50	23738636	0.6335
Pan10-2	91213504	36673982	50	24093544	0.657
Pan11-1	97272818	42492728	47	26532068	0.6244
Pan11-2	83885030	39744530	47	25736390	0.6475
