# Supplementary material for: Comparative Transcriptome Analysis During the Seven Developmental Stages of Channel Catfish (Ictalurus punctatus) and Tra Catfish (Pangasianodon hypophthalmus) Provides Novel Insights for Terrestrial Adaptation
Source: Front Genet. 2021 Jan 21;11:608325. doi: 10.3389/fgene.2020.608325 (PMC7859520; doi:10.3389/fgene.2020.608325)
Supplement: Supplementary Table 4 — Normalized gene read counts in tra catfish (Pangasianodon hypophthalmus) across 7 developmental stages. [file Table_4.XLSX]

## Sheet: #of expressed genes
Supplementary Table S4. Normalized gene read counts in tra catfish (Pangasianodon hypophthalmus) across 7 developmental stages.
Stage	Number of expressed genes				Genes that expressed in at least one sample in both replicates at 0.1 or more FPKM were selected as expresses genes.
2 dpf	20534
4 dpf	20867
6 dpf	20822
8 dpf	20516
9 dpf	21004
10 dpf	20586
11 dpf	20738

## Sheet: normalized genes count
Total gene read counts were normalized using FPKM (fragments per kilobase of exon model per million reads mapped)
Gene ID	2dpf_1	2dpf_2	4dpf_1	4dpf_2	6dpf_1	6dpf_2	8dpf_1	8dpf_2	9dpf_1	9dpf_2	10dpf_1	10dpf_2	11dpf_1	11dpf_2
113527533	29.745	17.2919	11.8042	13.1997	39.5646	39.3759	28.5038	23.507	26.6237	27.4959	19.4972	21.2026	20.1861	20.8748
113533277	18.2838	15.5802	11.7601	11.975	17.3099	16.9687	13.0093	13.1656	13.7911	12.8383	10.1015	10.5791	8.16435	7.61499
113543231	0.245741	0.790397	1.61354	0.556364	1.75925	1.60564	2.18157	1.34712	1.64803	1.77793	2.52341	0.788466	2.5995	3.56143
113537936	4.00416	1.95629	1.9255	1.46311	5.19402	5.40474	3.68152	3.20792	3.17256	2.89292	1.93993	4.21349	3.00533	4.94708
113539769	4.88924	3.17484	2.14416	2.9111	3.62357	3.43519	4.61204	3.79724	3.35935	3.8283	2.7859	3.11152	2.65137	2.98606
113534535	17.7216	17.2827	15.4006	20.4446	14.7124	14.3853	12.1989	10.1823	12.5062	11.8159	10.2179	10.7639	13.3197	14.0595
113546079	3.32344	3.78655	2.20367	2.20541	1.93386	2.00675	2.62052	2.26543	2.96038	3.00945	2.85283	3.10875	2.90308	2.74552
113526728	13.3743	12.86	22.7984	27.7323	21.3062	17.1411	17.4361	12.0485	8.62438	12.4055	19.2078	13.9539	11.5988	15.5185
113545916	25.3424	18.4664	18.583	29.8263	20.7754	23.4446	17.2061	16.0708	13.2388	14.4439	13.2055	12.3786	12.1497	12.314
113538260	0.556195	0.243946	0.195642	1.5347	0.853238	0.545116	0.673316	0.277181	1.24335	0.447117	0.519212	0.851726	0.928982	1.35716
113545524	8.33034	7.06971	2.76344	4.54253	5.48573	6.0005	3.88076	4.28645	4.44106	4.51887	3.79338	3.08174	3.73295	4.14647
113534393	70.0291	75.9328	58.8346	56.4357	67.5689	67.8333	72.188	63.1633	70.4839	71.4413	63.2638	64.055	53.064	52.9252
113547416	4.73314	5.6119	3.07363	3.04699	4.30869	4.48593	4.15569	4.06952	6.58875	6.35544	4.02999	4.09624	3.12745	3.69207
113527384	18.0039	16.7757	14.8612	14.2665	18.9529	18.0688	13.626	11.8833	13.058	12.0931	11.6527	12.1134	11.3601	11.289
113545225	3.25058	3.50314	3.3975	2.40494	3.30539	3.31326	2.51094	2.96216	3.63327	3.28502	2.86104	2.60062	2.98609	3.09026
113544490	3.05259	2.73128	1.6321	1.29584	2.88464	2.29769	2.02015	1.73424	1.91071	1.81591	1.25383	1.8164	1.4276	1.02926
113529768	14.0651	18.1243	24.1636	25.4278	29.4746	29.7844	24.936	24.0321	26.4418	27.1544	26.8614	26.0419	25.0752	25.7337
113531469	8.74147	10.6769	9.96396	9.1126	8.01203	7.54794	8.66222	7.4995	9.23468	9.51777	8.5734	6.97147	6.0989	5.49816
113527191	6.21636	5.34146	5.54477	4.53304	5.10942	4.87402	5.69404	5.63203	6.63089	7.08198	6.04036	6.59654	7.90922	8.43725
113546921	12.9792	12.3682	16.0283	19.4228	31.1125	30.3831	32.7809	31.4568	42.3736	41.735	23.8836	34.3992	33.9212	33.8865
113546961	8.63688	8.16203	24.821	16.0925	10.9274	10.9956	11.2101	10.5553	10.4831	10.1014	12.6445	12.7196	15.0113	14.8728
113536975	2.79284	2.77548	2.71088	2.55124	3.25396	3.04904	3.56639	3.8407	4.54416	5.11546	4.90075	5.55287	5.41757	5.48944
113528098	23.8458	23.5515	10.1067	11.3974	7.51489	7.70947	6.27235	7.4089	6.23004	6.38975	8.29948	8.01163	8.26068	8.93355
113524961	0.492859	1.25149	1.4964	1.40949	1.05055	1.01693	0.921131	1.02125	1.06311	1.27202	0.992819	1.47542	1.14814	1.24289
113541496	7.50557	6.84133	5.42766	5.76712	9.93163	9.69849	7.34328	7.56441	8.81101	8.05605	6.61507	7.41167	10.9253	10.4174
113525895	4.19067	3.58014	24.2516	9.9003	19.3645	17.5145	17.2339	19.3951	15.4505	14.5298	11.4299	13.2652	14.0902	12.5779
113535801	2.28183	2.51183	3.2735	2.773	2.66311	2.24515	2.23875	2.58647	2.66717	2.80545	2.17187	2.81891	2.09243	2.38197
113542729	24.2224	21.7377	17.9735	19.8539	22.9591	20.6339	17.9713	19.0636	21.3264	20.6504	16.7471	17.9585	15.9148	19.2009
113533728	5.54374	6.12934	4.22503	2.94169	7.22878	7.19914	5.6392	4.43188	5.63702	7.19544	4.3126	3.4867	4.58148	4.76526
113542203	1.39049	1.42302	0.847782	1.33794	1.7918	1.70803	0.635909	0.923936	1.48512	1.71395	1.16823	1.17619	1.04511	1.15153
113527896	4.32721	5.07943	4.02952	4.88072	3.57886	3.21252	3.82969	3.56287	4.09675	4.75574	3.61017	4.95726	4.5041	4.22907
113529451	8.15556	7.06607	6.48989	6.1012	10.0089	8.91034	7.17539	6.57956	8.09456	8.5982	6.70841	6.3176	7.39707	7.8296
113540929	1.58729	1.51613	7.89104	9.25367	2.94364	3.67829	5.0956	5.55476	3.96886	3.6295	3.52325	3.61129	4.83099	4.2878
113544286	9.08414	8.09964	10.2167	10.1988	11.4786	11.0118	10.6353	9.5903	8.26096	8.52771	6.8064	8.65511	10.3314	9.88987
113527762	4.08121	4.13079	6.22413	5.13691	6.72491	6.15371	5.43582	4.9638	5.65693	5.80453	6.47406	7.54213	7.19796	7.36915
113538264	7.22577	7.41368	9.80357	9.06519	6.63107	6.93007	5.67535	5.93196	5.98524	5.0826	5.02886	4.82688	6.5193	6.66904
113526662	34.5675	42.5676	21.1039	19.7706	17.9437	17.6158	18.0051	18.0277	23.9736	23.71	26.0917	25.9469	29.0523	29.3857
113529828	8.3311	10.3625	5.63199	3.67474	3.79419	4.95012	5.06897	4.65457	6.8627	6.30483	6.5012	5.72391	6.52264	6.26605
113531864	11.0604	12.3541	9.1989	6.86545	7.66172	7.82415	12.5167	11.4772	13.9926	13.1394	12.7342	14.3887	12.131	12.1911
113532248	5.15933	4.30817	2.1638	3.32737	3.86605	3.5007	2.44225	2.59589	3.69663	2.91123	3.42696	4.08059	2.69292	3.56547
113534204	48.5419	45.1346	37.7857	39.4471	47.2866	46.026	36.3946	33.0738	29.7073	28.2755	29.5069	28.2312	33.5422	32.2113
113533814	9.00484	8.70503	10.9891	9.04942	13.9831	12.7519	8.08307	8.83777	7.87397	7.53431	8.92073	6.67363	6.75278	8.64226
113530638	129.594	101.135	95.4612	120.097	120.448	116.809	94.7428	80.2566	71.8703	77.4804	89.8471	83.2721	75.0571	76.6195
113543806	16.8697	22.1522	26.325	16.2756	20.1387	20.6821	22.0723	18.4445	21.5984	23.3008	16.6547	15.0303	18.0159	15.6036
113526940	35.4293	28.2586	19.2468	21.5437	26.9865	25.2048	21.9141	21.5079	22.6288	22.6529	20.7508	21.4265	20.2774	21.9085
113538717	2.20617	1.93524	2.92671	2.30119	1.50848	1.03787	0.966551	0.691082	0.657575	0.658731	0.588422	0.496418	0.894891	0.615227
113543841	2.46408	2.16148	7.62733	5.49905	13.3058	12.3096	13.8636	15.7883	14.1119	14.2054	10.844	13.4301	15.5218	17.4286
113543832	2.72615	1.91309	8.2851	3.14776	9.63551	10.6019	10.6927	13.5315	13.4885	14.0695	9.21245	13.3589	16.6197	19.1578
113541766	8.38427	8.01205	7.77658	6.24345	5.66215	5.17825	5.02764	4.71519	6.07306	5.72334	6.25267	4.83647	5.59369	5.4029
113546591	9.5299	10.1645	4.87585	8.91847	8.90458	8.49097	6.38012	4.58733	5.64872	6.44215	5.56014	6.4439	7.14468	4.03577
113539529	0.890082	1.20665	0.910797	1.30528	1.68818	0.570994	1.43668	1.20975	2.35152	1.43105	2.49269	1.55774	1.68938	1.14876
113533382	14.4368	10.8042	6.67617	6.34278	12.3279	11.4777	9.85871	8.95552	6.921	7.22302	6.87979	9.89435	11.1291	8.15169
113533100	2.2361	1.55766	1.5731	1.73096	2.05819	3.09397	1.59234	2.65481	1.42121	1.58609	1.78045	1.89916	1.42803	2.04246
113542619	32.8854	28.847	21.1824	23.7785	27.8691	26.5097	20.0918	20.7895	17.3601	17.917	18.9217	21.4904	20.8609	19.627
113542520	5.57541	5.13126	3.98661	4.42318	3.81381	4.7298	4.20457	3.7806	5.03993	4.62894	4.26613	5.11872	3.81652	3.48728
113536665	4.56467	5.63542	2.14083	2.72717	6.18986	6.14173	3.54748	3.51051	4.78714	6.07048	4.52419	3.25464	5.50631	5.30032
113546900	8.53959	8.58332	8.38562	7.55229	8.89726	8.99719	8.32767	8.46711	7.75528	8.86709	6.89225	6.53852	5.57156	7.65613
113536547	7.02996	6.16666	6.29438	4.28045	8.54037	10.1331	9.05472	6.58213	7.24911	6.96421	7.29169	7.89143	8.12435	7.43484
113523999	0.33942	0.616744	0.5799	0.658678	0.803353	0.551264	0.410893	0.519534	0.72263	0.838054	0.543174	0.763742	0.506174	0.580825
113533287	5.98545	5.84583	7.03242	12.6781	10.8291	10.1117	7.32053	6.673	7.2189	6.00212	6.04828	5.66956	8.29662	6.35119
113534181	8.51127	7.46605	6.40267	7.01152	8.32533	8.52342	5.84886	6.97135	5.65147	5.48721	4.956	5.53055	3.51879	4.18729
113537898	8.09114	8.23074	11.0016	9.00535	16.0213	17.3793	10.3711	12.5711	11.3997	9.94783	8.63216	8.09163	10.7886	11.9454
113527143	2.59581	1.99241	2.13051	1.92839	2.45565	1.78087	0.611026	0.97022	0.96714	1.39116	1.11064	0.757157	1.89684	1.15163
113545441	10.5733	13.0466	16.9593	9.99419	8.86696	7.73745	13.1979	9.90611	8.77164	9.46299	13.8841	12.4596	9.12431	9.00642
113538459	4.81564	4.8387	4.18856	4.01419	2.90127	1.88789	4.27511	4.01435	3.91461	4.29354	4.90411	5.24827	2.92484	3.88448
113525337	0.349602	0.353849	0.832429	0.684959	0.874599	0.759074	0.889845	1.05875	1.24242	1.36196	1.55647	1.55313	2.6501	2.50548
113531133	8.69302	9.98632	8.17931	5.04979	5.87924	5.52867	7.99312	7.47067	8.54327	8.63247	8.64259	8.40757	8.92296	8.21483
113529053	5.21801	4.49362	3.45297	6.2103	4.45927	4.24071	3.8843	4.17965	5.82346	4.69268	4.62639	4.44094	4.47707	4.54539
113527691	8.82137	10.6859	8.5431	5.54413	7.10018	7.87465	9.64647	9.93414	11.1262	11.4199	9.5538	10.6932	9.6631	9.55531
113527137	4.93927	5.56139	4.87507	5.3827	4.95342	5.49115	6.90155	5.49244	10.2176	9.57094	7.398	8.28945	7.84962	7.75137
113528718	7.09409	7.12805	4.96045	4.63585	5.1182	4.04525	5.58648	4.45668	6.21527	6.15214	6.14075	5.79385	6.64254	7.43907
113531466	17.0203	14.2699	8.2375	9.23123	8.36553	9.04969	9.55124	9.73253	11.3428	11.8334	12.4532	12.5883	12.3282	10.9463
113536153	1.4565	1.41959	3.18779	1.58008	2.73088	2.66464	2.08972	2.29852	3.37654	2.99219	1.66179	2.33661	3.91936	3.80526
113543330	11.8622	8.40439	7.8101	8.39258	6.43904	7.39286	5.03214	6.29047	4.36291	4.40114	4.47195	5.12347	4.95318	5.19519
113538911	8.80542	7.50339	11.0913	8.04548	7.51305	6.11498	6.4296	6.18526	6.74886	6.33698	6.7325	4.91665	7.98391	5.8784
113534971	8.41937	6.01386	10.6615	11.437	12.1778	11.4109	8.93037	5.21479	10.8446	11.0225	5.3894	6.84115	5.22318	6.08315
113535321	4.02422	4.51308	2.93855	3.71934	3.06326	3.9141	2.34331	2.36088	3.30233	2.82551	3.70908	3.25396	6.29603	5.37865
113530095	3.70863	4.3376	1.84806	1.21355	2.41794	2.12027	2.96187	2.04072	3.10894	2.51548	2.92109	2.80579	3.35526	2.57084
113541245	5.80896	5.5387	6.63334	4.78892	12.1917	12.0136	11.8222	11.9572	11.1037	11.6405	9.58797	12.3027	9.21024	8.21701
113533324	40.7628	40.1675	31.7085	29.7294	29.8614	30.5527	27.0282	28.234	26.8955	25.1899	21.2892	22.3917	19.1954	23.5018
113531463	9.91711	10.7532	12.5645	7.05542	19.7916	19.0251	28.1052	19.2426	30.5512	28.6594	29.3803	31.9197	22.6029	22.0191
113524973	6.67884	7.51474	4.79854	4.56735	5.64295	5.60272	7.4217	7.1323	8.80388	8.22487	7.76973	7.97601	6.3914	6.55659
113542535	3.24449	3.76258	5.02924	4.52876	3.74559	3.92362	3.6836	2.57607	3.23718	2.69661	3.28543	2.26165	4.40875	4.29387
113541197	11.83	16.4892	18.8312	15.4061	15.3181	14.7778	11.3678	12.8402	15.4639	13.741	12.026	11.9748	13.7726	14.5442
113532593	25.1462	24.254	11.3667	19.997	18.5723	20.5192	24.7021	22.3415	18.5683	18.1109	19.5441	21.0086	16.344	14.2355
113537980	22.1656	24.6716	17.1481	22.9692	16.0257	14.964	14.2677	13.7828	13.9719	14.7501	12.9401	11.0751	10.8493	11.1113
113534576	21.5935	20.4351	12.8588	19.7785	20.3428	20.654	21.4042	17.8609	17.6929	18.7993	19.5722	14.0344	20.9515	20.1935
113524400	75.1003	36.3602	33.5722	51.684	56.6891	62.0015	37.8964	36.7403	42.6263	43.5268	34.8391	37.2082	41.7694	46.5507
113544911	30.9576	31.0221	21.5572	31.7182	25.1782	25.836	17.4467	19.873	16.4214	17.8	17.6334	14.4171	18.9299	19.0884
113527247	24.5419	20.612	11.7551	14.2973	21.3076	20.1636	16.6459	15.7435	13.3265	15.3214	14.5016	14.8501	12.3191	12.1622
113540141	149.398	201.589	69.8329	93.1296	64.9551	64.7494	60.5213	71.127	68.0005	63.5028	56.3774	55.6939	59.4221	66.9097
113544864	108.808	74.3832	45.6539	77.9619	92.8501	83.701	56.8254	55.8415	69.634	67.7319	56.2386	56.9761	61.6022	63.052
113532005	12.4337	14.7745	15.6332	14.9736	33.7111	34.2247	20.7809	18.1057	18.4644	17.0841	20.4974	23.1493	16.0542	17.6833
113531796	8.35314	8.95564	3.91762	4.37772	9.49202	9.21766	12.2344	9.04509	12.6024	14.4247	10.8783	11.28	9.81792	9.60783
113527036	4.13828	4.14056	3.45715	2.68998	5.0787	5.32329	3.23542	3.19015	3.46911	3.63858	2.4748	2.94223	4.48196	4.36039
113545440	2.49477	2.50937	2.4337	1.5815	1.83702	1.82566	1.79864	1.8732	2.15643	1.84507	2.14257	1.68823	1.86121	1.71186
113535237	3.53406	5.52199	2.6416	3.28175	3.52396	2.85752	4.63476	3.19219	3.12719	2.7522	3.71145	3.18913	2.02907	2.15585
113529948	8.73333	7.86139	6.17607	4.42552	5.41511	5.52102	5.01864	5.69669	6.16696	5.51356	6.82943	5.60156	6.79699	6.28854
113536471	2.80752	2.69362	2.22198	1.8622	2.53031	3.30191	1.62855	2.36103	2.61504	2.11586	1.71992	1.22836	1.31885	1.08986
113527416	9.76665	10.3229	50.1234	37.7897	63.0008	62.6737	57.4688	59.045	56.9089	53.9935	51.6768	64.0275	96.4388	95.894
113547458	3.35442	2.99235	20.1586	15.6878	23.4443	22.9129	18.4914	19.6351	15.1668	16.1794	16.506	16.7162	24.6898	25.3749
113534979	11.0684	6.84622	8.18596	8.67435	8.88166	9.1234	4.00829	3.25301	5.28698	2.96591	3.84155	3.72518	3.08116	4.78461
113540260	4.4652	6.26698	5.50931	9.21506	4.08886	3.82417	2.43939	2.73876	2.20111	2.26415	2.69336	2.4646	2.75372	3.71817
113544890	4.62442	3.38044	2.84662	2.98553	3.4584	3.89023	3.03236	2.92875	3.55359	3.48516	2.1135	3.62509	4.10333	3.76132
113539899	33.5914	23.8176	12.5804	11.3172	18.3726	16.9154	24.859	23.7103	31.235	30.3007	23.1642	26.523	23.9083	21.9813
113538395	14.8053	10.7628	6.67516	6.66689	10.5907	9.55601	10.3643	7.13367	7.4361	7.75916	10.9192	8.66081	7.71912	6.96758
113528283	18.4988	16.1902	13.5463	14.2065	27.4754	28.0525	18.8993	14.4569	16.9486	16.1552	17.465	19.3881	19.1354	19.5849
113534959	4.69436	4.99136	8.40632	5.6764	15.5376	17.9572	7.34755	5.95494	9.11605	9.03406	7.70207	6.34844	10.0979	11.36
113540270	22.3683	24.093	16.1998	16.2673	24.1616	25.2219	23.2304	20.8053	19.4185	19.2533	18.3375	19.9964	16.258	15.7922
113527445	193.397	171.262	94.3286	95.1339	146.874	149.904	127.776	129.502	130.907	131.46	105.682	113.742	98.3203	95.7388
113525153	0.599536	1.05182	1.56659	4.94469	0.788336	1.20876	0.414733	0.682925	0.319105	0.344256	1.11934	0.899359	1.78816	0.759957
113546375	8.36529	4.9709	4.08152	3.49383	7.86531	7.7755	7.45899	7.26188	8.14368	7.8636	6.04572	6.49361	6.81702	5.74649
113535995	31.4039	32.8528	36.9848	48.1895	24.2662	32.6478	18.2105	22.0262	18.0272	15.8951	15.8522	14.0454	13.2102	16.306
113533403	11.1475	8.40769	14.0721	9.72967	16.0461	17.399	11.2667	11.9933	11.8776	12.9813	11.1843	10.9398	10.0925	13.1266
113537819	8.7052	10.5518	6.45815	10.7503	11.3633	12.2858	8.43063	8.12436	6.48671	9.41546	6.35334	8.31001	9.64914	7.72414
113541342	9.2632	11.5939	8.74187	6.13819	8.42221	7.66152	6.29066	5.74226	6.77625	7.0833	6.69635	4.94255	5.89627	6.6155
113538347	14.1655	12.1799	15.6553	13.8922	24.4417	24.7792	24.2982	21.085	26.0229	26.3076	23.9159	25.9775	24.0893	23.5204
113540558	20.4531	21.8206	23.1603	26.7513	30.679	28.8465	25.8257	22.2222	20.7786	20.1944	20.9279	19.6174	21.4921	21.9085
113542097	1.74458	2.40481	2.57151	1.90435	2.44689	2.14949	1.97785	1.53182	2.22853	1.66957	1.82245	1.85372	1.42225	1.73225
113545624	46.5493	26.5505	44.6423	35.7991	50.5951	54.0099	33.8614	30.0637	43.0858	35.7422	39.7517	29.9562	33.9933	31.8573
113546703	18.3812	20.2752	23.7393	30.2799	15.7403	17.2084	11.4026	13.3644	13.9012	13.3428	14.2137	13.6238	16.3242	13.8145
113526263	9.63025	8.52172	5.70517	8.8934	9.53792	8.61049	8.93109	7.53567	6.98718	7.94534	6.22985	7.17033	6.41984	7.42061
113530106	9.36595	9.60613	17.0299	13.885	9.72599	10.5633	14.478	14.5771	11.1128	10.1933	11.7697	11.1588	19.4339	15.7898
113529615	1.18614	1.63504	1.6689	1.055	1.21308	1.19573	1.32195	1.52001	1.13639	0.908115	1.21273	1.03794	1.83964	1.90446
113535254	7.35552	7.98277	5.96886	4.24074	13.0997	12.4732	13.6672	11.031	18.5334	18.7841	14.18	14.7889	14.8283	14.9049
113527446	17.8995	16.141	18.1329	8.20631	17.3541	17.0658	15.0814	15.0931	14.2982	15.8281	13.7016	12.4678	14.8885	14.5482
113547371	26.9375	24.3861	12.8826	11.3788	13.476	14.566	17.6703	17.8881	16.0679	14.0808	14.9887	18.1723	12.0238	11.6565
113533289	11.3915	11.0792	8.63909	4.54993	9.56798	9.18501	9.84548	7.73031	10.776	10.7161	10.2569	9.49682	10.5253	10.9918
113528931	21.221	17.7955	11.142	10.0849	19.9011	20.4059	14.0386	14.1894	17.6694	18.2037	17.152	15.4551	19.0968	19.4216
113527418	27.8175	30.1259	36.8206	42.3657	38.2244	38.7631	21.9181	26.576	20.2863	22.4151	20.3066	18.9197	34.9016	36.2635
113531493	4.67606	7.04275	3.84822	2.09737	4.11453	4.08139	11.8911	12.0473	10.5189	11.277	10.5422	12.9702	8.47329	9.081
113530278	20.2353	17.7862	10.6982	10.308	12.9436	13.5259	11.679	11.7955	11.1489	12.3233	9.92189	8.65672	10.6514	10.8454
113523904	6.75356	6.43087	5.50131	4.26266	11.1783	11.2175	8.96456	8.19269	7.97907	8.78654	8.17095	8.70906	9.46192	9.89542
113527698	110.296	98.7673	81.1078	84.4821	172.696	168.807	189.882	179.288	177.329	178.857	237.541	287.447	309.373	297.588
113535975	1679.39	1070.89	1134.9	925.006	1526.39	1507.99	1399.53	1221.96	1279.4	1286.59	1166.34	1234.88	1365.99	1214.06
113534383	84.8946	78.6019	40.9421	57.7239	56.9117	58.3058	40.1095	32.5477	30.2875	30.2241	34.2352	28.6156	24.6097	26.2293
113527722	19.4229	26.0819	14.8077	12.7127	18.4026	17.0401	17.0563	23.0472	24.5149	24.1084	18.8902	20.4776	15.5059	14.6147
113540407	142.781	202.624	139.394	108.639	162.407	165.381	472.216	452.321	493.047	492.223	420.244	519.365	359.954	338.943
113545270	32.5907	41.1643	26.9368	47.7041	30.872	28.0666	19.5471	16.5967	16.4555	16.7503	18.2874	15.5839	20.3758	22.9921
113525939	227.213	226.144	129.662	154.468	127.363	134.017	114.245	98.8635	84.9677	84.1027	101.519	92.7529	82.2614	76.0011
113533442	6.05972	4.04618	3.56312	2.91793	3.6629	4.1839	3.35765	4.01147	2.69578	2.3266	2.2796	2.216	1.88829	2.08652
113528814	23.4891	22.7573	32.2271	30.1618	17.1384	15.8514	10.0915	10.9487	8.62088	9.48824	7.85453	7.56722	9.66175	10.4728
113533246	8.80192	8.07197	8.1061	6.72563	9.32913	8.407	6.13491	6.93857	8.9438	9.52007	6.05044	7.35205	8.35305	8.02297
113525658	8.56494	7.10225	3.90712	3.60746	5.44043	5.74486	5.85928	5.6689	5.28526	5.16392	6.43382	6.35299	5.64398	5.78883
113525889	0.204595	0.17947	0.127941	0.270206	0.181343	0.124768	0.256851	0.328539	0.30491	0.347217	0.297098	0.377956	0.208832	0.201709
113526519	26.2075	35.1258	8.137	12.0575	9.56809	7.57649	10.5163	11.1635	9.60067	11.8874	9.36226	9.99313	9.41485	8.83391
113539457	20.3631	10.9788	12.0194	12.3971	24.5029	28.6608	12.9869	11.732	17.9863	17.5673	10.0145	11.8212	19.3284	20.3598
113538676	10.664	12.5314	21.2325	21.0118	9.75383	13.7251	7.79447	10.0272	5.69738	6.95517	6.76185	8.09911	6.38527	10.7119
113530327	21.065	24.561	40.868	45.4331	42.9529	42.8809	34.1066	36.188	31.4908	30.1864	40.55	33.3168	39.9914	44.5799
113532191	0.344985	0.484192	1.06787	1.93312	0.423383	0.540981	0.445472	0.240694	0.205654	0.277329	0.450865	0.301881	0.172863	0.428549
113529555	0.894819	0.724552	0.193694	0.292196	0.211186	0.377782	0.277755	0.137211	0.718069	0.663998	0.321277	0.120464	0.229933	0.36645
113528910	6.63849	7.74701	5.33735	5.33421	6.11031	5.62326	4.06602	4.75568	3.75419	4.14538	4.75847	4.04557	3.81146	4.36517
113540838	14.6969	11.6069	9.92057	8.08534	10.0579	9.58483	7.09452	8.57917	8.25625	8.72296	10.215	9.41507	9.82663	11.7812
113542270	5.06511	5.76315	5.2675	4.70544	4.63959	4.83471	4.47288	4.90208	3.71959	3.92424	6.44147	4.97824	5.85455	7.2625
113538559	12.7777	11.736	7.9316	7.88107	6.41096	7.30766	7.21859	6.87349	6.94501	6.88817	6.45521	7.03758	7.50107	7.13609
113529120	4.44462	5.0854	2.77333	1.57504	2.41902	2.63638	3.61822	4.23736	5.84627	6.21385	5.55616	6.05374	5.2288	4.45812
113532670	13.2154	10.8295	4.18464	4.09732	4.56254	4.04788	4.3477	3.55163	5.62414	5.50353	4.92417	5.67158	5.20189	5.47712
113538269	11.3323	9.5529	6.898	9.75772	9.19773	9.4839	5.44852	5.92784	7.48609	6.81625	6.37728	7.10321	8.02079	7.88012
113543413	2.73155	2.02025	3.01435	4.77466	2.13627	2.51966	1.21031	1.76165	1.43677	1.80835	1.49996	1.26543	1.65497	1.71086
113537470	8.7539	8.40675	8.11388	9.51034	4.5315	4.489	4.68757	6.01656	5.93563	4.73589	6.19665	4.75581	5.92469	5.7795
113535021	4.08144	5.56924	2.43263	1.3957	4.36544	4.66683	8.44068	8.53147	12.2708	12.4405	9.81618	11.1609	8.97099	9.25488
113533593	5.61183	6.4956	4.11145	4.31343	4.27898	4.11364	4.95781	4.74937	4.65181	4.91167	5.45567	5.11405	5.65715	5.06778
113536760	10.5349	16.2442	7.58499	3.56371	11.035	11.5511	14.2478	12.9611	16.1908	14.655	19.0541	17.5729	16.9772	17.5268
113540851	1.54319	2.26434	1.14485	0.857578	0.671468	0.923972	1.1775	1.24447	1.96531	2.00744	1.65012	1.89053	2.39006	1.71782
113537165	9.19823	11.4783	5.67775	4.88717	5.9902	6.11857	6.70503	5.63383	5.5275	5.96316	5.92753	5.99776	5.37715	5.8711
113537511	3.34652	3.79895	2.76974	2.41146	2.96809	2.49159	3.40437	3.68585	3.28997	3.48145	4.59411	4.1834	4.10993	3.56824
113544045	1.48133	2.59883	1.51275	0.993961	0.952963	1.36752	1.94752	2.11941	2.59932	2.95784	2.89948	2.6552	2.37442	2.28958
113536575	7.33828	7.00832	4.36961	1.84995	6.25495	6.20533	9.23725	8.79937	8.21155	8.51649	9.65593	9.09513	10.0815	10.4003
113532876	1.76494	1.76937	2.42414	2.06929	2.14023	2.53701	1.08525	0.816733	0.970706	1.14856	1.72604	1.06638	2.03544	2.53548
113539463	2.63484	2.91496	2.21327	1.36892	1.78572	1.63421	2.66599	2.51836	2.24175	2.67135	2.44129	2.52931	2.47957	2.02385
113540242	3.2416	5.03278	4.03623	2.31376	3.74942	3.59876	5.07021	5.34674	4.76686	4.70441	6.37347	5.49743	6.25276	5.80347
113537150	2.40052	2.17366	1.63429	0.62457	2.23329	1.6393	2.4373	2.21895	2.13497	2.61449	3.43365	2.71043	2.68375	3.33241
113541002	2.77752	2.7133	4.61852	2.41174	4.53204	3.95956	3.46429	4.37276	5.03309	4.61785	3.65354	3.70096	3.69023	3.52872
113528411	0.977589	1.20055	2.20075	1.65997	1.85961	2.06953	1.42013	1.63206	2.11252	1.88609	1.00384	1.36871	1.75527	1.51798
113545404	9.57472	9.5414	5.54715	3.95992	5.35688	5.53379	5.53977	5.38557	5.3641	5.80102	6.02991	6.08357	5.67367	5.30979
113524285	5.4053	4.27892	2.78241	2.51844	3.11458	3.56621	3.13876	2.79229	4.17514	3.33841	2.83062	2.76873	2.69744	3.09994
113545500	4.98116	5.65016	2.71882	2.36973	2.21337	2.72715	1.94071	1.28398	3.32776	2.51993	2.60557	1.87878	1.82891	2.66712
113541905	1.47096	1.03226	0.620893	1.62352	0.586701	0.980327	1.12778	0.916319	0.548046	1.12336	1.23584	1.09409	0.552794	0.587334
113528745	2.30642	3.54058	2.63668	3.85517	2.7421	1.97792	2.21041	1.90371	2.0946	2.25968	1.95121	1.82903	1.98634	1.72673
113525863	4.51779	4.98204	1.45292	5.26032	4.8316	5.16154	2.91686	3.02337	2.30842	3.32049	3.01242	3.2756	2.58714	2.63425
113533736	1.56803	2.26287	1.42337	1.546	1.55191	1.70535	1.38795	1.43683	1.24381	1.91111	1.60542	1.06228	1.35174	1.07715
113529521	5.2672	3.76077	3.53313	2.44395	5.63736	6.14671	3.60831	3.93738	4.47253	3.29876	3.54479	3.05486	2.76201	3.64106
113546275	3.01487	3.07883	2.40587	3.55296	4.36269	4.02208	3.2321	2.96008	3.99013	3.40029	3.52851	4.13445	3.19421	3.67328
113547307	0.651726	0.754633	0.403471	0.597588	0.575878	0.654073	0.652209	0.649577	0.893571	0.984956	1.0221	0.935283	0.674896	0.763327
113526734	4.65141	3.74712	2.30394	1.77306	2.70859	2.69804	2.70052	2.2589	2.49341	2.8044	2.56983	2.28431	2.47736	2.71637
113525981	3.09658	2.96675	1.854	2.42393	2.10228	2.18685	1.96737	1.8168	3.12567	3.28375	2.89068	3.51681	2.80611	2.88401
113530428	9.52601	9.55755	6.50886	5.63296	8.12379	8.18488	7.22128	6.82519	6.91692	6.18986	7.38682	7.56344	8.5908	8.93854
113540899	6.22155	6.92173	4.69712	3.17789	5.1213	4.64014	4.6537	4.48693	4.93754	4.43214	4.72184	4.02781	4.30868	5.16135
113543309	3.35923	3.8022	3.96411	3.77203	3.08088	2.37896	1.98228	1.90809	3.55285	3.68769	3.16958	2.84468	3.22768	3.17295
113539946	2.5817	1.66869	3.25009	7.26784	3.91879	4.79419	2.63186	2.57318	2.83502	2.94923	1.64897	2.14022	2.95036	3.1347
113535524	25.9873	32.1848	14.8116	13.8364	17.6492	17.8892	25.5587	24.3212	26.4211	25.9188	32.2361	27.6738	24.6085	27.6313
113547644	11.4256	12.1575	7.03913	6.57221	9.33422	9.14394	15.9322	13.898	14.6096	15.4078	18.1131	18.2508	14.849	12.8974
113529073	1.23733	1.30246	1.64145	1.14055	0.867724	0.692963	0.427967	0.739952	0.632231	0.824158	0.561028	0.711509	0.619995	0.470524
113544831	1.68304	2.41038	1.20818	1.1373	2.57135	3.04318	3.46504	4.03967	4.81174	4.77681	4.20036	5.1997	4.47479	4.08389
113533446	9.01106	11.9602	5.27721	2.98409	6.06498	6.28844	9.42362	9.16944	9.82585	9.48148	10.4378	10.3828	9.79081	9.73278
113540419	9.29122	9.05323	3.97382	3.3391	4.94006	3.8908	6.11381	6.02464	6.412	6.47178	6.23402	6.46729	5.51087	5.33994
113526602	4.98713	5.17999	3.63064	2.92808	2.7405	2.97645	3.08373	2.84393	4.10444	4.3681	4.51655	3.6041	3.2946	3.58851
113543774	2.87916	2.70599	2.64554	2.14512	2.43375	2.67208	2.08652	1.88871	3.5684	3.82603	2.82484	3.03358	3.43493	3.18032
113544309	8.34283	9.27735	8.23492	7.17033	7.74993	7.62817	4.59921	3.96577	7.89998	7.44956	5.94291	5.09906	7.52466	8.35926
113546139	2.75038	2.55973	3.44505	1.93642	2.86086	2.39316	3.46488	3.77766	3.64903	3.80182	4.8845	3.78619	5.32209	4.07728
113546020	3.55173	3.11557	2.02138	2.84605	2.39982	2.53447	2.15787	2.52575	1.9329	2.11733	2.19796	1.71112	2.16628	2.12458
113546170	1.14235	2.20455	4.7415	4.89783	2.7338	2.91095	1.47509	2.70414	2.72393	2.70904	2.66598	2.74895	3.05281	3.49696
113528829	4.87971	3.97472	6.68186	5.43759	7.61946	6.86632	4.04366	5.53672	3.6686	3.8877	2.35897	3.31688	4.07516	4.63905
113528879	4.60331	5.92721	5.66725	4.64803	5.21561	5.04011	4.68367	4.90766	4.23871	4.29526	5.64777	4.5892	5.64292	5.42658
113547612	0.337904	0.592816	0.475431	0.286884	0.414692	0.397407	0.681762	0.505185	0.566528	0.407453	0.315435	0.147842	0.423286	0.599646
113527163	10.177	12.0941	6.87952	4.15123	5.56453	6.19628	7.5021	6.68672	7.2233	7.97543	8.30609	7.08948	7.85802	7.11305
113545763	7.34447	8.03189	4.82542	3.35126	3.17656	3.39931	5.35289	4.4502	6.26836	6.60636	6.01043	7.10629	5.05273	4.13398
113538415	2.43746	5.24813	4.57267	3.63717	3.6259	3.76433	3.21897	3.34965	1.92636	1.7813	2.82699	2.64997	4.68799	3.80121
113537030	7.79605	7.85936	3.96699	3.00929	3.19655	3.30544	3.22174	3.08227	4.30192	4.00779	3.84354	3.92399	4.46253	4.09805
113543312	6.60709	7.22365	10.9129	12.032	14.2193	13.9645	8.65525	7.92146	8.99038	8.92921	7.59797	8.12769	10.4757	9.94074
113538723	62.5508	60.645	107.232	104.675	62.0184	62.8535	38.1269	42.4107	28.7019	27.656	29.8104	27.0795	26.9436	35.9299
113531738	13.286	11.9169	5.97853	8.1297	7.56504	8.11781	7.5347	7.27725	6.95684	5.91753	8.10078	6.9651	6.7972	6.79709
113532019	23.2279	15.0729	6.85133	10.4068	10.2005	10.3568	8.67286	8.45162	9.80111	10.5736	8.15086	12.4892	8.74084	9.83327
113541065	61.0068	41.7369	30.5564	38.2537	37.6565	39.3547	22.9814	28.1125	23.2334	25.2094	19.2638	17.7422	19.2655	19.6697
113536437	4.27979	4.13926	7.41129	17.5158	4.64633	4.64626	3.18831	3.82818	4.0886	3.17581	3.79033	2.4967	5.68198	4.18695
113531756	0.195906	0.0429619	0.551279	0.457396	0.450797	0.537609	0.355737	0.854261	0.547425	0.551199	0.457198	0.514283	0.531717	0.521483
113530653	19.114	18.1909	14.6408	10.8709	12.9289	13.0482	10.9292	12.5229	13.143	13.912	13.0206	10.4617	13.9595	12.8673
113542994	0	0	0.148327	0.0447518	0.194067	0.24797	0.0850799	0.131342	0.31422	0.254239	0.196822	0.184498	0.264118	0.14031
113531619	1.51366	0.737655	1.18318	1.33271	1.54803	1.23076	0.904888	0.782274	1.50388	0.90134	1.41301	0.932079	1.03	0.895384
113529880	5.38139	7.29898	2.73597	3.49383	4.77287	4.85758	3.13867	3.38045	4.07736	3.38084	4.01041	2.80957	3.8521	3.89217
113537247	2.17536	2.31712	0.801622	1.23127	1.55733	1.46196	1.04501	1.05828	0.926274	1.33237	1.06371	1.08775	0.908347	0.965102
113538851	26.3547	23.5483	16.7296	19.4614	24.8972	22.1054	16.4221	15.4552	11.1436	13.6971	20.254	14.0516	16.6862	14.4658
113527145	6.04003	4.27939	9.80576	8.18515	4.27651	3.36968	3.56221	3.76257	2.16382	3.08137	3.1445	2.54103	3.58912	2.37047
113541500	2.19102	1.92195	0.948544	1.14474	1.86157	2.11434	1.49622	1.59585	1.50706	1.28712	1.73067	1.62229	1.05564	1.71978
113545706	0.804728	0.588254	0.251612	0.341611	1.01504	0.701065	0.505132	0.401038	0.399764	0.395333	0.584282	0.625937	0.18668	0.436356
113547616	1.65951	1.019	0.233493	0.915811	1.12015	0.585522	0.602687	0.578913	0.741953	1.00054	1.08441	0.726078	0.415768	0.957115
113544082	0.137939	0.0604998	0.0970403	0.117112	0.380893	0.486689	0.0556618	0.240598	0.462537	0.277218	0.128767	0.241408	0.460784	0.367181
113527186	0.569795	0.666429	0	0.241881	0.466187	0.297837	0.459852	0.425937	0.566113	0.839757	0.531907	0.4986	0.634464	1.01116
113530308	34.355	27.34	28.9029	31.1725	37.0911	38.9701	21.0567	23.5927	23.9283	24.4856	19.1763	18.2854	19.3243	21.1602
113528577	81.7078	64.2023	49.3153	76.3463	81.1735	86.3448	53.35	57.0595	56.1108	54.2315	52.6324	54.6793	53.8838	54.7091
113540627	11.7517	16.624	12.2212	10.3322	13.5672	12.4189	17.1315	17.1527	21.0786	22.964	17.9947	16.5834	15.0508	14.4251
113530186	25.4011	37.4188	40.5952	50.9257	40.3645	39.9404	48.5202	57.2048	64.2411	60.4263	55.0275	50.3134	71.9397	78.0271
113544577	17.2137	14.0066	7.01384	7.86939	10.276	11.1149	8.73768	7.45278	10.7954	10.2062	10.9066	11.8595	10.4727	9.67567
113527507	20.3026	20.0006	6.95449	7.30998	12.556	11.7097	13.2969	12.8459	13.0296	11.8348	12.2547	15.0684	14.1589	16.6469
113527315	6.69797	7.64248	5.95203	4.61773	6.27321	5.88341	5.12108	5.27043	5.74155	5.42488	6.34662	6.47803	6.22448	7.46242
113531916	16.8614	16.3198	8.7727	7.99733	10.2026	11.1966	16.7462	14.9348	20.9822	20.022	19.6831	21.9999	17.5527	16.1509
113542727	4.39757	5.41613	3.93743	1.65937	2.53491	2.57727	5.66415	5.11358	7.34812	8.49861	6.5102	6.49125	6.89986	6.5427
113546551	1.37719	1.27518	0.484428	0.584626	0.399065	0.869845	0.710101	0.819779	1.16875	1.0456	0.642809	0.769936	0.543114	0.509161
113541561	9.98576	11.1335	8.14111	6.61603	6.27068	5.59771	8.54857	9.44125	10.0487	10.6157	8.27635	11.1472	9.07974	7.53548
113529101	2.42812	2.03312	1.24231	1.59297	1.28678	1.42785	1.29156	1.43007	1.31587	1.37522	1.7	1.44868	1.9356	0.83241
113543283	6.64928	6.78578	4.58605	4.61218	6.74693	6.26978	5.64688	5.6744	6.44439	6.84751	4.74664	5.13394	4.64561	5.89992
113536456	9.79601	7.21024	10.9313	10.9936	18.7242	19.599	14.9939	15.5995	13.3405	11.8576	9.56509	11.0353	11.5661	10.1907
113537393	2.77757	3.88676	3.21018	2.33011	1.72468	2.43706	2.98885	3.03207	3.89304	3.37585	4.44494	3.993	3.53465	3.25672
113524438	11.1471	6.55241	6.62932	9.07375	11.4237	12.6145	7.79058	7.6169	6.67931	6.65146	7.08031	5.83248	7.48575	7.85151
113538377	8.70533	9.31886	6.14497	4.10885	5.59532	5.18278	7.04945	6.6913	9.80718	7.7572	8.70498	8.34065	7.91076	8.77162
113533844	13.0917	11.719	9.98736	7.41949	9.67708	9.47718	9.32266	9.54448	11.8012	12.4353	10.3458	9.14133	10.4299	9.9229
113546615	7.92352	9.50457	5.23841	4.33618	5.68218	4.82782	8.86008	9.03919	9.63885	11.9718	10.7831	8.93836	10.0054	8.5129
113530194	1.86739	1.63807	2.04355	2.46624	1.52784	1.5455	0.795403	0.853067	0.57979	0.959081	0.920036	0.54469	0.563154	1.10463
113526967	2.99048	3.64042	2.57609	3.21255	1.87248	1.24414	0.935834	1.18617	1.50074	1.61902	1.31036	1.06809	1.7329	1.46211
113532241	2.22849	2.95497	1.38545	1.40801	1.49466	1.66601	2.34224	1.65295	2.78049	3.24961	2.12869	2.76635	2.20731	1.83939
113544543	4.98091	3.1833	2.30268	1.81236	4.54096	4.29589	4.42183	4.89357	6.41568	5.66291	4.58329	5.7284	4.93218	4.2933
113535697	5.67612	3.59204	4.33542	3.27009	4.47815	4.67296	4.09009	3.15198	4.19937	4.07406	3.74693	3.58326	3.35203	3.05783
113534260	15.4174	12.6542	18.0135	20.9739	16.2101	15.4815	8.94997	10.514	10.0103	11.4516	7.0699	8.36289	10.9931	14.2399
113539206	25.0977	26.1293	13.2877	14.1139	20.0446	18.8414	21.4558	20.9694	22.7505	22.0476	23.6402	25.4712	24.4709	24.7659
113530354	8.01824	4.00523	8.46126	4.44383	28.3594	28.8146	26.4237	27.5828	25.8909	31.3335	18.2969	28.0656	30.04	30.5335
113539030	6.22329	6.03804	20.0331	16.8116	30.8394	32.9733	21.3076	23.2604	16.7927	17.055	16.1961	15.9246	16.2216	16.8168
113536059	7.20255	7.8253	5.66312	4.87605	4.98296	5.16743	4.93899	5.45449	5.38455	5.12776	5.20752	5.23158	5.30736	5.57632
113537458	25.9778	16.2037	8.09632	9.73554	12.9725	11.7044	13.6965	11.8239	11.745	13.1064	10.2763	13.7194	10.621	10.7666
113544299	29.1718	29.4375	30.7579	20.0496	22.1177	22.1274	17.5836	17.5984	20.3755	20.1595	20.0658	17.3378	26.4991	24.0678
113542003	8.17987	7.70686	7.67273	7.33062	10.4106	9.38278	7.21282	7.66222	8.91715	10.4724	5.86838	5.50092	8.60225	10.0806
113525429	17.9366	20.6508	15.8658	12.429	16.0239	14.839	17.7753	16.4644	16.9526	16.0623	18.0982	17.6574	15.6952	15.3301
113543824	270.648	197.096	238.209	334.003	216.815	226.219	83.8516	84.6658	51.3699	52.7347	119.542	117.385	176.817	170.089
113530416	20.1828	25.5517	12.6148	9.27192	10.7124	10.6994	16.5117	12.8925	16.9523	17.2566	15.799	16.1403	15.074	14.7717
113540981	1.20305	1.28982	2.44499	3.97211	1.55846	1.4673	0.323639	0.532925	0.796849	0.429827	0.873485	0.58485	1.45122	1.18607
113543818	42.3841	35.5911	62.9309	99.3644	70.901	69.6366	39.5346	38.9009	31.5827	36.2977	40.9576	35.2246	57.8074	52.6316
113533342	11.1308	9.79592	5.44286	5.60814	6.47184	6.43815	8.48241	9.38453	9.46351	9.5053	7.69933	8.4946	8.92986	7.2211
113545434	1.08166	1.44821	0.480599	0.386669	0.663733	0.84809	0.413504	0.737643	0.806003	0.320353	0.690872	0.697428	0.713145	0.505136
113537960	1.20938	1.54583	1.60437	1.87753	2.37474	2.41122	0.976029	0.757676	0.978418	1.16664	1.12896	1.45134	2.30853	1.41034
113535665	6.09847	8.2446	8.37866	5.29949	11.6668	15.0198	13.6651	12.264	13.9537	14.073	14.3998	15.8211	13.1219	12.3502
113525412	14.523	14.1641	9.59675	7.16963	10.2356	10.2046	12.8816	12.6946	13.8472	13.5398	11.6515	11.8761	11.7604	11.2601
113527754	497.867	329.975	269.966	370.752	440.211	455.779	321.32	323.628	262.027	262.2	261.777	257.816	298.409	311.34
113529200	14.606	21.0754	14.7429	16.4893	13.7362	13.8586	8.7127	9.20415	9.70071	8.46582	9.43568	8.52068	10.8278	11.2226
113535851	1.39094	0.903801	1.01477	0.524856	0.948353	1.03	0.665221	1.37352	1.26679	1.26311	1.25037	1.14953	1.29068	1.25704
113538974	5.28732	5.50314	3.70036	3.37256	3.42934	2.94273	3.029	2.75782	2.81711	2.37846	2.17377	2.70889	2.31073	2.13911
113535529	9.0797	8.83752	26.4253	12.1017	6.35002	6.96303	5.36031	5.52904	4.44873	5.39929	5.82868	4.68006	9.16152	8.54204
113542196	4.35852	3.90238	3.38341	2.57754	3.48606	3.95942	3.63883	3.59516	4.27809	3.89037	3.76004	3.86654	3.76541	4.29406
113538984	16.6174	17.5354	19.3296	26.2611	17.5164	17.7377	11.1538	10.4951	11.7082	10.1842	10.9816	8.35035	14.015	11.9709
113542425	0.153497	0.134647	0.215971	0.912245	0.376758	0	0	0	0.114379	0.246788	0	0.134318	0.128189	0
113529250	9.41196	5.40401	7.10287	7.04648	11.8658	10.5998	7.38875	8.22963	9.94622	8.39152	6.94903	8.53545	9.21779	9.41414
113531490	11.0138	13.3279	8.96183	10.8155	6.43266	6.71076	7.01459	6.38152	5.5867	5.60033	6.00786	6.03807	5.54091	5.65163
113542745	4.28138	4.52097	12.9614	10.3535	9.71177	10.1343	5.68238	5.84473	5.62458	5.15444	5.66356	5.82383	12.9124	14.0792
113536904	3.13767	2.93895	2.84337	4.37966	2.48011	2.58522	2.23182	2.8888	2.13991	2.39407	1.93614	2.14066	3.1977	2.83125
113528746	3.40414	3.86836	2.9391	3.02153	2.23129	2.72973	1.4361	1.58079	1.67186	1.80363	0.938893	0.880102	1.67988	1.78484
113541696	83.1755	63.9833	50.7054	76.2466	84.0322	84.655	68.1737	65.0135	61.0118	52.8418	54.9031	55.3756	43.0975	42.8485
113527865	58.4583	38.2972	20.2281	34.7332	42.0338	42.5196	34.1256	33.0312	31.8235	26.9385	36.611	35.8911	25.8665	28.3269
113539320	0.107419	0.0942278	0.151139	0.2736	0	0	0	0.0535326	0.080044	0	0	0	0.0897083	0
113525990	0.736477	0.998417	0.706516	0.767385	0.883299	0.472455	0.783492	0.40039	1.29714	1.13026	0.812507	0.995978	0.810745	1.03962
113531008	1.39641	1.33628	2.09871	1.32029	0.837399	0.970459	0.998908	0.94896	1.08784	1.42871	1.15543	1.05531	1.21918	1.57696
113540319	7.01176	6.11152	3.07906	2.95757	2.98715	4.37713	3.42414	3.53884	4.85877	4.02105	4.58604	3.90807	3.46865	3.92315
113531093	223.54	211.309	242.232	472.365	603.85	570.156	675.801	637.526	655.54	664.456	603.94	708.886	752.754	739.204
113536185	158.821	172.621	136.499	250.284	245.3	246.282	100.831	115.615	111.931	121.019	102.824	93.6813	133.096	138.082
113536509	4.77892	4.47152	4.5947	3.85449	8.84627	11.116	10.7991	9.36756	9.08064	7.74744	9.36843	9.82725	8.5141	8.97541
113540188	2.01061	1.82902	1.78118	2.84504	2.05626	2.2187	2.82463	1.52154	2.608	2.51424	3.26722	2.99747	2.54975	2.84121
113542408	10.2033	8.34005	14.2473	21.5911	10.767	10.4849	8.23457	6.4716	7.43024	7.14592	6.3499	7.10216	7.10084	5.76126
113533772	0.565489	0.566909	0.227327	0.274346	0.22307	0.41171	0.19559	0.140906	0.210688	0.194823	0.377063	0.212071	0.168662	0.25088
113536966	1.83361	1.32871	1.4582	1.28601	0.97839	0.875102	0.643397	0.317837	0.534648	0.897224	0.372106	0.348806	0.133156	0.495164
113546796	0.574424	0.64385	0.404108	0.379316	0.626632	0.375321	0.309059	0.302169	0.261576	0.487424	0.297905	0.195475	0.293159	0.509688
113532873	14.7474	14.8329	8.39971	10.5206	11.9008	12.6255	11.1726	11.402	14.8605	14.5531	11.8689	12.2835	12.4236	13.8871
113531467	10.6563	9.44767	6.41432	6.04769	8.11254	7.68504	6.89854	7.55412	9.00219	9.34523	8.51145	6.33292	5.18732	6.67439
113524474	6.06213	5.11638	6.67287	5.58519	4.48263	5.02299	3.88926	5.04148	4.43172	4.78102	4.49867	4.06637	5.06262	5.87103
113534447	0.750815	0.52689	0.845119	0.76494	0.645007	0.235475	0.121189	0.37417	0.223789	0.120714	0.280357	0.131401	0.501618	0.53296
113524325	2.84939	3.55188	2.0573	2.19634	3.01378	3.38055	1.99702	2.27947	2.8496	2.80294	1.99494	2.00125	2.47352	2.26213
113538730	8.941	8.7334	4.58836	3.24543	5.43341	5.2154	7.98273	8.19042	9.88098	8.7674	8.24568	8.40969	7.91772	7.83756
113536992	4.88272	3.45411	4.50612	3.7443	4.51034	4.15768	4.19483	4.55265	5.51625	4.76926	4.11695	4.64017	4.2092	4.14611
113539001	17.3426	11.8608	9.23654	14.8904	10.3412	9.98699	7.59121	7.71495	5.11074	7.01009	5.5794	4.37265	7.44614	6.43344
113535700	2.68548	2.66194	1.62475	1.2996	1.9445	1.89503	1.62549	1.55245	1.70093	1.6407	1.67963	1.38646	1.79417	1.62033
113533145	1.96638	2.08177	2.76669	1.66947	1.45626	1.22278	1.14918	1.25028	1.1621	1.09017	0.822867	0.830675	0.736143	0.421152
113538367	41.7438	36.6175	38.6817	45.3095	43.7875	43.1907	35.7286	34.4032	24.0259	22.1007	28.2118	26.2684	26.4202	24.8424
113538792	16.8593	18.7746	8.74819	8.22278	9.02461	10.7813	9.7946	10.4576	11.0036	11.6786	11.4409	10.9861	9.88566	12.3069
113528230	6.92981	3.93335	1.55676	2.27429	4.21657	4.74853	3.6658	3.45348	4.12235	3.79187	3.47914	4.79001	2.86931	3.82365
113526529	22.3624	19.0484	12.5856	13.2402	16.6832	16.38	14.1531	13.5785	15.3479	15.1857	14.0635	14.7277	14.4488	14.2028
113543804	6.41071	5.34779	5.30581	3.73523	4.39657	4.43506	3.60134	3.41404	3.88714	3.89037	4.75235	4.45477	4.6189	4.07099
113540791	22.2717	18.8583	12.1863	18.2524	12.9072	12.733	10.7971	11.7928	9.21992	10.0709	9.52911	12.0452	10.5269	11.9394
113531079	13.6056	11.328	13.6273	10.964	28.3009	28.2061	22.5192	21.4904	20.7062	20.6698	17.8674	20.6835	13.5771	12.5839
113537972	17.9338	18.8915	16.1975	15.5584	20.3753	20.4471	27.114	23.2995	26.5518	25.6227	20.3966	25.7667	18.9664	18.4837
113543508	33.8945	40.4511	24.2957	22.4159	13.1281	13.0364	10.5085	10.043	8.95624	10.4029	11.7437	11.1486	11.2756	12.8333
113525299	4.5684	4.55384	3.60343	2.64451	9.17438	8.7377	7.48557	6.69203	10.7283	10.1827	6.33233	5.5724	6.30081	5.46615
113527399	35.9097	36.6122	12.4242	12.5949	21.4933	20.7705	20.0016	17.925	19.0379	16.5632	17.8601	18.5447	13.8146	15.1479
113540928	13.4208	14.8249	9.69135	10.1284	15.5557	14.5872	15.5879	16.4199	13.3341	13.9855	16.7046	16.9635	16.3673	16.4449
113536398	7.35173	4.17282	1.9268	4.65068	4.06893	4.74701	2.44309	2.04739	2.04089	1.68028	2.35491	2.39666	2.40768	2.81393
113532247	31.2112	43.0624	16.477	11.718	32.337	32.2188	39.3235	40.2011	50.5268	49.592	28.9406	34.2651	23.1399	25.0496
113542536	66.2204	57.6397	55.0399	49.2755	98.3699	98.7635	66.0301	65.5349	63.8238	60.8383	64.2835	65.7023	87.4727	90.8208
113538072	30.4818	31.487	33.0954	24.1833	44.4081	43.9087	39.4229	37.8964	43.7946	42.9983	32.0645	34.1733	31.4299	32.6503
113526993	13.4587	10.8739	11.0628	10.344	22.2112	20.2718	16.4642	15.3558	17.524	16.9122	11.638	13.6986	15.1439	15.6502
113538693	105.17	115.283	96.929	104.934	140.226	135.132	112.183	102.751	99.6913	97.5213	102.058	99.6629	91.4384	95.9219
113543635	31.3938	22.1964	22.2063	29.1297	53.7919	54.7444	49.5652	45.1829	48.0648	45.9921	36.9132	43.0834	36.6045	38.3589
113545558	16.6714	13.0572	9.2151	12.1321	24.5832	23.7419	21.4175	21.5759	19.6482	19.3506	16.9921	19.6496	14.4909	16.7548
113534319	90.6468	79.4408	83.8767	82.129	125.048	133.593	105.435	112.303	81.3448	87.0084	87.2243	80.8746	88.2003	88.4592
113527750	103.997	103.323	150.458	158.354	226.127	218.297	304.43	304.933	358.491	362.03	353.609	402.587	393.467	374.121
113541568	86.9703	68.5505	104.079	131.024	133.079	125.571	99.2441	91.5909	110.006	106.264	103.396	119.67	104.933	97.3
113546898	9.63102	8.90496	9.76638	13.7754	9.42378	11.6331	6.16214	5.36175	6.20678	6.41698	6.64172	8.19987	8.76768	7.77575
113537757	7.69752	5.06417	4.21183	4.96197	7.21628	6.70594	4.08399	3.19672	4.88608	4.12528	4.12511	3.80444	3.86892	3.09881
113532285	13.77	10.9683	6.01276	9.40648	11.0719	12.534	8.30289	8.91313	7.3123	7.50692	5.31907	5.67851	7.00554	8.00502
113533723	4.61639	6.15521	4.15697	4.78163	3.68255	3.47476	3.12955	3.95701	2.68314	2.67195	2.75804	2.42375	3.23841	3.35883
113532962	8.03896	5.24964	3.6446	5.46013	5.9743	5.60272	3.09975	4.18429	4.39286	3.87744	3.66883	5.31497	4.55027	3.72501
113533332	11.5721	11.6876	8.58908	12.1683	11.5308	11.7369	8.65377	8.59752	8.70208	8.44915	8.02762	7.7572	8.73314	8.6194
113543501	44.4224	36.4135	27.6103	46.2285	42.7406	39.6487	25.5831	24.9321	21.2107	19.8488	22.7474	20.4738	23.1413	22.3868
113530915	10.4293	11.2551	10.8124	8.79631	13.0098	11.2437	6.9772	6.46261	6.59548	5.5709	6.72538	5.70385	8.36591	7.12308
113541678	12.7708	10.9498	7.83589	9.61969	11.9609	12.2717	6.122	6.46005	7.87055	8.02774	6.72272	5.79762	7.13684	6.13437
113531563	6.54637	5.97926	4.84277	4.52657	4.76244	5.29152	4.35732	3.73326	4.72719	4.82851	3.52805	4.96069	3.49438	3.71272
113545033	1.48704	2.2284	1.48203	1.47293	1.40675	1.79749	1.27512	1.34319	2.30849	1.89273	1.1568	1.95186	1.47471	1.81425
113534015	5.842	3.87468	4.21009	8.46816	5.15861	3.79846	3.44984	4.11852	2.22968	3.43631	2.66027	3.11711	3.33185	2.02288
113542623	1.39206	1.02573	1.41021	1.08732	1.23005	0.960486	0.719013	0.776982	0.622378	0.581908	0.831676	0.535974	0.976531	0.543477
113529737	6.50215	6.05286	4.01415	5.52039	4.3563	4.21374	3.64116	3.24036	4.8451	3.68022	3.65427	3.94797	3.87864	4.35647
113531536	3.62438	5.16635	2.86847	2.01937	4.23952	3.9074	3.19928	2.65288	2.53193	3.09568	2.00888	2.57686	2.64845	2.21095
113535682	4.8582	4.16132	2.81462	3.10563	4.80485	4.12284	5.44301	4.84219	4.72744	5.14599	5.17542	4.45124	4.20039	4.56427
113531484	1.49987	0.851321	1.61377	1.42322	1.29933	1.4527	1.35288	1.14318	0.920403	1.1348	1.23541	1.23526	0.736808	1.25255
113523796	9.90216	9.15993	16.7188	23.0811	20.7696	20.4685	11.1881	10.4079	8.85436	9.8417	6.89078	8.03474	8.57023	7.66797
113524784	6.36448	6.3228	5.82603	4.49207	6.58742	6.55334	7.67373	6.22885	6.6281	7.45871	5.94128	6.17315	5.123	4.62664
113532192	1.89176	2.26287	1.08888	1.02208	1.89954	1.75294	1.80433	2.48546	2.8193	2.90326	1.92651	1.88112	2.72883	2.36524
113542713	6.539	6.60508	4.32139	3.61701	3.86051	3.98119	4.4977	4.72762	3.85745	4.2013	3.90761	3.92302	3.59921	3.97794
113546154	1.86078	1.00447	2.11463	1.70135	2.02014	2.46903	1.5595	1.92598	1.27991	1.49585	2.0711	1.81616	1.61375	1.96859
113543672	2.05245	2.17943	5.6236	4.49395	3.51315	3.47259	1.65643	1.50734	0.804942	1.21574	1.00841	1.22884	1.44341	1.43774
113545753	4.28419	3.35279	5.02322	3.3877	1.85568	2.00886	1.96606	2.23969	1.09543	1.82329	1.92124	1.72743	1.99937	1.82615
113538409	7.553	7.75731	3.54236	4.91631	3.97812	4.39217	4.39394	4.43844	4.99498	4.37671	4.9943	5.28742	4.04742	3.71391
113534169	4.50035	3.52091	1.02681	1.44572	2.0898	2.2888	1.86508	1.45476	2.08458	1.27111	2.6115	2.66084	3.65676	2.69809
113536426	3.42726	2.13243	0.897147	0.947371	1.83406	2.18725	1.83326	1.70798	1.87084	2.05033	2.08331	2.4062	1.83047	1.48515
113528444	26.4645	26.0865	18.042	16.4461	39.6774	46.7407	22.2389	20.9386	35.3743	37.7237	24.4501	19.8155	23.0125	23.361
113543286	3.16214	3.72097	2.06179	2.22633	3.69143	5.0191	5.60195	4.03573	5.80449	5.02199	5.25578	4.04932	4.57304	5.26938
113529725	3.36033	3.3535	1.81582	1.98466	1.97233	2.06195	2.67265	3.03374	4.17327	4.13027	2.84138	3.38793	2.74528	2.98163
113529387	36.6767	39.3767	34.5341	33.0405	22.3912	23.6348	31.6335	36.8348	36.2311	36.9861	30.4047	32.0124	30.8633	34.9447
113540611	11.5935	10.7924	6.32509	5.72501	16.5511	14.5626	6.11038	7.60526	6.78774	10.0806	6.29478	4.55486	8.79282	11.1267
113524209	19.6298	14.1533	9.63301	8.73943	11.9572	11.8248	10.5872	11.6675	11.6304	11.6234	10.5031	11.3117	12.5548	10.0257
113541050	2.30377	2.64636	2.624	2.0025	3.13023	3.35457	1.37231	1.6948	2.28889	2.02834	2.04818	1.82393	2.56524	2.48217
113524956	1.86443	1.45866	2.26876	2.18186	1.32958	1.65938	1.42335	1.30582	1.57703	1.33676	1.50526	0.793691	1.34662	1.43076
113529910	13.0259	12.1634	7.22586	10.9005	10.4568	10.6524	8.81694	7.56173	8.41906	7.69396	8.23723	7.88485	8.4998	9.40372
113547085	0.816556	1.01473	1.05315	0.808809	1.08563	1.17376	1.81225	1.62773	2.12961	1.47694	1.52452	1.78632	2.44356	2.41511
113535774	2.59621	2.40533	2.13426	1.51075	2.4702	2.42442	1.62442	1.48281	1.97805	2.11051	1.38879	1.50604	2.5823	1.78596
113538131	1.42314	1.11923	1.58808	1.20826	2.04767	1.61603	1.54459	1.02715	2.34032	1.81468	1.69499	1.46003	2.74583	2.13362
113528526	2.47353	3.11904	5.4379	4.72511	3.36766	3.15153	4.92826	6.70273	5.24148	4.16328	3.6079	2.50267	3.29221	5.28116
113530209	4.75809	5.73895	8.20094	9.29124	3.13866	4.19698	2.59201	2.25264	2.5705	2.58185	1.5546	2.70633	2.18547	1.89984
113543346	1.86978	2.10146	2.71299	1.58746	2.25883	1.60347	4.00829	4.51344	7.44531	6.90481	5.39999	4.9596	4.05013	4.04396
113530014	14.6195	13.595	8.8236	10.3095	11.8631	12.9346	8.73617	7.80322	9.73297	9.47256	9.39658	9.40239	9.57378	10.491
113535013	33.4525	52.7988	97.2563	62.1983	125.187	124.094	248.689	234.292	283.268	282.606	270.42	309.252	359.825	344.646
113531014	21.492	18.062	12.0156	13.9773	14.7601	14.396	7.31329	8.67723	7.813	8.0474	6.42192	7.72194	10.8959	9.93489
113536744	4.97633	4.0502	4.04222	3.44095	2.86472	3.41907	2.81544	3.22139	4.05219	5.11391	3.68762	3.00778	4.32722	3.41405
113540480	11.7636	13.3639	8.34351	8.43198	8.6976	8.16497	4.51344	4.92537	6.46648	7.75128	5.67071	4.3875	6.40172	7.95672
113529982	18.0178	10.7563	8.21564	8.64016	17.8639	17.4627	15.8204	15.8383	13.6747	12.1373	11.5247	11.9709	13.8628	13.6928
113527352	3.24341	4.3625	3.44796	4.03874	2.7421	3.33421	1.8614	2.37066	2.30943	2.02792	1.68208	2.83816	1.92615	3.00579
113542029	5.91947	7.87256	5.37336	3.2887	4.72036	5.11179	6.38442	6.15825	6.9721	7.45583	5.88238	6.8269	4.82958	4.9135
113530273	6.20299	5.44124	0.991774	3.83011	4.67137	4.4214	4.20969	4.28562	3.78178	3.39988	3.94809	3.33078	2.23693	1.87634
113523704	36.3289	37.6617	22.7177	45.4866	36.7036	32.2246	23.1	26.3339	16.9533	15.3396	31.858	31.4686	14.7099	15.9546
113541423	15.2954	17.7776	18.8305	16.8817	26.2797	25.784	11.7269	12.7676	12.5372	8.29961	12.1366	10.3728	8.94146	14.2502
113544640	13.598	14.5439	9.5662	12.6588	12.0769	11.4099	7.89376	8.38157	7.55501	8.15047	8.5739	7.20201	5.678	6.56196
113527593	7.65499	8.68991	7.91955	10.5134	5.48018	7.00234	3.39182	4.8995	4.08238	3.31819	4.34364	3.94031	4.19923	5.59365
113531155	17.1498	12.5756	6.31522	8.64521	11.8801	11.7132	8.97484	9.74849	8.43629	8.8858	7.6295	9.73108	6.71352	7.13299
113546875	10.7153	10.0367	5.45139	5.34538	7.46675	7.21485	6.30264	5.88305	6.54104	5.7426	5.25573	5.03258	5.6624	6.0162
113546067	8.58623	9.06607	7.15902	5.12986	7.02497	5.98414	9.36768	8.79565	8.29379	11.2483	7.42158	8.76564	4.38201	4.79689
113535260	5.32003	5.11116	2.58421	3.87151	4.04177	4.32022	3.4246	2.68281	2.78441	3.61482	3.72471	3.99027	2.96192	3.48416
113538964	8.24696	9.17012	6.04689	11.1436	9.4796	8.01438	7.3119	6.8884	5.23645	5.5558	7.96967	7.77555	8.87578	7.72981
113528850	4.30205	3.82474	2.12673	2.27046	3.21062	2.18794	3.00278	3.10001	3.33565	3.08448	2.71351	3.51016	2.86448	2.06336
113536175	3.70582	4.5359	1.8795	1.97557	2.61772	2.83803	3.72109	2.6843	2.95406	1.97449	3.58009	2.94113	2.3391	2.90584
113542031	0.717807	0.989462	1.94777	1.4365	1.35285	1.60802	0.993096	0.817647	1.06975	0.947985	1.81878	0.987044	1.24173	1.50129
113545210	12.3134	12.0836	4.19281	3.38927	8.24585	8.68465	10.8451	9.55487	8.25367	8.36181	12.8068	11.2177	10.518	10.2273
113533197	3.3238	4.665	3.99069	2.67144	4.05194	4.48245	4.61385	5.69809	5.01954	5.8783	6.24695	5.35164	6.29177	6.40963
113528233	16.074	13.5064	34.1623	34.2611	28.8115	30.1146	36.3913	29.8075	32.7808	30.0598	31.6688	30.056	49.3853	50.5193
113525407	46.8872	54.379	38.2983	68.1274	9.55821	10.3009	7.36489	7.99787	11.2553	11.3202	8.95954	9.01808	12.1543	9.84236
113541652	14.4634	14.5903	23.1118	14.1215	11.4108	13.5273	14.9244	11.893	9.31481	10.2151	17.938	15.7299	17.9455	17.3251
113536084	2.72963	2.54725	0.490288	0.54239	0.570202	0.637507	0.374969	0.463086	0.173106	0.233437	0.271077	0.508206	0.242508	0.360724
113533237	43.3113	51.2229	65.9576	83.4071	40.5845	41.1501	29.1149	24.5807	24.8317	25.8877	29.8717	21.4022	32.4256	34.9037
113540676	21.1021	23.008	22.0254	13.5834	15.5108	15.8553	17.3953	17.8196	22.4697	23.4183	18.6885	19.8082	24.9541	24.6135
113527755	28.5281	29.6218	24.6781	14.1466	17.2202	17.1901	21.591	22.1417	26.4541	27.7493	24.2541	23.512	25.5804	25.4443
113526013	0.0822254	0.180319	0.289228	0.174526	0.0756833	0.161175	0.13272	0.14342	0.153176	0.297449	0.038379	0.0719515	0.137336	0.255356
113536583	1.84737	1.57284	1.98766	2.49105	1.43366	1.40585	1.44707	1.5705	1.17414	1.31036	1.26804	0.808273	1.40665	1.68739
113536910	1.33903	1.3553	2.17386	1.2243	1.20089	0.888364	0.748151	0.564645	0.460515	1.07642	0.865379	0.540794	1.20427	1.18812
113546795	1.25427	1.70537	1.23533	1.17137	0.384824	0.737568	0.506127	0.593812	0.280386	0.201657	0.878149	0.164632	0.523732	0.500811
113527694	2.15246	2.2296	1.12764	1.61361	1.44726	1.22086	0.96097	1.16397	1.14321	1.38058	1.3253	1.04194	1.20475	1.09717
113531360	20.3893	19.8586	12.0468	9.45624	12.311	12.1179	15.8989	14.5545	14.0578	12.1909	15.0033	15.048	14.5734	14.2286
113542303	8.85523	9.7674	7.19598	6.32718	6.40219	6.57644	6.74564	6.13162	7.1865	7.424	6.65678	6.80257	6.78503	6.24951
113532617	6.93527	5.42752	6.21829	5.36858	3.17088	3.35857	2.85342	2.27025	2.68525	3.00621	2.79276	2.32039	3.35016	2.23222
113546313	3.38057	3.80076	2.74669	0.768066	1.92832	2.57592	2.65144	2.98977	1.77398	2.02862	1.24454	1.54159	1.23266	1.14069
113528149	4.75961	3.92585	1.19942	1.80938	3.13857	2.67356	2.8666	2.83219	4.18186	3.65486	3.0505	4.41356	3.8562	3.15165
113536573	1.43044	0.896267	1.95512	0.55518	1.00315	1.1536	0.626692	0.835066	0.883171	1.18276	0.686738	0.536446	1.33111	1.37802
113539386	8.31983	10.2645	9.13824	11.5297	6.35686	7.82793	5.71816	5.99193	5.35961	5.48	5.26126	5.54241	7.75495	6.00102
113531050	17.5296	15.752	12.3321	13.3401	10.4942	12.0682	9.40275	7.88363	9.23916	8.50663	8.98025	7.7632	9.10498	8.91514
113527675	13.2029	11.2944	9.9791	9.26396	18.1449	15.0573	15.6749	15.9326	23.823	21.3149	13.1399	11.7442	11.026	12.0054
113537304	9.41895	12.6688	7.62017	9.32959	9.29569	9.96983	7.34817	7.97971	11.1127	9.0861	8.9392	7.14313	7.01383	8.49675
113546727	10.6063	9.46488	12.5543	6.40603	6.05748	6.16799	9.79495	9.90773	10.8	12.1311	8.32943	9.14712	9.1515	9.62825
113533476	15.7487	13.1989	15.9686	11.0463	9.83609	10.183	9.49942	9.42272	10.0438	11.1928	9.24032	9.27602	11.8623	11.6276
113542367	6.16841	7.07168	6.01513	7.93335	4.49714	5.17163	4.87963	4.41322	4.14133	4.02587	3.81983	4.97015	3.92729	4.55201
113533101	6.71468	3.97773	2.9447	4.29414	3.50493	3.35029	2.88548	2.25982	3.73636	2.97932	3.0527	2.44185	3.56846	3.36586
113536613	10.3513	8.82072	8.65538	5.82545	6.31554	6.07549	5.29885	5.6892	8.28633	7.41783	5.57696	7.14285	7.26149	7.87266
113542936	5.31453	4.45919	1.95067	2.79553	4.71445	3.714	2.98371	3.08033	3.35751	4.41158	4.15227	3.28567	3.85938	3.33167
113531808	8.05365	6.85685	7.10996	7.50799	3.92447	4.39544	3.50474	3.30528	2.70643	2.34849	2.94829	2.48731	2.7035	3.85325
113541016	0	0.333581	0.535056	0.645725	0.4667	0.596329	0.153453	0.0947568	0.283368	0.305702	0.532492	0	0.476372	1.68712
113527581	2.64609	2.32114	13.7076	10.4159	3.91165	4.0551	1.55311	1.37862	1.79249	2.61059	1.34735	1.26298	1.90847	0.960497
113529610	4.90483	5.0756	3.88187	2.47252	3.90324	3.92081	3.52548	3.75243	4.08316	3.91211	3.46979	3.38664	3.0241	3.29805
113529862	8.15942	8.30882	6.28921	5.84314	5.68165	5.22926	4.63817	5.12702	4.78471	5.13331	4.90129	5.27733	4.91801	4.69018
113542409	14.2267	16.0638	10.0346	10.5964	10.8041	9.17419	10.2525	9.40384	10.6288	9.97346	8.46083	9.62125	10.4851	9.72298
113534920	4.18156	4.7277	2.48413	2.60347	4.21949	4.08005	5.62454	6.02012	6.02408	4.25789	6.07213	5.6106	6.05299	5.02953
113542471	0.42941	0.565016	0.604181	0.820292	0.625805	0.799628	0.693111	0.561743	0.959931	0.819842	0.601286	1.22121	1.43444	1.19068
113542334	2.67038	3.10979	1.03647	1.40721	2.76868	2.74353	1.56061	1.92734	2.7103	2.66484	1.84812	2.25614	2.11474	1.83835
113533468	1.55582	2.60545	2.98506	2.64182	0.694321	1.10897	1.36977	2.0441	1.47551	0.909601	2.50864	2.10402	1.77178	1.75698
113528591	6.27764	4.04123	2.70678	3.82541	4.90834	4.52513	3.51377	3.91059	4.22512	4.31395	3.59175	3.98705	4.05879	3.54874
113525366	8.02807	8.30266	5.75763	3.65991	5.25208	5.51076	6.70594	6.24249	7.44859	7.0312	8.42739	8.2277	6.07832	6.31952
113542983	5.72251	4.70603	2.64193	3.49203	4.93801	5.32809	4.11322	3.92126	4.33078	3.45018	3.33875	4.14684	2.9122	3.09416
113528220	17.5756	17.4411	9.11817	5.81894	9.16084	9.12484	10.9532	10.3821	10.9222	9.57372	11.3075	11.4307	12.1559	11.3198
113527880	26.3632	25.2189	22.5436	24.0227	23.2894	23.5215	15.1319	15.7997	14.5641	18.1784	14.2145	12.8272	16.0378	15.5275
113543451	2.76829	2.05881	1.6088	1.53281	1.58791	1.6043	1.21421	1.22963	1.43499	2.66079	1.17975	1.52717	1.20619	1.54854
113529297	4.40663	3.31884	1.1273	1.85174	2.59476	2.33828	1.04176	1.68586	2.08957	2.3974	2.41	2.57069	1.93297	1.89576
113538872	0.541387	0.41554	0.761732	0.804375	0.913573	0.318361	0.491541	0.775678	1.00854	0.70722	0.568562	0.888266	0.452124	1.02079
113529668	6.55624	8.08489	10.1605	20.4905	21.4564	20.413	13.113	15.4842	13.1694	12.5269	11.531	9.97749	8.41127	8.26235
113545596	9.37912	11.2663	8.67874	6.49233	6.99964	6.89007	9.30833	8.90605	10.5148	11.5473	10.8457	9.90782	9.52627	9.59667
113529990	6.80725	6.31112	4.39956	3.80596	3.49789	4.01384	5.0248	4.31635	5.856	6.13959	6.32878	6.82842	5.40757	5.7209
113533859	1.41367	2.00772	0.8998	1.17164	0.950077	1.21397	1.11374	1.07353	1.52994	1.32583	1.35109	1.3843	1.57411	1.79193
113527877	13.9332	9.3121	35.9407	31.7329	35.8275	32.9469	23.025	23.3107	16.3975	17.601	13.3164	15.2887	23.2718	22.371
113533036	6.77331	5.52603	7.19752	3.17691	6.65584	6.31343	5.84866	7.22307	7.41191	6.66341	4.24476	6.30003	6.76411	7.31283
113536271	0.322579	0.848895	0.272321	0.931168	0.593827	0.607014	0.364472	0.675182	0.673039	1.14099	0.481807	0.451638	1.29309	0.68694
113524662	4.36392	5.04602	6.14004	5.10843	4.38187	3.94002	4.48242	3.1633	3.3996	3.24233	3.88858	3.64509	2.81613	4.69348
113536119	21.1718	21.3232	14.4806	3.21776	13.5529	14.73	16.0583	17.1779	12.66	12.8698	11.773	11.3217	10.3685	10.1756
113536529	14.938	12.5859	20.4988	15.4695	10.3658	11.1918	9.6743	8.16122	10.1142	10.6741	8.71112	8.26248	9.45638	10.7672
113533981	18.4818	18.8618	11.8854	7.65001	16.2102	14.3705	14.957	15.0785	11.7117	11.1943	14.8633	11.8718	12.5699	14.3093
113529466	1.07645	1.4754	1.23059	1.82784	1.77519	1.34514	0.841601	0.888497	0.977586	1.1628	0.847863	0.912516	1.34845	1.22377
113529468	11.3439	12.6489	13.7739	11.0631	16.1136	17.1664	15.8279	16.9598	15.2055	15.6329	15.1589	15.7725	22.372	19.4267
113539210	4.14466	3.3996	3.55951	3.24466	4.95441	5.19105	2.47613	3.37991	2.64721	3.33183	3.01486	3.20289	3.95577	4.68054
113531225	3.35318	3.17017	1.83475	1.89792	1.57749	1.78195	1.62371	1.54109	2.5264	2.66562	1.70423	1.98874	2.39582	2.61164
113540835	82.2381	67.6518	75.986	67.8166	68.6929	65.5597	45.7287	38.4833	39.2163	35.3483	38.2931	32.1938	40.1722	37.0087
113524627	65.9809	31.9977	28.8317	40.7159	39.8292	40.0407	28.0536	26.4123	24.7828	29.7547	22.9349	22.5314	19.8905	19.515
113536183	16.5395	15.0524	9.79325	13.9252	16.4076	14.6431	13.1813	11.9516	11.9137	13.9052	12.5448	12.1211	11.4529	10.5175
113536405	16.1603	19.981	12.3432	8.92903	9.22376	7.88397	11.3446	12.6299	9.02185	9.32051	12.7869	12.076	14.6954	15.7957
113537072	4.69131	5.77572	14.9384	17.1198	7.97956	9.03439	6.908	9.02356	6.31688	8.66731	9.83437	7.49009	10.2413	11.9766
113542543	243.607	239.081	508.775	802.725	270.753	270.489	144.406	126.578	125.385	124.357	159.535	133.912	197.427	207.305
113540003	20.0141	13.8716	16.3397	31.467	25.3204	24.7977	15.7535	12.7446	15.4659	12.7123	15.2234	14.4864	24.4523	22.6915
113530021	154.053	157.344	296.761	352.595	283.154	288.081	126.059	111.369	115.782	116.127	129.324	103.895	223.971	216.587
113542724	2.2603	1.32182	6.36049	11.8979	2.77395	3.42629	1.0945	1.72718	2.58255	1.69589	1.12534	1.31859	3.27189	1.73816
113547119	122.574	106.488	78.5248	62.3341	136.645	134.266	150.735	145.077	162.267	156.665	159.792	161.919	142.372	137.304
113526925	3.40354	4.66834	32.8249	16.8124	38.0865	42.4063	42.6007	45.2103	35.3679	38.1057	29.346	33.7899	33.9017	36.1298
113528079	17.6693	19.2569	11.3003	5.90965	14.4564	15.1133	18.1491	16.9706	17.4354	15.6675	22.0425	19.0224	17.1259	17.5309
113529326	8.35029	7.96431	7.36635	8.55239	8.98724	8.05405	6.84606	7.2659	5.58027	6.97905	7.30013	5.33523	8.13576	8.35009
113536676	39.0758	49.4611	32.4426	31.2565	25.8406	25.7257	29.6596	27.8744	31.8127	29.9067	29.1217	27.6938	28.4258	28.4827
113533407	23.5665	15.9498	10.5048	11.7289	14.0558	13.3007	11.4362	11.4153	12.4136	13.7594	11.6635	10.5332	10.1798	10.3201
113539937	21.2753	19.6899	28.012	27.2602	17.6663	21.3489	12.6808	12.5967	12.0719	12.2388	11.6613	9.90632	13.3664	14.4613
113530955	0.545803	1.07155	1.60903	0.970918	1.5789	1.83405	0.901956	1.04915	1.33633	1.71326	1.23738	0.864241	1.91007	1.61431
113523928	21.2074	22.0989	14.619	12.4466	13.7412	13.4288	18.6087	15.8649	15.5553	17.9636	17.7156	17.6857	15.0561	15.0707
113531610	24.0636	23.3534	13.1668	9.76112	16.5708	17.7593	19.328	19.8536	19.7527	20.3576	20.1102	21.8925	17.1614	16.4035
113539223	25.4586	38.5013	47.2177	32.6325	27.085	30.8491	22.7478	23.521	15.0287	18.4059	21.6053	17.0699	22.5036	19.8025
113535515	20.4881	18.4547	16.9408	9.04079	12.4131	13.3232	13.2697	13.9524	12.662	12.1769	10.5751	10.6776	12.4068	12.0333
113529806	17.9505	16.9458	7.45665	8.24421	6.9656	6.54122	6.04312	5.60595	7.23572	7.86099	7.94757	6.85152	7.36694	6.9171
113528153	22.6931	33.0871	24.0147	16.0938	15.7455	18.6689	22.0769	19.4886	24.6902	22.0213	22.515	21.6446	21.9761	20.3066
113532666	21.9589	22.4933	45.4473	45.9468	22.0808	24.104	15.6639	13.9085	14.0403	16.3997	13.6218	14.6283	22.1243	22.124
113545519	8.59959	7.97636	4.06627	3.71042	4.15233	4.53193	4.6079	4.32075	4.14946	3.6832	3.88229	3.45414	3.76746	4.50321
113530140	7.86825	6.2465	5.50439	4.44104	4.66631	4.13578	4.18608	3.92115	4.35635	4.27567	3.44685	3.50026	3.63421	4.25131
113524182	5.33681	7.14534	5.66461	4.13355	5.17073	5.72602	3.77813	3.91942	4.04651	4.51598	3.05909	3.52298	3.67498	3.65537
113529889	15.6456	17.5993	23.3083	24.0662	15.6997	15.2978	9.35866	8.53084	7.95513	7.99025	8.24768	7.24803	8.30074	11.1059
113538104	4.28369	3.7168	2.29294	2.09517	2.00001	1.9714	1.50311	1.50827	1.45722	1.16034	1.21704	1.34456	1.59428	1.61126
113538836	9.88518	6.52578	5.87883	5.10479	6.62859	7.27119	4.60575	4.97708	3.49315	4.09616	4.85177	4.28044	3.9149	4.15951
113538657	4.8418	5.01943	2.06437	5.10729	5.67201	6.90233	3.67075	4.97208	3.60789	4.0102	4.93075	5.26395	4.41109	3.7754
113536048	9.74165	9.24402	6.55154	5.82595	5.45138	5.86066	5.14244	4.6105	4.15454	3.94021	4.74713	5.03962	3.73515	4.51217
113529624	10.6342	12.2007	8.02855	6.41356	7.75885	8.59207	7.92816	7.10916	6.66784	5.73385	7.59663	8.45435	8.55593	9.11929
113537048	3.424	2.76846	1.88514	2.27506	1.97316	2.56791	1.85024	2.13666	2.39611	2.63283	2.64045	3.20461	2.43676	2.90603
113546769	21.8038	17.6756	7.23861	9.61981	9.92175	9.94039	7.71092	7.35588	11.7746	11.0287	9.20502	8.57503	9.87163	9.3472
113543611	21.6441	19.9729	8.80042	11.9196	12.7015	13.3364	11.0037	11.5712	13.4457	12.8777	12.3918	11.4977	11.5743	11.5389
113545400	1.71846	3.18879	4.55677	2.13237	1.9062	1.96925	1.86696	2.63507	2.21628	1.75337	2.2829	2.02427	1.82151	1.99396
113541370	3.88346	5.17291	2.361	2.64582	2.67718	2.89451	2.2442	1.81586	2.60797	2.58227	2.59584	2.26549	2.32226	2.21212
113544727	28.268	29.4121	24.5327	15.851	14.2954	14.8234	18.7137	19.0243	17.7111	18.6403	19.9183	18.2742	20.7889	19.19
113530619	15.0158	12.9467	8.92556	6.77123	6.14272	5.54886	6.18502	5.47303	6.91292	7.53147	6.96589	5.66336	8.62032	7.9551
113533362	50.3592	62.3357	46.5372	55.1071	36.2427	36.1213	28.6503	28.3189	21.4034	23.0403	24.3179	22.1423	27.1547	29.0721
113544407	1.58152	1.58549	2.86098	2.11	0.554549	0.35429	0.182338	0.33778	0.168354	0.726492	0.632726	0.593106	0.188681	0.400939
113532296	63.1295	41.1698	21.9563	28.204	45.3392	48.9414	30.8172	27.9258	27.5728	29.556	28.3623	26.3794	22.0164	22.4479
113540849	6.5646	4.49632	3.4162	4.80993	4.69037	3.87792	2.97556	4.07814	3.8195	4.62657	3.69365	2.67546	3.52966	4.54812
113529884	45.8703	44.6989	29.288	28.3086	33.9846	35.6698	26.7575	26.9433	32.6363	30.6656	26.4659	21.5118	25.8004	26.8274
113540787	31.425	25.2688	24.1801	22.7893	28.0209	24.5109	18.4928	18.1893	14.8792	15.5257	17.2652	16.7569	14.4887	14.9583
113537620	4.0759	3.40511	2.32123	2.96613	4.22801	2.58705	3.13281	3.04685	2.38635	4.60278	2.446	1.95316	2.10716	2.49715
113528918	1.19262	1.04616	0.580851	1.24621	0.619232	0.935088	1.33269	1.25726	1.29885	0.958727	1.79843	1.84637	0.689525	1.22101
113546147	5.88915	3.91359	1.25546	2.27271	2.84718	2.23877	3.74466	2.57913	3.32449	3.37132	4.08152	5.69988	2.90619	3.16695
113539183	16.6317	19.5905	9.30716	14.7891	14.0328	14.3493	11.516	9.52858	12.3228	12.1799	11.0269	11.4114	14.3104	14.7015
113526969	50.039	49.1801	37.6205	40.3614	36.8133	36.8539	29.2883	28.0291	27.2084	24.6521	31.919	29.1	33.0656	33.7058
113540808	35.0336	20.2291	10.7403	19.9202	18.7363	20.3494	14.3963	15.1766	13.891	14.2107	11.5514	12.2344	11.2735	12.8334
113538679	394.174	520.786	247.68	129.658	139.319	143.987	137.118	165.123	113.691	114.85	115.733	103.334	173.161	176.495
113545457	4048.31	2557.49	4817.94	3970.07	2698.73	2734.22	1430.4	1827.01	995.396	1029	1205.66	933.373	1324.76	1252.14
113545876	0.961634	1.12472	0.721611	0.816438	2.1243	2.06089	3.00087	2.07667	3.77391	3.45293	2.63323	3.19763	4.06895	4.03877
113538148	6.25931	3.27667	5.11366	11.7427	9.66412	10.7653	5.37748	4.72932	4.66415	5.35639	6.87979	10.6894	5.05867	5.64348
113542793	9.43949	10.2059	8.33946	7.45509	5.43309	7.28641	5.19686	5.10532	6.59766	5.41178	6.89918	6.65926	5.74429	6.23306
113543388	29.1627	33.4264	64.2834	61.8986	32.4495	34.4506	20.3977	21.4124	15.9359	16.8793	12.5229	14.4607	17.0481	14.8357
113537234	56.4001	58.7832	37.1976	33.6845	43.6748	43.7508	37.6489	33.0408	37.8073	38.677	45.4735	41.0182	48.5102	44.6203
113532740	9.4721	9.86681	5.71168	5.43308	6.29668	6.23315	5.98361	6.37821	6.25993	5.98281	6.50012	5.82175	6.38009	7.35404
113538084	12.5157	12.3715	10.9731	8.84173	8.05246	8.42168	7.5002	7.49396	6.5074	6.00666	8.58822	6.94709	8.6971	7.83164
113530002	9.82459	10.8687	9.68505	9.24437	9.44611	10.1563	8.88848	9.48035	11.0978	9.80942	10.0476	10.185	13.692	11.1605
113546749	9.10568	9.5551	7.18413	11.7769	10.0783	8.47391	6.93665	5.3012	7.03879	6.36217	5.71977	4.17014	6.11191	7.39991
113524515	16.0081	12.6161	16.8926	17.095	17.267	15.6892	10.6988	9.90977	14.3515	14.4773	12.025	8.20779	11.9065	11.7627
113542499	0.157555	0	5.98536	8.49413	7.05761	7.72082	4.06895	4.94662	4.3439	4.68627	4.63297	4.06713	5.59205	6.01135
113526370	30.8954	21.7585	12.9168	10.4173	22.3165	21.7324	20.2323	18.7401	12.1029	13.2697	12.8549	11.741	10.8366	10.7305
113535588	8.31371	13.6259	6.46436	6.12969	6.77963	7.71926	6.0033	6.54182	5.13533	6.15564	8.47573	6.60488	7.76516	7.27972
113540804	0.0947575	0.124681	0	0.0804501	0.0290728	0.148592	0	0.0708338	0.0353045	0	0.0884568	0.0829178	0.0791341	0.0840786
113538778	25.6165	23.4393	19.2641	14.5304	20.1907	18.6132	17.9707	18.7822	19.527	19.7939	15.9078	17.1661	16.4135	15.8062
113544632	3.8659	3.79738	3.48456	3.38475	3.58302	3.39421	3.11997	3.05041	2.74566	2.84876	3.06375	3.36524	3.1276	3.25156
113540279	4.36268	3.00012	2.95548	1.92057	3.02408	3.06167	2.65154	2.97939	3.33114	3.24731	2.48881	3.01636	3.26105	3.10637
113528795	8.98256	8.70888	8.92127	5.99714	6.587	6.36695	7.92268	8.55103	8.51697	7.2433	8.07375	7.90888	10.7994	11.7209
113538751	6.42302	7.72247	4.73979	4.46172	5.7604	6.58562	4.78495	4.90211	6.02452	5.52445	5.28313	4.7951	5.77663	6.21727
113524123	37.8099	48.0624	21.8713	34.061	21.4067	23.2899	23.807	23.4702	17.2791	16.5377	21.2158	19.3037	16.0664	17.6165
113530643	6.6104	6.29362	4.42357	8.76066	3.85844	4.99335	2.9277	2.61134	2.64309	2.85141	3.61221	3.10385	3.5008	3.93412
113526625	72.5084	51.9103	26.6669	43.0086	36.4906	37.1282	33.2116	30.1556	27.9003	24.8809	27.7025	27.7429	29.7684	32.0913
113532056	8.3411	5.80908	6.11691	6.18038	5.30443	5.07342	3.79422	4.25757	3.69157	4.10445	4.29436	4.55629	4.30616	5.33775
113541321	14.5696	13.4346	12.2922	9.72394	11.1631	10.4628	11.6509	11.3359	11.6902	11.9692	12.83	12.1898	13.0794	11.7696
113530724	22.0109	19.7151	12.8719	13.9345	14.713	14.4102	14.3478	15.297	14.9364	15.016	13.7407	16.2259	16.6942	16.8649
113542070	6.72842	7.72679	4.47961	5.35209	4.57156	4.70969	4.43664	4.30511	5.40912	5.59657	5.2507	5.49769	6.07993	5.46165
113524525	7.14882	6.46689	7.38664	7.65001	6.83136	6.53932	5.8596	5.95627	5.60442	6.1958	5.31793	5.01751	6.06343	6.31013
113536186	19.5118	26.3674	37.2843	24.9605	20.0627	20.4669	10.2143	13.4687	8.74323	7.84262	9.35334	8.53693	10.0191	15.6752
113539373	8.59942	8.10215	7.61814	4.23638	13.5503	13.4017	14.3944	14.3909	14.4771	13.5699	15.7579	17.9298	20.8354	22.4199
113542082	10.4779	5.1437	15.8245	22.7702	24.6563	24.7215	12.18	12.1201	17.5494	17.6188	13.9988	14.4681	26.7327	26.356
113534981	22.8213	19.3564	9.56205	11.4686	15.4453	14.4726	18.4856	20.1119	20.8816	19.897	24.2018	22.3192	16.6062	18.4627
113546736	14.6677	11.0228	7.80199	7.70723	7.84798	7.2579	7.43458	7.22054	6.36456	6.7943	8.14031	6.57404	5.78856	7.10254
113541199	13.5541	13.3245	11.6396	8.37273	10.8696	10.0409	11.5423	10.9473	10.7616	11.5722	12.3038	12.1877	13.0757	11.8607
113527424	7.08504	7.58881	6.87313	4.52729	4.25603	4.23944	5.92864	6.13251	7.00222	6.77471	7.13609	5.84085	5.88573	5.36013
113535055	0.72732	0.928004	1.86062	1.62796	1.54177	1.24422	1.06724	1.15329	0.739044	1.22252	1.17275	0.983595	0.883493	1.05603
113527482	9.08087	9.13602	10.718	6.43088	7.236	7.01875	7.46764	8.72921	8.37012	8.99522	9.48144	7.75794	10.5308	10.3869
113537056	18.1802	12.9781	5.55695	8.14341	12.8485	11.2561	11.0296	10.1849	11.9121	10.3312	10.8851	11.2458	10.5756	8.56632
113544232	8.71027	5.6831	3.44366	2.32243	5.69822	5.86991	4.3572	4.23316	3.32571	3.12488	2.82236	2.39367	2.76538	2.93816
113535453	2.29328	2.62279	1.47037	1.4541	2.47598	2.8223	2.38963	2.43038	3.52585	3.43037	2.87245	3.04821	2.98184	2.47271
113537160	0.640787	0.510996	0.409813	0.395662	0.714914	0.365395	0.470133	0.522552	0.260446	0.655606	0.815699	0.917546	0.437838	0.413507
113541518	5.40376	4.19739	5.68781	2.62663	4.30305	3.84878	4.52755	4.25531	5.34835	4.97404	4.77489	5.27001	4.82284	4.39215
113533131	0.103827	0.151795	0.48695	0.293835	0.276081	0.515579	0.335175	0.396692	0.412626	0.250395	0.355386	0.302848	0.260125	0.522048
113531268	7.51722	6.84966	5.53434	3.95795	6.04306	7.10476	7.75982	8.08776	8.83645	7.28436	8.56772	8.51566	10.828	10.0568
113541422	5.98969	7.49486	6.64285	4.1879	3.68623	4.30954	5.34581	5.74168	6.66861	6.51444	5.8052	6.2433	6.60574	6.01808
113539222	18.387	16.6317	17.807	10.1774	10.0958	9.30525	11.2739	12.5786	11.9752	12.0552	11.168	11.3463	13.062	13.5816
113528755	3.33275	2.82149	1.79934	1.74378	1.49812	1.51924	1.7827	1.50638	2.3679	2.67914	1.91733	1.93292	1.84471	1.8912
113541494	10.3474	10.0266	7.87191	5.66943	6.38634	6.27344	7.03997	6.65567	6.45523	6.23859	6.57062	5.79068	7.28486	7.20623
113528101	1.50535	2.19405	2.1832	2.12355	1.16531	0.962393	1.34573	1.37343	1.63944	1.80589	1.51335	1.49965	1.77936	1.84944
113538635	15.4839	17.4434	20.9011	11.0328	15.3532	15.0573	13.7438	14.4405	16.0476	18.3234	13.8429	11.5547	20.6545	21.0151
113537388	5.35675	5.74312	3.815	4.37949	3.89574	3.60373	4.0563	4.11967	3.64665	3.40243	4.41407	5.61335	5.02583	3.63814
113531959	2.53221	1.80799	3.47996	1.99988	1.77064	1.75455	1.71093	1.14454	1.66748	1.04147	1.59421	1.28826	1.37701	1.72431
113531580	1.16458	1.08166	2.02411	1.48311	1.47127	1.74565	1.43746	1.04125	1.12303	1.32168	1.75862	1.25885	1.1728	1.39804
113528269	105.568	64.5	51.8145	58.0503	71.0314	73.629	75.2921	72.0026	65.9504	66.2144	59.8169	70.3577	51.1548	54.7868
113532549	38.4809	36.3298	27.1369	20.8839	22.3264	21.2223	21.9196	22.8684	23.1198	22.1707	21.0488	21.7283	22.8377	23.1899
113545058	4.81948	5.94319	2.94827	1.36393	3.02164	3.42281	6.62352	5.49976	6.11554	5.97991	5.73788	6.87603	5.07482	5.3919
113526466	7.9817	6.85255	4.83857	3.91093	4.65027	4.47725	6.11612	5.69148	7.33959	6.62114	5.78639	6.37141	5.81475	5.2928
113533255	13.2897	9.58939	9.14826	9.34193	6.31347	7.78698	6.34301	6.8722	5.11117	6.43301	4.13535	6.00217	5.25092	6.33978
113526468	5.34497	5.25963	4.00123	2.51623	3.73183	4.25796	5.0879	5.48102	6.17848	6.47265	6.38088	6.55098	6.29496	6.36907
113536487	4.70614	5.52312	3.96083	3.74014	3.30976	3.0665	4.56117	4.00523	4.17933	4.16324	4.55369	5.07713	3.71485	3.87069
113530773	4.37793	3.49118	2.54535	2.33459	1.68733	2.35458	2.8032	2.99314	2.42645	2.67587	2.22918	2.97609	2.41726	2.27936
113530621	5.45723	6.72867	4.83252	4.89245	7.07206	6.3135	5.63621	5.99077	8.50263	8.62058	6.16311	6.97938	8.63685	7.04322
113534715	1.21035	1.33472	2.57877	1.3212	2.16444	1.81664	2.59553	2.44718	2.49954	2.69655	2.55027	3.26814	2.1371	2.36268
113531316	4.59409	6.32522	3.96265	2.49289	2.59843	2.85033	2.80492	3.05595	3.39354	3.67706	3.58006	3.26849	4.28702	3.52693
113537946	9.61138	7.40468	4.40975	3.65434	3.87202	3.34202	4.55294	3.12381	4.42173	4.50149	3.78397	3.72986	3.24557	3.52252
113545011	0.417482	0.518803	0.244749	0.236298	0.277526	0.409166	0.561548	0.468119	0.622178	0.615281	0.682015	0.578422	1.22027	0.987822
113529276	4.26309	4.48748	3.5989	3.61941	3.36335	3.4062	3.01455	3.50039	2.93463	3.85133	2.95629	3.30409	3.01769	3.5665
113531829	4.8735	4.93734	3.57338	1.16554	3.91714	4.19787	3.65617	3.24969	3.22233	3.53148	3.65237	2.04219	1.949	2.00987
113528730	8.98667	10.2636	8.19999	6.53442	7.53459	8.40652	8.68886	9.73303	9.77948	10.0496	10.1334	9.92709	9.32548	11.0529
113524249	1.50047	1.67194	0.969993	0.723032	1.26911	0.985685	0.785482	0.485034	1.45048	1.1084	1.32498	1.17104	1.35468	1.40334
113526562	14.1218	16.7254	8.7305	6.43884	8.54879	7.73577	12.6058	11.3147	15.6958	15.7098	12.2063	15.145	12.1905	12.3194
113532377	10.8403	11.5806	6.89836	6.01476	6.83129	6.84192	9.22058	8.27155	10.4239	11.1009	10.5184	10.4895	9.54132	7.96231
113529878	6.5774	9.27564	5.44638	3.68723	5.29129	4.6636	7.49256	7.49673	9.09884	9.15821	8.2259	8.89498	7.09613	7.76291
113539561	18.408	20.1843	9.62002	11.7214	11.2149	11.1856	13.848	13.4984	11.2674	11.944	10.9855	10.5852	6.808	7.52505
113538634	12.3384	12.6124	11.9498	8.11916	7.03767	7.3932	9.25606	9.16496	10.2156	10.295	8.27171	9.48006	9.29879	8.248
113542017	15.9654	14.6944	18.1238	11.9118	10.0936	9.81518	9.05358	9.40301	10.8602	11.1814	10.5286	9.28726	14.5957	15.3198
113527346	8.83038	9.9506	5.35203	7.12223	5.79367	5.51224	6.90727	7.51493	8.37684	6.93479	7.4189	6.95434	6.06974	5.63533
113534537	25.3906	31.4998	22.0727	19.6322	16.8601	17.2061	19.906	19.3869	16.4198	17.6411	21.2475	18.568	19.3868	18.7475
113535220	27.5348	20.9996	15.9161	13.7733	18.7255	16.3637	15.2156	15.033	17.4465	15.156	14.3254	15.8071	16.0378	18.2849
113532167	65.1943	56.6082	33.6772	81.2858	50.4727	50.7018	28.9223	29.9195	25.226	27.7458	26.9114	27.3092	28.3822	33.5584
113537255	2.5436	1.78499	2.5052	3.56325	1.79494	1.99435	1.64225	1.71127	0.947688	1.73805	1.06851	0.890314	1.16832	0.78993
113529252	0.53298	0.267159	0.857032	1.68073	0.513935	0.656685	0.614487	0.683001	0.85104	0.979324	0.284309	0.333132	0.635862	1.08095
113537607	5.20948	3.71558	2.80859	2.10811	3.76429	3.0157	2.27897	2.15941	2.90233	2.73969	2.31792	2.68402	1.99231	1.94399
113543161	0.688048	0.241421	2.3234	3.15447	0.253322	0.323684	0.888462	0.34289	0.615242	0.221245	0.12846	0.240831	0.689525	0.488406
113540811	9.28267	7.41352	5.55568	10.3513	8.54411	7.49546	4.24895	3.62488	4.43928	3.7311	4.20338	2.97029	5.20668	4.85587
113536997	0.216634	0.380061	0.152402	0.337195	0.132932	0.198164	0.0582781	0.16194	0.0538085	0.174149	0.101115	0.0315943	0.0301526	0.0320366
113546180	4.10061	3.16754	4.82232	2.90988	3.11713	3.50306	2.76606	3.14157	3.32922	2.60762	3.94222	2.89202	2.86228	2.55237
113539895	14.6294	14.0235	16.7639	22.5361	18.6017	22.7042	6.69448	9.92119	9.55254	10.7904	6.8987	5.67488	11.5876	14.1851
113534790	6.29201	6.53308	7.04616	4.68786	4.64888	3.62449	1.65811	3.77556	3.54031	2.37419	1.79805	2.13492	3.64605	4.21567
113527677	15.217	14.6433	9.74649	15.8118	8.84974	7.74631	5.22395	5.14993	4.40021	5.02089	4.8764	2.48427	6.63853	7.05332
113539060	5.74562	5.34861	5.77436	8.2629	7.05131	6.34369	4.3531	4.38266	3.05812	3.77046	4.26897	3.48862	4.21075	4.47385
113535338	15.267	10.1681	6.23206	9.7614	10.8139	10.6403	5.40005	5.02526	4.9859	4.31825	5.80632	5.69013	5.11567	4.09739
113527329	10.727	9.09253	6.78334	11.2563	6.36049	7.08765	4.76635	4.98544	4.76005	5.42589	4.38805	4.42969	7.04592	6.30976
113525980	10.3428	15.3034	17.3577	17.6682	10.3228	11.236	8.44776	6.7069	8.17129	7.91376	8.02654	6.6516	8.84568	12.4943
113540304	5.1332	3.9201	2.12424	1.99962	3.3722	3.9774	3.21672	3.82216	4.50003	4.0294	2.706	3.6463	3.22774	3.64376
113537526	5.74614	5.3721	3.51051	5.32787	3.80434	3.61613	2.6238	2.29841	2.70427	2.49195	2.25855	2.64641	2.90449	2.54928
113528612	24.2278	25.6035	17.1785	23.647	26.5729	28.1203	32.3318	33.0846	41.5087	34.1987	31.5211	32.5521	28.5176	31.9922
113542454	52.7046	43.884	87.5741	73.4416	59.5483	57.8533	41.9951	38.4393	33.6626	32.6842	30.9258	29.8678	45.6916	42.905
113530340	9.43654	12.3076	11.3555	12.4393	7.54288	8.27503	8.01658	5.81652	7.30924	5.38998	7.53408	6.51906	7.77697	8.59341
113538197	2.95743	2.65458	1.54832	3.38678	3.12306	2.912	2.05375	1.78232	1.58874	1.21636	1.5409	1.14349	1.20619	1.22053
113528154	5.24974	5.54968	3.5985	5.37136	4.62556	4.5383	4.12817	3.95787	3.31004	2.81346	4.14672	4.47601	4.15935	4.06092
113541060	25.9198	20.153	9.78036	17.1048	17.6401	19.5837	18.1611	17.0859	18.4363	18.6581	17.9272	18.4542	16.0378	15.6809
113546486	1.86792	1.01204	0.772991	1.21274	1.55075	0.990739	0.975444	1.5606	1.1872	1.19244	0.923145	0.769191	0.734091	1.46242
113529191	1.84121	2.19488	1.66063	1.04214	1.24569	1.73976	0.685822	0.941098	1.30163	1.0247	1.14585	1.0741	0.946237	1.04725
113541242	0.768452	1.23582	1.17131	0.81553	0.550132	0.301258	0.620179	0.574439	0.524897	0.514789	0.478237	0.448291	0.374355	0.454566
113527552	2.42764	2.36099	1.11381	1.56823	1.0039	1.40688	0.766655	0.973116	1.02246	1.14547	1.13311	1.01598	0.617029	0.889718
113533119	8.17573	7.33948	3.02717	4.7087	5.28087	6.29783	4.90043	4.21735	4.02582	3.92034	4.10616	3.8072	3.75326	4.28473
113527134	6.6851	6.8415	8.42616	9.93251	4.35853	3.71276	2.5852	3.60916	2.69828	2.79898	2.86027	2.55929	3.4893	3.83089
113547025	4.06367	4.35163	5.34631	4.39103	4.08038	4.55168	5.87769	5.31269	6.9606	5.89706	6.35528	7.38893	6.87546	6.13437
113536667	9.56666	9.9411	8.28327	5.37315	5.62951	5.19291	4.59287	4.32748	5.15455	4.81149	5.58732	4.46471	4.71166	4.48368
113531179	4.93448	6.24377	7.00426	4.3748	4.74284	4.55372	3.91188	3.78659	4.03488	4.87946	3.13885	2.94231	5.32434	3.71968
113545265	2.93703	2.46433	4.31207	2.65619	3.25186	3.00368	1.80351	1.49549	2.56915	2.41236	2.20531	2.23483	2.93267	3.05926
113531811	9.57282	10.6314	6.42556	6.03965	8.73034	7.64342	7.08783	7.70304	7.00234	7.41304	8.52637	6.83971	6.82098	7.01338
113536481	9.53936	11.8089	5.51928	4.21351	8.04184	8.03868	6.35565	5.06496	8.50338	8.64802	7.29604	6.73516	9.53006	9.25535
113536114	153.301	105.359	89.4756	95.9656	122.633	130.983	92.8315	95.1745	87.4945	84.2944	88.6747	85.1282	84.4068	81.544
113536115	36.2801	26.1912	22.3525	37.4027	51.0238	52.2098	34.9176	37.3958	30.3086	30.1614	45.4375	42.1979	37.7318	36.9902
113526187	42.3176	27.0852	36.5207	33.2126	105.303	104.555	32.1668	29.8557	60.0412	61.9057	30.4317	26.0502	48.7984	45.5166
113535429	223.504	202.509	346.09	280.3	179.771	181.969	121.846	117.492	99.2572	98.7044	117.481	95.6437	105.27	112.754
113529028	56.6889	60.1589	48.2467	53.8149	35.565	34.5805	28.2332	27.2153	21.8523	22.6465	29.1003	21.1153	22.6587	22.8451
113531517	6.4536	8.32893	9.60207	8.18727	4.68838	4.76923	4.96891	5.58207	4.09035	4.59163	4.36255	4.47884	3.53108	4.01499
113534408	12.8659	15.5012	25.7359	15.1347	16.2653	15.6785	10.0081	9.65627	8.89407	9.47046	12.1552	7.18909	8.93229	8.80269
113534266	46.224	28.7107	27.6711	35.2227	31.3592	33.4287	26.8782	25.969	21.3938	21.0028	23.1833	21.9829	18.7019	20.1252
113535551	1.49366	1.64715	2.82212	1.52176	1.57122	1.63957	2.30759	1.74395	1.97161	1.68102	1.99192	2.09125	2.20966	2.34772
113529890	6.97151	5.38154	9.41657	14.0633	4.24367	4.06679	4.54609	3.08515	3.36626	3.58675	3.54033	3.22103	3.07405	3.76099
113534819	12.0228	12.0914	10.0204	7.47684	29.369	26.6589	18.7262	16.4101	13.5809	12.9277	10.437	14.4072	13.5579	13.7935
113543096	1.70348	2.18396	1.38277	1.39065	4.3018	3.18498	2.80246	2.44884	2.58753	3.73952	1.83486	2.35062	3.33767	2.90674
113527351	2.92079	3.77911	3.28764	4.83557	3.40531	3.37788	1.88578	1.89225	3.31907	2.81757	1.70411	1.46961	3.90275	2.85079
113539978	5.33703	5.40187	2.50307	2.90461	6.04603	5.63308	4.08636	4.46696	5.81241	5.28044	3.12982	4.73006	4.51422	7.16405
113537057	1.68697	1.68159	2.37357	2.86451	1.64686	1.56318	0.928273	1.49034	1.14278	1.47941	1.14531	1.34199	1.66498	1.29274
113523777	0.897525	0.899778	1.98443	1.19744	0.865454	1.00531	0.724347	0.702874	1.24205	1.95838	1.07723	0.673185	0.856621	0.796376
113529237	4.47766	5.36798	4.62006	3.67486	4.48775	5.61724	4.93871	4.83481	3.78142	5.75924	5.15524	4.70183	4.36263	4.63521
113542652	11.2193	13.0629	6.20993	7.86624	7.25657	6.68333	10.3869	10.1077	14.9879	14.2192	12.3289	14.2987	10.4668	12.2568
113541246	2.38331	1.338	0.402399	0.728444	1.05297	0.822214	0.692442	1.28275	1.84697	1.53273	1.3349	1.50158	1.6719	1.18424
113537719	27.793	17.8088	23.9822	21.6609	37.1068	39.6673	22.956	25.3749	20.791	19.375	16.7223	15.8652	18.5866	17.7249
113547387	10.2154	8.68266	7.67758	11.6359	9.42214	9.55178	7.42505	7.36755	6.24096	7.24292	6.51541	5.82982	8.90207	7.8819
113527129	0.429588	0.942083	16.0174	10.7594	20.6931	20.3218	14.0413	15.4499	12.591	12.1444	12.6322	12.969	15.5462	16.5811
113538743	8.41786	7.23524	5.63542	4.63969	5.99854	4.89688	5.75267	5.3284	6.14614	5.67554	4.72122	5.94038	6.66144	6.23436
113526005	3.88932	4.90952	4.27105	5.63769	3.49256	2.60321	2.83264	2.78919	2.26197	2.44025	2.56806	2.32425	2.05975	2.35678
113533943	0.725378	1.33044	1.48452	2.40743	0.647432	0.723854	0.691855	0.722986	0.933622	0.689142	0.800262	0.750152	1.92748	1.81386
113542710	9.64554	9.03273	6.41886	6.5292	9.27803	9.8111	9.57274	15.1352	19.0369	21.5852	14.9664	15.6261	19.9203	16.8857
113534914	12.1268	14.3984	11.2026	16.9517	10.0721	10.2765	6.12919	5.92133	4.65509	5.21893	6.40349	6.32409	5.21713	4.56491
113538012	0.199045	0.465605	0.746819	1.18294	0.854974	0.832343	1.12448	0.991946	1.68095	1.7601	1.79617	2.61263	4.15568	4.76856
113529956	1.23947	2.11412	1.55017	1.34464	2.15495	2.69952	4.16798	4.94155	6.31126	6.03372	4.0497	5.7243	4.88803	5.01015
113527974	2.43519	1.76232	1.6275	1.39556	2.87652	4.20056	5.0607	3.54973	4.94477	4.74721	3.75089	3.56929	3.91484	3.56524
113535881	2.35127	3.07688	2.27781	2.65076	0.96975	1.02755	0.622161	0.69153	0.976558	0.681694	0.791613	1.01188	0.836944	0.718231
113543103	2.07769	4.55635	2.19248	3.19721	1.03587	1.42541	3.98239	2.8474	3.28992	3.54922	2.42442	4.65885	2.92802	2.99575
113536705	4.00381	3.26871	1.8406	1.85109	2.57846	2.57977	2.71939	2.37066	1.94958	1.94391	3.2195	2.35882	2.11876	1.93458
113530475	7.15013	5.68547	3.03979	3.40649	4.48219	4.31553	3.90236	3.76836	3.33476	3.47354	4.75392	3.64602	2.66343	4.01655
113527591	14.4701	12.7939	9.85658	15.3079	9.79534	9.45459	7.13662	7.03952	5.47682	7.01632	8.04046	5.72811	7.96031	7.84629
113533852	10.3442	11.7781	6.52215	6.3202	8.79959	8.43281	10.8915	11.5164	11.0601	11.4178	10.6796	11.4096	8.35265	7.61833
113532276	4.40717	2.1851	1.75243	2.19624	2.23403	2.32871	2.39698	1.67111	1.64201	1.69441	1.60987	2.17976	1.60023	1.53019
113526165	29.4192	14.5161	12.9353	16.3913	12.411	11.8937	8.90352	8.24687	8.22069	8.12956	10.2986	9.25151	11.9004	8.15741
113542280	2.05783	2.15907	5.90429	4.47058	2.45119	2.61003	2.70282	3.28771	3.50277	3.81128	4.2375	4.16635	5.03769	4.90492
113544920	17.0818	15.0347	9.41877	8.91715	11.1546	12.081	10.4325	9.51931	9.93344	11.5978	8.99654	9.79665	8.57851	7.47595
113537943	1.9193	2.18573	2.03718	1.68668	2.25215	1.95367	2.06529	1.81229	3.03598	2.49028	2.45177	2.12146	2.13713	2.56943
113538429	1.25427	1.39363	0.705901	0.993892	0.667028	0.721178	0.607352	0.625065	0.872313	1.00828	0.702519	0.658529	0.69831	0.964524
113541545	5.50849	9.28753	12.4812	8.19952	9.65755	11.2182	8.6603	7.02334	9.86187	11.0992	7.4128	7.44943	9.61873	9.33105
113524340	0.485045	0.283653	0.454973	0.960886	0.396848	1.39446	0.913396	0.483446	0.240956	0.519894	0.603724	0	0.67512	0.430382
113546984	13.0137	12.343	9.26956	12.8442	16.6697	14.7951	13.5222	12.7681	12.2427	12.8807	10.6298	9.75067	10.5284	10.0315
113537634	9.514	7.53427	4.95786	4.4501	5.18936	5.83644	7.14506	5.79495	6.23605	5.59449	5.30416	6.82208	4.30373	3.90824
113543869	19.0158	11.3152	12.1847	17.3272	15.236	15.5269	19.2567	16.1162	17.0578	15.6273	11.4762	15.527	11.7334	10.8544
113526162	18.544	11.7658	12.1591	14.292	16.5162	16.6572	13.4403	13.2341	12.2083	14.0389	10.8404	10.004	11.878	11.3422
113531039	5.90545	4.91627	6.29788	9.325	4.70854	4.33533	3.15709	2.71805	3.30736	3.08423	3.12508	3.09396	4.42917	3.93828
113528454	6.78819	3.35899	1.46938	2.21663	4.91304	5.32237	3.65227	3.55639	5.18795	3.07826	3.08717	2.74155	2.61645	2.93437
113538593	7.93643	10.2939	6.77629	6.27738	9.94809	9.78607	4.92699	5.07068	8.39061	8.9974	4.74917	6.41058	7.30767	7.88464
113540138	12.6598	16.5512	15.5716	8.38782	9.60696	9.52399	18.6914	17.6626	17.7004	17.2945	15.8246	15.0226	12.4661	13.4606
113546082	1.44354	1.44716	0.689109	0.787871	0.869972	0.565912	1.51867	1.04054	1.22932	1.45055	1.80476	1.44362	1.14095	0.914895
113528669	36.1253	33.1316	30.3089	5.18596	20.382	20.4747	21.6438	24.4154	16.4018	15.7188	15.9085	15.5132	15.5297	15.9709
113537893	2.84851	2.93965	40.3144	14.0126	34.29	35.8004	62.07	62.1684	44.0748	44.6526	72.4215	55.7902	106.839	110.615
113536537	16.9254	12.8406	9.43983	10.1625	12.0233	11.3577	10.214	9.84062	9.94194	10.1126	9.53694	9.5402	8.1498	9.6061
113542551	6.28314	6.77649	14.0577	18.7143	23.4489	22.4514	17.1243	16.426	14.6597	13.9107	11.923	10.3652	10.7524	12.7952
113531026	23.5793	17.1176	35.9545	41.0244	47.1129	46.7202	36.9345	29.1165	34.275	32.1209	23.4211	34.558	39.0923	35.0418
113524453	2.50636	3.19792	1.21111	1.78402	1.72439	2.0644	2.02276	2.01867	2.1506	2.05553	1.81977	1.92736	1.60684	1.81956
113540274	7.85472	10.1867	6.43089	7.53108	5.48466	5.14987	5.21887	4.42059	7.9217	8.46442	6.70033	6.9918	7.01204	7.33001
113531323	6.1995	6.53206	2.45639	2.66197	2.79847	2.40247	2.7892	2.34378	4.93817	3.98122	3.7584	4.0219	2.46965	3.1614
113534345	0.90349	1.82284	1.14409	1.38073	0.831606	0.637555	0.364581	0.360205	0.605916	0.363151	0.337366	0.316241	0.226358	0
113527327	15.8421	15.1474	17.3861	21.5875	13.9012	13.8497	11.5708	12.0793	11.8639	12.1622	11.3873	9.35733	13.3624	13.0025
113532747	11.1982	10.2972	10.1598	6.1306	10.0703	10.2939	9.0063	9.1984	8.60331	10.6162	8.3268	7.80539	6.83651	6.44137
113545251	11.1906	10.5884	6.82879	5.01734	7.45319	6.27005	7.16419	7.26869	8.63852	8.36925	6.22093	6.82163	7.11938	7.11794
113539447	13.0444	10.4889	7.83844	9.92117	14.2577	12.4649	11.5144	13.8817	20.5539	24.3585	11.5428	18.4297	13.617	16.7586
113543803	4.20132	5.0674	2.79143	2.92293	3.61641	3.93463	1.60115	1.59938	2.56538	3.61192	1.85204	1.73607	2.14416	2.43345
113542099	7.10622	8.45227	5.08396	5.72648	6.06043	5.57173	4.13119	4.77188	6.37223	5.71258	5.00339	3.53074	6.58837	6.03819
113525280	2.84129	2.91415	2.76764	2.1525	1.5289	1.47374	1.86973	1.54666	1.69376	1.89753	2.36672	1.95077	2.04428	1.74536
113528711	1.51054	2.02243	7.60646	11.0022	2.58558	2.6804	3.59308	2.53568	1.89572	1.53385	1.92961	1.53051	2.05822	1.90465
113538304	97.7577	48.5034	92.9256	61.7494	108.331	111.218	102.885	98.606	112.364	112.286	75.7386	91.3936	115.97	108.145
113546871	14.16	13.2492	11.7124	9.98189	9.32084	9.82389	14.5445	12.4454	12.5338	11.659	11.1355	13.0666	9.8186	9.89906
113530502	1.74821	2.05995	1.24822	1.48425	1.34493	1.57529	1.81099	2.22357	2.11929	2.72681	2.36269	2.71706	1.83041	2.2689
113537372	12.3176	15.692	8.941	5.02563	8.03911	6.41576	9.34373	8.89321	11.3839	10.7067	13.2863	11.426	11.0137	10.6591
113546969	14.1459	14.5521	13.3895	11.4641	11.2844	9.37721	8.82182	7.04965	8.52855	7.65006	9.24373	8.88998	7.41035	6.8464
113544931	20.403	32.4215	35.771	34.1912	19.2713	18.0074	16.2938	16.6625	8.99466	10.9058	13.7612	10.1887	16.6821	15.1653
113524193	6.27133	7.9217	3.35303	6.17633	6.61897	7.27734	3.54289	4.00042	4.29926	3.12568	4.44929	3.84142	4.39935	6.78877
113542357	20.4503	21.4109	41.7681	31.0845	15.9896	15.5171	9.84938	11.5064	6.88195	8.48498	11.7006	7.79301	9.36561	11.1215
113546764	6.79883	9.62848	4.84061	7.51092	5.93118	6.93636	5.61921	5.79669	5.67656	6.91416	3.36454	5.08919	7.18283	5.95994
113538959	11.821	12.8849	10.0383	11.4614	10.0006	9.98134	7.90303	8.60991	7.71389	7.5909	9.92492	9.24223	8.4116	9.49574
113544535	11.2111	7.0172	4.18998	7.8328	8.5276	9.43117	7.77554	9.07898	9.92037	9.38795	7.52217	8.32854	6.53434	8.03064
113528869	11.6537	10.798	6.89095	6.10725	6.23868	5.70864	6.81121	6.28707	6.67985	5.97598	6.47014	5.8928	7.86981	7.89592
113538813	6.67741	7.51351	4.83737	5.38236	4.70716	4.83039	4.61914	4.83309	5.18302	5.00043	4.67506	4.92141	5.64284	4.63763
113543894	50.164	34.2028	38.659	48.8814	44.4938	47.8239	26.9592	26.0788	24.127	25.3871	21.4985	19.2544	31.3246	26.9087
113541816	2.50724	3.0507	1.70695	1.71667	1.88591	1.77559	1.50128	2.0153	2.29015	2.08055	2.64253	1.69855	1.68859	1.5788
113528246	19.4693	18.3342	14.0995	16.1245	16.6904	16.3128	10.5521	11.0343	9.10282	9.74356	10.2456	9.43697	11.0786	10.8393
113534957	9.48138	8.72133	4.81734	6.59636	6.58567	5.93688	5.15443	5.5782	4.90631	5.08129	4.60986	4.55167	5.16877	5.19961
113537287	2.59717	4.18901	4.71513	3.76989	1.38805	1.1824	2.29889	3.00613	3.6833	3.36747	4.22329	3.44565	2.58876	2.82484
113543265	4.47221	3.76916	6.04564	4.54145	5.86518	6.11918	3.32621	3.97676	5.35811	5.14599	4.50228	3.22282	5.49241	4.74628
113537941	12.6017	8.0884	5.33359	6.00186	11.5048	10.3223	6.8628	7.73521	7.90151	6.58881	8.22507	8.56172	8.25659	7.86342
113538484	4.69243	2.66789	3.79018	3.54126	3.7592	3.95169	3.36624	3.22623	2.78431	3.03869	3.6909	3.64989	3.19306	4.54912
113535759	74.8066	47.6096	32.4402	41.5076	51.583	54.8265	43.5308	38.4122	37.5587	35.1751	30.6352	34.5339	24.3144	22.1751
113545073	10.5979	11.3553	4.40331	8.93732	6.85228	6.02293	5.22365	4.64344	5.30003	7.49027	5.64376	6.41067	5.46475	5.55375
113543379	4.20452	5.02534	4.10097	4.08167	4.07044	4.58374	4.51533	4.96702	5.52959	5.45371	4.6599	5.01307	4.50452	3.92391
113526924	3.10611	2.96686	2.96209	1.37716	2.05423	2.30009	1.89401	1.85752	2.44312	2.63567	2.19079	1.99321	2.6228	2.35796
113533836	2.34489	2.31404	1.23722	1.65903	0.779394	0.842665	0.867368	0.63298	0.800847	0.62834	1.2769	0.598471	0.571161	0.520156
113542937	6.7629	8.17708	8.48671	6.92116	4.97986	6.0191	4.80893	6.37624	5.5842	5.46598	5.42595	5.43806	8.27333	7.52525
113529195	64.7895	76.9326	131.736	71.6096	61.574	63.6537	42.2451	48.9241	39.1524	40.3328	37.0633	26.7915	42.5599	39.6105
113545942	3.86829	3.67839	1.92095	1.18673	3.1915	2.52324	4.53856	4.14713	6.00717	6.16705	4.97661	5.63211	4.85931	4.73029
113529507	4.979	4.74608	10.1346	5.83357	4.7458	4.71065	3.10748	2.76251	4.15534	3.65566	3.74933	2.96268	4.04719	4.0939
113541893	5.43101	4.78267	5.25349	3.92654	6.48296	6.35412	3.52702	4.31357	4.04694	3.82017	4.25791	3.73139	3.68514	3.68951
113537516	7.06932	8.85883	8.57636	5.97131	6.79459	6.73054	6.69498	7.06399	9.46042	9.4522	8.31641	8.96343	7.98211	8.0008
113536491	24.4746	22.6879	17.1512	13.5132	15.0182	15.3269	14.0177	13.2042	12.6132	12.4903	12.9123	13.0986	13.5558	13.6182
113529127	8.18576	7.43059	7.6496	5.39388	5.92263	6.64168	6.93499	7.74272	8.55773	9.69056	7.62246	8.39244	8.26456	8.49186
113546312	13.2733	14.1434	8.36389	7.9852	10.3184	10.3433	9.66069	9.65837	11.8324	11.4885	11.5925	12.078	11.5949	11.6329
113530628	8.60243	7.78832	6.66255	5.86294	7.09471	6.71391	6.11457	5.58494	6.35132	6.72503	5.93072	5.90466	7.18408	7.87805
113527365	5.85452	6.26993	5.92161	6.14831	4.8044	5.03276	4.97157	5.16733	6.48246	6.35075	5.64083	5.80197	6.28336	5.48681
113542326	22.7427	23.7566	14.6451	16.7047	21.2636	20.4156	15.6421	15.8219	21.0072	20.9842	15.4735	17.5883	18.7477	20.2086
113525455	7.85185	12.3297	14.4573	11.1928	8.38705	7.82845	8.52734	8.30905	10.8349	11.6889	10.6779	9.24587	9.95732	10.2354
113529341	26.9393	22.8474	20.4989	27.7729	28.3382	30.7133	18.1363	16.3363	14.0825	15.0819	16.4874	13.6509	24.6211	22.013
113531716	13.8604	18.3107	28.7825	23.1099	12.2453	11.9804	9.02969	9.32078	7.59057	9.19565	8.72979	6.42962	10.32	7.7791
113531394	20.2292	17.9914	18.4479	18.9241	16.1773	16.4851	10.695	10.0112	11.3752	12.874	12.2834	12.7435	13.3352	12.0078
113537795	11.0436	9.48344	8.14535	8.31019	10.9995	10.5	8.48114	7.85564	10.568	12.2793	10.2875	10.4368	13.7661	13.2647
113530469	6.99202	7.2094	5.56611	4.81673	8.54331	7.98283	6.38539	5.39483	11.2658	10.5759	6.52709	8.85555	8.86122	9.76863
113539687	15.1497	16.9658	10.6849	8.22664	12.6585	12.7074	14.6005	14.0171	17.2342	16.2279	17.1216	18.573	16.8424	17.4854
113532853	0.0964227	0.422908	0.542668	0.818639	0.739592	0.718215	0.427998	0.648708	0.610723	0.581346	13.3667	28.8141	56.3673	59.1193
113537621	3.97527	3.18386	4.86366	1.46741	2.22721	3.11686	2.51079	1.89495	2.57581	4.30719	17.5866	25.4087	52.107	51.5287
113535511	774.242	664.588	462.988	462.447	767.521	749.995	711.077	700.359	696.245	679.336	614.966	631.204	552.711	571.021
113532264	1024.78	580.893	361.717	506.802	1113.3	1089.93	693.697	747.594	824.702	815.468	547.375	685.861	681.618	704.927
113532333	608.767	359.06	322.177	438.422	593.582	597.984	374.736	378.778	362.049	350.7	306.845	339.331	306.536	302.374
113536043	132.79	90.3923	72.164	85.1019	202.63	224.391	117.753	126.75	153.572	162.663	106.252	111.075	103.659	121.358
113528523	419.815	1140.55	1247.21	1351.36	509.247	530.074	361.623	476.161	252.748	238.398	442.077	330.868	260.819	280.405
113529492	74.7064	46.0947	126.045	107.503	165.496	182.673	68.4669	65.3104	96.4751	87.2838	64.4199	57.8931	84.5952	102.24
113538463	281.485	178.435	141.272	175.647	207.324	197.748	232.423	215.065	209.103	199.609	202.036	242.139	150.498	151.435
113537647	921.337	1518.16	1791.84	1916.71	626.937	603.628	527.582	555.471	244.079	268.919	565.142	426.487	273.161	282.808
113536299	637.162	1112.86	1144.65	1547.7	555.933	558.725	435.044	456.086	274.208	257.668	453.618	349.283	288.09	305.776
113531378	421.572	507.796	387.345	817.474	526.265	532.055	310.717	350.897	280.203	276.774	362.302	283.164	253.244	279.781
113545187	592.776	521.532	526.793	953.629	374.321	380.207	255.432	305.765	168.976	189.757	250.89	232.085	171.658	167.087
113535020	678.319	599.832	321.59	731.231	512.716	510.739	371.416	408.538	282.624	281.329	352.783	340.145	273.503	265.945
113527913	539.442	460.614	527.393	730.311	512.395	519.754	296.816	348.169	268.621	266.73	298.104	287.051	285.932	278.968
113537290	393.778	509.255	723.014	730.889	315.526	333.197	279.78	312.298	181.444	190.678	255.489	223.235	211.386	209.876
113525010	550.408	720.821	627.97	851.903	526.717	529.221	385.942	414.453	290.662	286.892	407.387	362.642	326.116	320.678
113524310	36.5434	23.11	13.6015	20.5636	28.0951	28.4858	17.3182	17.0997	21.0561	20.6662	21.7176	19.4282	21.2031	18.3805
113540521	23.6746	24.9674	17.2165	29.0207	19.1793	19.7095	12.8272	12.0303	10.7037	11.6007	12.8505	12.5114	16.6611	15.0468
113541262	59.3052	48.8328	21.6104	36.5123	44.0079	42.5177	28.9905	26.0558	30.6912	29.8848	28.9099	30.7751	30.4702	30.9277
113532535	16.4381	14.5861	14.5723	16.6183	15.5675	18.029	12.0394	9.89664	13.5234	10.4645	10.9101	10.3932	12.7756	15.0914
113531712	43.6459	26.4173	21.4934	36.3147	23.1666	26.2647	17.348	19.2496	16.9119	18.0694	17.4179	17.1866	19.0449	20.5254
113544486	32.034	32.6983	61.4616	54.2707	27.7876	30.0258	16.3344	18.4314	13.2371	13.8122	16.0394	14.5254	17.7538	15.8915
113537900	3.1548	3.95339	2.85352	2.96543	2.005	2.1202	0.363725	1.5722	0.587702	0.996322	1.05179	1.08453	1.41141	1.29966
113540091	45.8209	51.1279	38.6573	39.8712	39.2666	37.8536	25.3616	25.0222	24.5285	26.8851	27.4508	21.9681	34.0876	33.3356
113529750	6.4557	6.22298	5.62292	4.17597	5.03516	5.46958	5.2864	5.0674	5.4096	5.81696	6.07059	5.73185	5.3518	5.09869
113529104	12.1786	14.0012	8.17822	6.99762	6.68049	6.2453	7.19781	7.49457	9.9916	9.24629	9.58884	9.25753	8.37278	9.38712
113541098	10.1093	9.33662	7.3312	5.82276	5.65676	5.69159	5.35527	5.06018	6.76973	6.26508	5.48765	6.35209	6.62011	6.20392
113535730	13.2902	10.0008	16.4994	12.8599	9.73426	9.96064	7.28201	6.78552	6.89344	6.59881	7.96691	7.24001	8.94988	8.49748
113542497	0.172694	0.429211	0.971922	0.659785	0.618154	0.880119	0.325202	0.487686	0.965126	0.532166	0.591106	0.629651	0.937433	0.91939
113529541	4.56775	3.8991	2.07317	2.52283	2.33574	2.27208	1.76392	1.54204	1.93973	2.15184	1.71936	2.19192	2.44054	2.0047
113530442	11.9319	11.5698	6.78937	6.108	8.34463	7.88789	6.6794	6.39811	7.10419	7.68763	7.6714	7.06308	8.05963	8.12208
113536073	4.29563	4.41407	2.63344	2.29242	3.18191	3.56051	3.3925	3.36401	3.68104	3.89717	3.58036	3.32931	3.30551	2.94032
113538349	14.0348	10.4748	15.383	13.6932	13.7508	12.9497	10.263	9.39011	9.53364	9.16304	8.39661	8.61721	8.15923	9.08185
113527140	27.2258	26.6552	26.829	45.7971	25.9043	25.3443	16.2942	15.3466	15.1965	16.7222	14.1831	13.2058	19.8415	19.2717
113546455	5.65501	8.02708	4.48463	3.40446	3.72242	4.19204	4.14898	5.02149	5.74617	5.0419	5.47095	6.11806	2.57598	3.10185
113545155	3.73752	4.07819	2.82174	3.71496	3.24438	2.85898	1.61854	1.18116	1.29062	1.24578	1.19137	1.037	2.36	2.42657
113537849	5.57359	5.43237	5.70331	5.44902	5.90744	4.76733	3.72575	4.76963	5.16002	5.06888	3.15333	3.25146	5.1248	3.99633
113545630	10.5737	14.0345	7.45633	7.58451	8.40841	7.97385	8.65566	8.13676	8.98846	9.73748	10.0119	9.60583	10.2423	11.0838
113527278	17.7893	20.0727	8.82454	8.71346	12.8053	12.2492	12.8844	11.7447	15.1818	14.6367	13.8387	13.6374	14.7928	15.3461
113542728	47.1111	45.5952	39.6	24.4568	32.1549	32.3338	34.7547	32.3629	39.2246	39.3604	35.8545	33.1464	37.6426	37.3893
113536022	1.14483	1.24851	1.69784	1.36601	1.65181	1.67393	2.17249	2.05081	2.99728	2.73605	2.19517	2.86997	2.48061	2.69051
113532011	5.45656	6.66834	3.93712	5.93933	4.72193	4.86336	4.89301	4.34621	3.23193	3.59914	3.56997	3.99939	3.38846	3.06222
113536677	2.44121	2.26379	1.57019	1.06592	2.35398	1.20313	3.26487	2.98931	4.78158	5.88736	3.97177	4.27238	3.96092	2.04232
113542302	6.22733	6.83682	5.78613	3.89048	5.19112	4.63696	5.97402	6.67524	7.17936	7.96561	6.6176	7.53983	7.19577	7.29786
113528300	13.4131	19.2364	15.0978	14.4608	9.11901	9.51515	13.0244	12.032	13.5168	13.5553	13.3162	12.6315	14.0109	11.1081
113539583	0.649215	0.863418	0.677718	0.604531	0.719644	0.623967	0.912684	0.876682	1.07677	0.740753	0.664696	1.06289	0.524684	0.57605
113539548	2.46448	2.16183	1.55126	1.37656	1.39288	2.18656	1.72725	1.5837	2.51299	2.97173	2.78494	2.4403	2.32895	1.49619
113544083	43.1298	32.149	18.9823	33.8217	39.5027	40.5631	25.2057	26.629	23.1934	23.3989	24.7918	20.6366	22.5338	28.3719
113536109	3.02428	4.11198	2.97862	1.79735	2.36611	2.01555	1.70852	2.71288	2.0282	1.82338	1.55275	1.12472	1.32596	1.40881
113529336	19.8536	15.9507	15.5334	17.0922	24.0238	19.7127	15.4987	16.2744	17.974	14.7667	12.1247	14.5316	15.1856	15.8051
113530742	50.6141	30.4212	38.7721	67.8001	47.6224	43.5062	27.232	30.0815	24.5848	26.3718	18.7244	19.1923	25.831	21.2907
113532752	3.66884	3.17421	2.6871	2.17615	3.1148	2.0885	2.79869	2.57976	4.11951	3.47455	2.67423	2.90258	4.02928	3.29997
113532033	7.65785	6.24722	4.41759	4.94121	7.14255	7.26514	6.48928	6.22057	6.61929	6.15603	4.7896	6.29896	6.71501	6.52304
113526215	0.259906	0.82076	0.438826	0.882653	0.350867	0.407566	0.251709	0.233145	0.232404	0.250722	0.194099	0.227432	0.173643	0.322862
113536021	3.87422	4.11513	1.55744	1.47681	2.6199	2.85166	3.12669	3.21787	3.57425	3.68647	2.90313	3.59771	2.81726	3.32068
113538481	4.8282	5.74231	3.00071	2.48969	2.52648	2.11344	4.30299	3.64612	4.01712	3.35746	4.56246	4.19901	3.66108	2.94366
113543083	6.92731	8.34588	5.90466	4.17308	6.6319	6.64846	6.58818	6.78987	6.42562	6.33128	7.35217	8.25003	7.36946	6.29964
113523672	2.99719	7.01099	5.49494	6.01461	2.89805	3.48937	3.81156	3.16835	2.30104	2.11734	3.64574	2.14584	2.80641	2.17588
113533369	19.2662	27.3099	66.5905	58.4357	39.6645	41.8151	26.478	26.7168	21.9506	20.5382	31.2785	31.519	46.6367	47.5686
113541960	12.4912	13.2982	7.35338	8.02466	7.23274	6.74237	5.98278	7.03775	6.79445	7.15119	6.53962	6.68151	5.97421	7.89325
113546576	1.11643	1.89745	1.17812	1.54028	1.11324	0.820645	0.788389	0.556376	1.03989	0.84139	0.911923	0.732703	1.28199	0.804873
113533653	2.02544	1.23383	0.949933	0.955345	2.20953	1.94098	0.817316	1.0935	1.13195	1.26639	1.10295	1.13235	1.45656	1.1482
113539477	3.74848	2.93075	2.52241	1.59125	4.05029	3.25851	2.10449	2.19294	3.40042	2.48929	2.51032	2.49574	2.85823	1.80763
113526410	3.82632	4.42067	3.1514	0.871572	3.43599	2.56104	3.61525	2.41845	4.58974	4.80144	4.35597	3.67489	4.05276	4.72002
113540398	3.15285	1.92061	1.47869	1.22687	2.98262	3.02138	1.13089	1.87675	2.21884	2.28812	1.676	2.06919	1.86506	1.90388
113539858	5.92642	7.49967	3.8275	4.78414	7.45205	6.70342	3.92042	3.29236	4.63328	3.59264	3.08361	3.23058	3.56998	3.70683
113539400	5.63793	4.86829	4.83391	3.59	4.70286	4.55864	4.62118	4.0828	5.12012	6.16102	4.11175	3.93137	6.47399	5.62787
113525137	2.12887	0.622479	2.4337	1.5815	1.52405	1.70395	0.429526	0.994618	1.2228	0.891337	1.6561	1.1643	1.11117	1.14124
113536725	5.68721	3.8975	5.50131	6.56374	3.43528	3.97141	2.72523	2.47995	1.85406	2.35736	3.06929	3.96573	5.19478	5.83475
113534449	2.00974	1.45442	0.989698	0.810488	1.57236	1.69395	1.41921	1.15179	1.42269	1.25209	1.6885	1.45087	1.25878	1.24827
113545817	1.27399	1.34105	0.956002	0.432652	0.521167	1.19867	1.09672	0.931178	2.40494	2.11656	2.29927	0.966166	1.48951	1.95938
113529844	2.4682	2.12777	1.55675	1.19228	1.47538	1.68498	1.61417	1.49512	2.37826	2.1723	1.50957	1.50814	1.99017	1.9446
113540104	5.956	5.62391	5.49777	6.6027	4.32983	5.11605	5.44973	5.29357	4.66428	4.94042	4.99334	5.47738	5.6393	5.92433
113540513	3.3745	3.0526	0.890236	0.940074	1.10005	1.44694	1.65956	1.18244	2.39666	2.28885	2.36259	1.93782	1.84939	1.91816
113530669	0.965574	0.734065	0.815138	0.601174	1.00725	0.681364	0.831217	0.753873	0.887385	1.03495	1.23187	0.901257	0.833251	0.828198
113531354	3.35722	2.35595	1.05587	1.40839	1.91466	1.73421	2.13568	1.88959	2.41335	2.25431	1.76978	2.10827	1.35237	1.71723
113545358	10.7804	11.3786	7.02912	7.66447	8.65885	8.59	7.49786	7.64373	7.90247	8.73669	6.46363	7.20931	8.41743	8.8656
113529402	12.7889	11.9401	6.20848	8.25458	7.61815	9.08912	6.27729	6.55975	6.79899	5.95206	6.84199	4.77745	6.93285	6.43698
113539856	2.65149	2.75659	1.65807	1.29232	2.28988	2.07894	1.54547	1.19902	1.60988	1.53941	1.46677	0.945263	2.05029	1.61202
113535963	8.94429	7.47228	4.55444	7.15986	4.91346	6.07784	3.57487	2.92915	3.87197	3.97172	3.49886	2.23621	3.91263	2.64543
113541585	4.14713	3.95883	3.26074	4.55653	3.66748	4.49488	4.03601	1.82358	1.99957	1.37275	2.39114	2.24141	2.75032	3.4633
113529547	18.2121	11.6327	7.33902	9.00712	9.98188	11.1601	7.56306	8.28296	7.18066	7.46234	8.6656	8.2777	6.64484	5.88335
113545005	11.6727	10.3291	7.49142	8.69319	7.16265	8.26903	7.27192	5.40889	7.172	5.51486	5.92619	5.9135	6.9263	5.81457
113543364	6.8389	4.84772	2.33269	5.63035	5.93447	5.8496	4.73882	3.99342	6.22849	6.99706	5.41686	4.83588	7.67278	5.14875
113529122	6.62093	6.47161	1.77441	1.87375	2.59243	3.36194	4.68185	4.21085	5.16855	5.01832	5.59204	4.24868	3.15959	2.90941
113539943	15.4902	16.142	27.694	23.7317	16.1516	14.7022	10.2455	11.4342	8.41826	9.45627	9.67636	7.33789	9.43466	11.3676
113542080	4.8547	6.8228	6.0961	6.24902	3.52351	3.72454	6.10868	5.12485	3.34521	3.48298	4.09332	4.38515	3.26957	4.26127
113537538	4.19849	3.6829	4.92273	4.93098	5.88254	4.93782	5.30847	4.95183	7.1956	5.68142	5.09511	5.51085	6.42813	6.51932
113546060	0.516705	0.951828	1.45401	0.745769	0.634126	0.607694	1.04252	1.15875	0.654542	0.623057	0.91646	1.08515	0.604116	0.596015
113544943	2.03009	1.78079	0.935698	0.950934	1.3531	1.37217	1.18642	1.23846	1.46057	1.435	1.86243	1.22513	1.0523	0.869595
113543779	6.4932	6.95133	3.38914	3.43809	3.74875	4.0236	5.60659	5.08001	4.91647	5.44429	3.84543	4.8571	3.20692	3.62413
113527244	7.30765	8.0645	4.37809	3.4824	3.55839	3.24065	4.66737	5.65455	5.07059	5.96294	5.00261	5.4182	5.4072	5.11756
113538729	1.257	1.07967	2.50552	1.33401	1.25341	1.37569	1.41602	1.20066	1.91235	1.47362	1.58901	1.23744	1.68397	1.76596
113527561	9.65084	10.0641	11.8695	13.8089	5.88058	4.81528	3.15905	3.96869	3.82198	4.23172	4.22106	3.60241	5.3543	4.73073
113536343	1.24714	1.16534	1.25883	1.81844	1.38083	1.06287	1.00651	0.89174	1.45458	1.41666	1.21483	1.28111	1.42643	1.92451
113541826	87.5128	96.4691	74.494	86.9301	69.5415	71.2459	54.2652	61.7839	33.04	36.5821	43.2977	34.9708	29.4772	37.2721
113539894	0.811826	0.356065	0.913792	1.72312	0.597788	0.763828	0.982775	0.566405	0.544442	0.91366	0.909414	0.71039	0.677974	0.648302
113530158	11.4479	11.8976	7.09065	8.39879	7.8646	5.80503	5.77436	6.69724	8.11317	7.25217	7.08571	6.64202	6.23502	5.79652
113539726	8.82975	8.7342	4.05305	5.31671	5.80242	5.99019	8.08629	6.30401	7.09282	5.58787	6.66426	7.17852	6.17109	5.72319
113547445	2.91644	3.59059	1.29582	1.34665	2.32334	2.28668	2.64277	2.14187	2.66884	2.0977	2.1016	2.41773	1.1537	0.953388
113533388	2.88213	1.18509	1.14051	1.83522	2.37648	2.04792	0.726881	0.807927	1.07382	1.30326	1.59748	1.33982	1.50433	1.19874
113538046	6.28924	6.02772	2.29418	3.8564	4.1451	4.5659	2.91384	2.84405	3.1243	2.24703	2.17446	2.85363	2.62614	3.92699
113534588	2.16539	2.59019	4.15461	1.25348	1.81192	1.92933	2.38306	2.1092	3.2271	3.08583	2.48082	1.89483	2.38376	1.65936
113543326	13.1298	5.11886	6.37396	9.1265	13.852	13.967	7.86986	6.77286	12.1296	14.1349	9.24635	10.8846	14.8765	13.4215
113525197	0	0	0.124837	0.0753291	0	0.2087	0	0.0442166	0	0.142651	0	0.0776397	0	0
113540501	0	0.101549	0.977292	1.27772	0.284146	0.181535	0.0934284	0.115384	0.172526	0.093062	0	0.202602	0.290035	0.205438
113528786	0.411192	0.360696	1.1571	1.74553	0.504635	0.214934	0.221235	0.478143	0.306401	0.661102	0.2559	0.239877	0.22893	0
113527905	25.8423	21.6938	23.8491	29.9616	22.1664	22.4407	17.0436	20.4949	15.1153	16.3067	15.3044	16.0482	17.4044	19.9712
113538732	7.51468	6.15043	4.76737	3.95905	6.69035	6.65479	4.84636	5.55056	5.79958	5.52854	4.9794	4.34469	4.67874	4.91155
113534382	16.1744	17.7785	12.7886	6.97398	11.0336	10.6899	15.1266	14.5315	17.9209	17.0415	12.9645	14.0794	13.7905	13.0742
113530612	23.3172	24.0128	23.0814	14.0979	14.4156	14.394	17.2011	18.9467	19.9877	21.7241	18.4234	18.6505	19.0962	18.4449
113538694	3.6479	3.00793	3.59282	3.09711	2.95475	3.0318	2.11971	2.61783	2.3377	2.93249	2.24753	1.85142	2.49809	3.94889
113541022	7.75347	9.11565	5.37881	6.76563	3.63437	3.88394	2.43345	2.89796	2.7684	2.59704	2.76448	4.28755	3.73217	4.29979
113541412	6.63975	6.18278	4.16803	3.81596	4.26236	3.52405	5.27616	4.07253	3.80587	4.43431	5.81682	4.82688	4.436	2.6285
113526674	1.67521	2.87508	0.819833	0.55654	0.983255	1.59901	1.11685	0.907437	1.73675	1.75653	1.56382	1.33843	1.27735	0.840148
113529560	1.68524	1.59654	1.61237	2.06033	1.77866	1.42704	0.979249	1.10859	1.35622	0.975409	1.76196	1.06176	0.788131	0.957001
113534669	6.3562	5.93247	4.14963	6.34626	3.90032	4.66471	3.1189	3.29433	3.18283	3.14754	4.17722	3.69317	3.43972	3.29368
113529879	4.61113	3.34747	2.90835	3.10492	2.73193	2.36872	1.73238	1.26784	1.83648	1.40603	2.07804	1.39137	1.46067	2.39844
113526129	2.44088	3.05876	4.41556	2.66443	2.99557	3.46308	2.06372	2.20114	2.07867	2.99	1.41055	1.52564	2.03844	2.7846
113542683	4.61399	3.8286	2.98276	3.59971	4.47645	4.74208	2.66699	2.64119	3.06645	2.45604	2.38642	1.85506	2.75976	3.31947
113542964	4.40275	5.63654	2.92991	2.72772	4.08896	4.01183	4.65762	4.32894	5.40877	5.59593	5.44297	5.93515	4.32277	4.64565
113543517	3.46318	3.38239	2.61217	1.78842	2.6728	2.57539	2.91021	2.86461	3.51175	3.93204	1.93308	3.6553	3.48851	3.54808
113545426	37.9554	45.487	20.1827	19.8886	21.4026	22.2033	20.3714	19.8018	19.831	20.1723	24.2208	22.5096	24.5159	24.0744
113534023	14.035	11.6556	8.65437	5.79924	6.90229	6.34148	11.0527	8.73872	7.72339	7.43062	11.2618	9.78346	11.3236	10.8853
113544501	10.1497	9.58815	15.7911	13.6715	12.037	10.5597	8.11255	6.27401	5.96321	5.88403	7.74384	6.40495	8.55775	7.79353
113535274	80.36	47.1342	20.6391	30.9997	47.1584	43.3801	43.365	39.7297	38.6135	32.4283	35.2757	32.7877	31.5579	24.8997
113534477	5.14644	5.503	4.49262	4.05045	4.33358	4.47694	6.03308	5.56005	6.80203	6.85498	6.10173	6.37709	6.14883	5.83305
113529625	7.30995	6.05821	6.75158	7.34848	5.9991	4.99306	4.70511	4.15696	5.31337	5.87636	4.89813	4.55218	6.32942	5.73008
113534954	60.1257	76.2196	45.8786	66.5696	43.9497	37.241	31.7918	27.1458	24.0166	22.5761	27.2721	24.7397	21.2497	23.7481
113532704	6.68958	7.41231	3.56675	3.79632	2.98145	3.28506	3.89284	4.03561	3.7517	5.20783	4.63428	5.57646	4.23407	4.31118
113532239	5.73849	8.70923	4.35743	4.75603	8.85909	8.99868	14.8126	12.5286	13.3712	13.0338	11.309	11.0393	7.18851	7.35478
113527307	103.402	76.7292	133.645	227.002	120.906	129.977	63.3157	61.7169	49.6124	48.9316	64.5381	54.0526	65.2671	62.5439
113537860	1.62137	1.51707	1.82501	2.4778	2.78575	1.52551	1.04682	1.61602	1.4498	2.25921	1.00904	1.04044	0.722155	1.53455
113526699	45.8457	35.2298	19.5725	24.0018	35.9338	32.6035	37.2412	31.4197	32.6575	33.3075	28.8341	29.3846	22.5474	21.8326
113526938	116.108	64.5757	41.9281	64.9371	79.2384	73.9885	59.679	58.8527	53.8684	50.0403	47.909	51.0901	48.8509	45.2439
113531644	20.4825	16.6674	10.6691	10.2859	9.62701	11.3442	12.5209	12.4662	13.3792	13.3126	13.0183	11.6692	8.22516	11.6006
113525553	1.2788	2.06824	1.91173	2.34107	1.66749	1.66066	1.32232	1.61314	0.804012	1.12438	1.34299	1.39877	1.70205	1.77294
113543525	14.7109	12.6847	8.63163	3.87979	5.1473	5.59537	10.0537	8.48549	11.0086	10.8194	9.23308	10.0792	7.31897	7.77628
113534195	3.23331	3.2161	1.62474	1.15197	1.31088	1.15439	2.12017	2.63279	3.46339	3.38825	3.5573	2.5767	2.48323	2.43346
113530726	12.2523	11.7652	6.93643	15.5728	7.20693	9.26555	6.72868	6.79244	7.9954	8.68385	8.73051	6.97845	9.02129	9.07033
113534281	19.5523	14.8424	7.40659	12.8758	11.2287	12.2839	7.38409	6.05873	6.631	7.85892	9.12612	6.90954	6.3849	6.67263
113541948	2.57967	1.55573	2.94905	3.01148	1.38508	1.39055	1.17108	1.84802	1.92225	1.42571	1.65559	0.70542	2.42363	0.715295
113525014	8.23553	4.46758	3.96411	7.45205	8.57769	8.49629	5.15976	6.15628	5.97524	6.62042	6.27172	7.77546	7.33015	6.82665
113534501	19.8443	20.1027	11.8889	14.185	16.3407	17.4665	18.2885	16.6207	18.8416	19.6577	15.0589	16.4126	12.5095	11.644
113532125	3.30491	3.52587	3.01622	2.35089	1.0962	0.770374	2.70327	2.15891	2.52922	2.94398	2.66824	2.11036	2.8346	2.45692
113540059	2.29383	2.24611	2.17664	1.26813	2.81511	3.59702	3.65942	3.21673	4.29302	4.37409	4.08343	4.06113	3.60852	3.78665
113542624	15.682	6.62064	5.19168	5.05513	7.30721	7.62729	4.80528	4.59715	6.24894	5.25834	4.22738	4.54974	5.95291	4.16697
113534310	4.67704	6.43374	6.5806	7.85146	6.84873	6.5841	4.3751	4.97945	5.22767	4.2725	5.75524	3.72059	4.61606	5.94197
113537485	12.2407	11.2074	4.91279	4.12667	6.46425	6.71979	9.31845	9.26395	9.47599	9.56898	10.0748	9.73908	8.51596	7.35815
113526512	3.27128	3.2118	3.12477	2.57351	2.52299	2.51783	3.10028	3.09598	3.24269	3.95666	3.41797	3.67666	3.7094	3.64824
113524290	8.33958	7.95555	5.83023	4.1376	3.83803	3.73935	6.22567	6.14315	6.79686	7.10211	6.78759	7.63964	6.18105	5.73479
113529003	3.80248	3.73052	3.87178	1.65665	2.04163	1.54954	2.70538	2.35625	3.13169	3.39863	2.56882	3.32737	3.61426	3.50713
113535599	7.49981	8.24082	3.51741	3.1502	4.21453	4.31224	4.12009	3.35723	4.8826	4.84434	3.90589	4.39818	5.12049	4.50645
113545738	18.3557	16.488	14.0497	10.5973	21.1755	18.6521	26.7837	23.857	18.1642	17.2349	18.7802	18.5037	13.3671	14.5932
113540798	0.457589	0.286711	0.735803	1.22099	0.6418	1.12759	0.31654	0.260617	0.340974	0.630597	0.671255	0.171606	0.491326	0.232011
113540871	0.137282	0.120423	0	0.116554	0.168479	0.430551	0	0.136829	0.306888	0.220717	0	0.840901	0.229294	0.12181
113535269	14.8173	16.6173	9.63231	11.3858	13.3507	12.6472	9.9905	10.0014	9.85323	10.0267	9.27976	9.84756	7.83183	9.07009
113530542	3.72696	4.08659	4.45726	3.00602	3.77347	3.43355	2.63186	2.41454	3.95745	3.22075	1.56561	2.60903	3.96839	3.96833
113541932	9.09055	4.68162	5.61128	5.42748	5.00237	5.42615	4.44924	5.1733	4.71985	4.85612	3.50393	4.00302	5.04482	4.83964
113529355	1.08971	1.12213	1.06659	0.764276	0.930329	1.22588	0.994162	0.566671	0.988525	0.91409	1.37108	1.28523	0.949609	1.3873
113527200	10.6886	11.0717	8.79938	8.49554	7.32634	7.13241	6.79089	7.25339	5.25331	7.31272	6.89963	5.87058	6.17246	7.56707
113534353	0.532013	0.46668	0.654975	0.564606	0.489685	0.364991	0.21468	0.132565	0.297324	0.908814	0.496638	0.465539	0.721981	0.708085
113537713	0.28663	0.335241	0.134429	0.162234	0	0.149824	0.0771081	0.0952283	0.142389	0.460835	0	0.0836054	0.239371	0.254327
113532144	0.292202	1.02528	0.822258	0.496166	0.717211	0.458211	0.825376	0.728098	1.30642	0.82214	1.77302	1.27846	2.19622	2.39827
113536019	23.9351	20.0462	23.0152	26.6523	17.7132	16.409	9.60986	8.8112	7.2596	10.0556	8.53322	7.68314	11.9531	10.2453
113529951	9.69183	10.8632	17.6768	17.0665	10.4626	7.4583	5.50422	4.7405	5.61704	6.05976	4.85879	4.24043	7.64421	7.64408
113524838	2.3179	3.32097	2.93515	1.63993	2.13348	1.93854	2.74363	3.69641	3.6271	3.04342	3.67841	3.71851	2.19382	3.01646
113542114	0.779954	0.957841	1.64609	1.72169	1.9144	2.26267	2.89552	4.2756	5.34691	5.45484	3.42203	3.822	2.27975	2.62981
113540624	1.0468	0.204055	2.29109	2.76497	4.85324	4.19497	3.66087	5.50655	7.97359	9.06954	8.25184	5.80135	3.88535	3.7153
113530763	5.83648	3.68621	2.84681	3.03921	8.73864	8.35915	5.6524	7.36851	8.17627	8.69558	6.75601	8.03538	12.8028	12.6361
113527485	3.84426	4.31637	0.86542	2.34995	4.90658	4.5815	2.482	2.22232	1.37499	1.60698	2.87091	2.42203	3.46726	2.04661
113541129	1.79155	1.73697	0.796016	1.76121	0.867901	0.591449	0.913182	0.704861	0.91341	1.7434	0.792202	1.40268	0.866201	0.58566
113530790	1.94857	1.28196	0.274163	2.15066	2.03267	2.21531	2.6734	1.50516	2.32317	1.72306	2.81945	2.30188	0.813645	1.98831
113539649	2.88063	4.01327	6.27825	4.84341	3.74321	3.18861	3.55559	3.04002	6.27118	6.90167	7.38181	6.67245	6.60382	6.96632
113534385	0.57304	0.812003	1.05435	1.27243	1.67701	1.58983	1.84989	2.1528	2.52917	2.90569	3.25077	2.54577	3.49716	3.55922
113543273	0.180982	0.158757	0.254642	0	0.166582	0.0709507	0.146061	0.180385	0.337149	0.363721	0.337896	0.0791844	0.226713	0.401464
113527111	8.7732	10.833	4.87467	3.93777	6.72075	6.09011	8.47845	8.32656	9.61871	10.0175	11.8935	11.2466	11.4334	9.91654
113534813	2.61759	2.3299	1.67899	0.817044	1.53535	1.84108	1.18053	1.34285	1.66367	1.91857	1.40144	1.7179	1.86453	1.33207
113524477	2.37306	1.5805	2.84424	2.72365	1.591	1.13705	1.09945	1.05122	2.09576	2.04897	1.59991	1.84582	1.72489	2.26159
113526600	5.66089	6.86747	5.21106	3.09332	4.48989	4.55654	5.61356	6.0774	6.75366	7.69746	6.15585	6.19197	6.16088	6.17178
113527375	5.86364	3.64676	3.23022	2.71304	3.21733	3.77041	4.25652	3.29322	3.00535	3.14246	2.72239	3.23063	3.49775	3.99158
113530304	19.5075	18.1682	29.2542	24.4682	23.842	24.9253	13.9294	16.2426	15.6128	12.7132	10.8663	9.9751	15.4866	14.2461
113533419	19.2491	16.6015	23.3283	24.5827	12.8043	10.9072	8.55077	10.399	7.11152	7.607	9.4376	8.20968	12.4956	11.1234
113541487	28.5658	24.6022	28.3375	24.6937	30.5956	29.7728	22.076	22.9499	24.5541	26.6749	20.2557	22.7747	27.6151	29.699
113528386	4.58699	7.64501	5.93759	1.86931	4.61609	4.60351	3.33173	4.25184	2.05081	2.28619	4.19634	2.40831	2.45165	1.62802
113547711	13.3979	15.5586	11.3597	8.48737	9.2843	8.23687	17.7134	16.3872	22.1579	21.6813	18.219	22.6411	14.9849	14.4687
113534100	6.14275	4.08384	4.73083	5.27016	3.76935	3.90375	3.07887	2.90013	2.79456	2.96284	3.38022	2.433	3.07797	4.13089
113530467	31.3991	32.1754	33.1339	72.4617	36.3451	37.2641	18.8903	22.9738	15.9526	16.0626	17.0538	15.7362	22.1696	17.6028
113545292	0	0.0516744	0.165769	0.100028	0.180739	0.323317	0.285253	0.176143	0.21948	0.568268	0.549915	0.309289	0.541154	0.156809
113539553	22.7291	26.8266	28.3778	15.6257	17.747	17.1429	17.1987	15.9475	16.6531	16.1023	14.5004	12.9567	14.07	15.1947
113533078	41.4446	32.7595	19.6511	17.7868	28.8316	30.2932	22.9724	22.0536	19.0047	18.1838	20.1947	17.4025	17.3057	15.8276
113544408	2.83446	1.92129	4.7132	2.46118	2.60894	2.27291	1.61168	2.27936	1.8721	1.81251	1.5034	1.46563	1.39875	2.22923
113537877	7.08066	7.0257	10.1258	11.2347	4.13119	4.64158	4.77765	4.85914	2.33536	2.89267	4.55104	4.26606	4.94384	4.32578
113545172	13.5095	11.1174	10.9736	14.544	10.1699	8.84511	7.53081	7.98179	8.19861	6.6056	10.271	5.11859	8.95587	8.89756
113524387	4.12237	3.08693	3.53669	2.98775	3.88692	3.38987	3.08352	2.40514	1.87305	2.74812	1.78334	2.46351	2.09919	2.14114
113532528	10.8891	9.23138	13.6758	13.278	7.9375	8.82429	5.95702	5.71798	4.62884	4.93492	4.77554	4.86021	6.28629	7.39237
113540050	21.2215	13.6513	13.9341	23.8229	27.7804	28.841	14.653	14.1011	21.7872	22.7462	17.8294	21.2523	16.9349	16.5285
113526426	12.033	11.355	20.0087	24.3021	34.4575	32.3065	28.5451	27.621	23.7747	27.8469	33.1881	36.6938	31.0606	32.5161
113537346	9.38984	9.60005	5.83129	6.15774	5.16578	5.0774	5.64435	4.67944	4.10162	4.94547	5.31974	4.24997	4.705	5.05643
113530077	1.65951	2.32914	0.758852	1.1976	1.22198	1.13852	1.60717	1.55066	1.02019	1.53416	1.85899	1.74259	0.796888	1.36205
113533637	47.2863	77.8874	30.465	26.7181	36.7804	35.5788	38.7346	35.2255	36.9831	37.0043	47.2478	43.1439	45.6388	44.9093
113537190	5.14052	6.77804	5.86805	4.3918	7.1816	7.55401	6.75786	5.8486	7.68504	7.25116	7.15279	5.82789	7.66793	7.08563
113537053	4.43703	4.16369	4.64588	3.50426	5.22373	4.65204	5.12152	5.03948	5.07474	4.76964	5.44239	4.96616	5.94597	4.85256
113538966	10.691	7.77042	2.93682	4.23582	6.12291	6.82569	5.13581	4.66823	4.77986	4.87012	3.99205	4.23211	4.3366	4.87859
113542083	20.0581	14.8309	8.00157	6.65522	11.8366	12.1717	8.86921	9.4981	9.10526	8.89622	7.60453	7.12835	10.2046	10.5695
113532649	1.16616	0.726836	1.07947	0.703482	0.92273	0.8181	0.69348	0.703509	0.777501	0.863451	0.68755	0.671352	1.23018	1.38873
113539538	6.45835	8.63275	3.54822	4.33434	4.37817	4.7744	4.16976	4.29137	4.5833	4.25231	4.01927	4.14436	4.00661	3.92949
113535854	2.45981	2.09427	0.916135	1.59701	2.53046	2.269	2.3939	2.0551	2.96504	2.38451	2.36378	2.84885	2.9001	3.59486
113543317	10.0744	9.95806	4.01041	2.37823	5.69942	5.08618	8.80479	7.61662	8.276	7.42707	9.58804	9.5467	7.6336	7.71811
113544873	11.7201	9.85754	3.88006	3.86315	6.68412	6.54065	6.176	5.53154	7.03803	6.59515	5.72785	6.09312	4.77873	3.85386
113525969	6.14846	8.37905	5.22143	3.74729	5.94224	5.87103	6.5748	6.37989	7.70683	7.97886	6.82606	7.43625	6.93187	7.63777
113527540	9.43169	10.0896	8.52327	10.3839	7.52848	7.48524	9.53027	9.93559	10.1707	9.52373	8.16032	7.68289	6.98009	5.57918
113546538	3.90512	2.326	1.8315	2.66058	2.78087	2.87286	1.94545	1.82599	3.34102	2.79046	3.28541	2.99531	2.17417	2.52391
113547429	0.332125	0.291339	0	0.281977	0.32608	0.156244	0.214433	0.264824	0.247484	0.53398	0.310041	0.348752	0.221892	0.294695
113524718	6.23396	9.55927	6.82948	2.94937	4.38013	3.73116	11.4448	8.94067	8.29764	8.33956	10.395	12.3259	8.38543	8.31822
113529642	20.3394	16.6745	15.9804	15.2511	15.6301	14.0471	12.7714	11.3914	11.9336	13.218	11.8447	10.3545	15.7159	13.7041
113527496	1.94382	2.74712	2.65898	3.75907	3.01507	3.38684	1.61233	1.72214	1.81055	1.04174	1.66335	1.93718	2.9761	3.78488
113541264	35.991	35.4678	13.7785	13.2427	19.1734	20.739	22.0395	22.2379	25.0134	25.24	24.7861	22.704	20.3611	21.0959
113543261	14.8456	14.2299	15.3546	17.3619	12.4277	10.0211	6.90302	8.08425	5.86078	6.71788	7.70933	7.22659	7.55366	8.46181
113528186	5.13973	4.30637	4.28059	2.71996	3.53572	3.16246	4.66884	4.30727	4.05316	4.7617	3.16279	3.75131	3.46464	3.39481
113531324	1.94771	3.26847	4.52766	4.3857	4.26101	3.98381	4.10059	3.84037	4.41713	3.33569	3.71545	3.11228	3.88963	3.90724
113532935	17.6523	10.0394	9.00677	9.38748	15.4742	12.3196	8.45385	7.92703	6.21549	6.86131	7.78658	8.65696	4.21196	6.19634
113536612	5.98532	4.60411	8.2918	6.01975	2.88169	3.03232	1.78355	2.1109	1.44092	1.62851	1.71918	1.45038	1.53799	1.8792
113538256	0.0517788	0.136261	0.218559	0	0	0	0	0.0258041	0.0771664	0.0416242	0	0	0	0.183774
113536098	12.2927	14.4274	14.8937	11.403	10.4765	10.9769	15.0649	13.0179	11.6196	12.0779	11.2097	11.0058	8.17471	8.68548
113537495	4.18221	3.03366	1.58425	0.614551	2.51695	2.90076	1.81744	2.28461	1.67806	1.35774	1.35143	1.19642	0.738831	1.07045
113546612	13.7829	12.9366	10.472	14.3933	7.61178	7.34855	8.23138	8.03642	6.98387	6.42633	9.00651	8.56315	5.29479	4.64725
113535085	4.92259	2.81875	3.36685	1.68334	2.22352	2.51948	2.48298	2.28282	3.10769	3.57247	3.31881	2.21359	2.96903	2.60856
113544298	11.567	14.4393	34.1145	18.5079	15.6971	18.1385	6.46279	8.31409	9.94523	6.07981	5.39894	4.28227	9.65986	10.2634
113525960	27.7483	36.5907	46.4421	45.4235	22.035	20.4767	16.6859	13.9188	10.6763	10.4972	17.2688	9.83947	14.0857	16.575
113529410	4.86867	6.49158	3.0141	3.55485	5.73607	4.35178	4.47935	4.31883	5.58698	6.02733	5.45392	5.87927	6.01758	5.96157
113532201	19.2231	12.4852	7.02103	6.49936	12.6309	12.2267	13.8207	12.2645	7.64801	9.29924	8.94598	9.82478	7.57694	7.74847
113538288	8.24366	7.93322	5.0794	3.87075	4.68169	5.57354	6.69809	6.81616	8.44461	8.4071	7.34808	7.8487	6.85338	6.43951
113532073	2.83722	3.3048	2.74857	2.29036	2.1691	2.91746	2.25224	2.54971	3.95106	3.70162	2.5183	2.93042	2.48595	3.59049
113544900	7.24414	9.16519	9.2778	9.1861	5.27153	6.33524	5.84638	5.43833	7.33574	5.82345	6.63241	5.68885	6.24364	4.98562
113537604	23.5213	28.5802	31.4602	25.5416	16.6071	14.9814	13.452	15.1082	14.4543	13.446	14.0418	11.4346	17.121	17.3148
113535268	6.32333	6.71095	6.04113	3.04882	4.23943	4.80487	4.47321	4.43508	4.65369	3.95362	3.24294	3.07403	2.3144	3.18633
113539295	4.71394	3.99488	6.80114	2.7303	3.66476	3.72735	3.9011	4.21064	3.67633	3.93398	2.85286	2.86649	2.68564	2.818
113541815	8.96914	9.67514	6.13926	9.57007	5.50369	8.07773	6.35817	5.49663	6.05118	7.40502	6.44928	4.98484	4.95981	5.37726
113532284	9.77631	8.83463	4.82732	3.97783	4.39171	4.8884	5.29967	5.22135	7.06494	6.52447	6.06121	6.13362	5.29917	5.13926
113542412	14.2165	11.6941	6.74083	5.52655	8.88339	8.81935	10.2547	10.4845	13.3874	12.6425	12.542	10.0251	11.2637	10.7661
113542476	2.62096	3.95955	1.63897	3.21421	2.41243	2.85417	2.23276	1.66898	0.759507	0.936422	2.0389	2.16606	1.70242	2.19638
113540901	44.0115	31.3184	21.0658	27.7977	25.9465	28.1868	23.1706	20.7033	19.3094	19.5087	19.7362	16.4847	18.4805	19.9272
113529643	11.9906	9.41262	5.16764	5.28879	7.40193	7.08635	8.02059	7.85972	7.45913	7.67073	7.49583	6.49081	7.00653	6.32607
113533087	12.34	8.78223	7.64383	6.4574	6.85778	7.72811	6.38879	6.92321	6.82412	8.23543	6.73781	6.58756	5.574	5.3025
113543943	1.64607	1.88339	1.91324	1.57982	1.27357	1.5712	2.02157	1.49798	1.54656	1.32325	1.06895	1.62828	1.1356	1.01605
113528289	4.7607	3.11436	2.49768	4.45293	4.1096	4.36536	2.99555	2.97568	3.36708	3.69733	2.03376	3.67161	3.03237	4.29578
113525761	2.49159	1.38039	0.553527	1.11336	2.09218	1.23383	1.5875	1.43774	3.61552	2.8463	2.08108	2.98353	1.86175	1.27993
113527359	4.77452	4.90617	7.86938	6.13834	5.5247	5.13399	2.20187	2.65132	2.2363	2.41256	2.92892	2.26804	3.30377	2.54187
113531027	5.82713	4.48926	2.2814	1.80684	2.79835	2.90022	3.02614	2.62619	4.30435	4.11407	3.2638	3.90188	4.14699	3.7317
113540649	3.10137	2.30443	1.43743	2.01355	2.14936	1.97395	1.59012	1.18191	2.25662	1.90652	1.90739	1.81989	2.01108	2.78423
113533024	5.05254	5.41367	3.29206	1.58343	4.14076	3.56271	3.58505	3.86986	3.79019	3.68003	2.91225	2.55186	1.07611	1.74511
113535534	29.602	17.4707	32.0533	53.2762	37.9195	40.2162	21.9086	22.5702	25.5142	24.1256	19.7384	19.0992	19.7087	19.1245
113539495	60.2475	54.1607	46.2919	62.5781	46.1462	51.5932	42.7604	47.8049	24.5164	34.0055	38.0926	34.3987	35.3269	33.1741
113533715	10.3482	10.0431	8.36425	7.00992	12.6999	12.0842	10.395	9.54606	10.7462	11.8587	10.4823	7.51394	9.83723	11.2333
113529335	15.7417	19.7829	19.8886	26.7298	15.8889	14.4584	11.4598	11.2711	9.6234	8.62574	10.9763	9.50183	13.5755	16.8182
113533336	5.97645	5.43877	3.41751	2.65914	4.80475	4.53557	4.77171	4.50738	5.78701	5.85775	5.57906	4.81022	4.0836	4.73576
113542022	27.4517	16.6599	8.28502	17.6737	17.2013	16.972	15.4615	14.3419	12.7926	13.2008	15.2519	16.5466	13.7137	14.9386
113526459	63.4689	66.7641	62.3008	82.0121	70.0155	69.6387	61.2159	57.4442	50.0477	53.3669	60.217	57.1271	52.9502	60.688
113545205	0.372295	0.326575	0.130955	0.237061	0.685347	0.437854	0.30046	0.417451	0.208063	0.448923	0.695079	0.162889	0.233184	0.578091
113531075	1.25115	0.744736	1.13167	1.10018	1.15161	1.2963	0.82943	0.823929	1.56493	0.969861	0.709118	1.25123	1.04486	1.11015
113543658	0.934258	0.819528	0.328626	0.396597	1.14657	0.549388	0.188498	0	0.696166	0.563277	0	0.204381	0.975275	0.207242
113542176	11.2407	13.0016	8.15275	7.24204	8.30148	8.03346	7.9077	8.16723	11.1186	11.0554	8.03244	9.16157	10.6957	11.0551
113536697	20.9167	13.2621	8.46752	9.84505	14.7265	12.8898	11.0169	11.7771	12.6877	11.3277	10.5508	11.5599	11.584	9.89835
113534818	5.32112	5.63577	6.37766	4.35036	4.66798	5.28465	6.58475	5.20536	5.40422	6.02027	7.24857	6.69121	6.2213	5.59578
113535032	1.32189	1.62339	0.929954	0.785612	0.77059	0.466402	0.693442	1.35048	0.738761	0.584458	1.234	0.289182	0.275986	0.29323
113527687	0.850221	0.639266	0.341789	1.44369	0.372655	0.285697	0.68617	0.363179	0.181013	0.0976399	0.566919	0.425136	0.304302	0.969947
113542712	0	0	0	0	0.0509647	0	0	0	0.123778	0.0667668	0	0	0	0
113533414	10.0658	11.0038	5.97816	5.96927	7.41813	6.58344	6.40904	6.62957	6.59596	6.66855	6.28004	5.84254	5.49145	6.41802
113537619	4.72836	4.10743	2.32525	3.35185	3.46483	3.52737	3.74192	3.22573	2.39452	2.76776	4.19969	4.25808	3.41204	2.36251
113545257	13.3863	11.5346	7.58384	9.60505	11.7397	11.5639	7.26602	6.78917	7.50323	6.66615	7.02222	6.16786	10.1404	8.14623
113538709	3.80773	4.93758	2.13523	1.63983	2.04868	2.14177	2.53858	2.55762	3.04295	2.90571	2.80757	3.18709	2.83427	2.66861
113541872	11.8907	9.40454	5.02822	7.39222	8.81154	9.62876	8.12809	7.12386	9.19934	8.40962	6.36889	8.81298	6.78292	7.14908
113536296	13.873	10.8919	4.96072	5.98678	9.78269	9.91579	8.7219	6.76085	5.93979	8.19478	5.08005	6.50576	5.37677	5.5767
113531583	580.571	359.69	388.542	640.105	538.798	524.357	316.432	365.892	294.814	295.179	285.674	283.19	299.819	292.045
113529613	10.2135	6.87393	5.51281	7.81174	9.69808	7.11061	10.872	9.23647	10.2022	9.90923	7.52067	10.9791	7.35306	7.42187
113531110	0.100196	0.175783	0	0.0850673	0.0614826	0	0	0	0	0	0	0	0	0
113542865	0.388909	0.34115	0.866393	0.852986	0.954577	0.736913	0.523115	0.775254	0.579595	0.57317	0.484066	0.567193	0.784901	1.064
113526177	0.264076	0.115823	0.928888	0.67261	1.05328	0.517631	0.106561	0.592212	0.295166	0.63686	1.35584	0.693241	0.771875	0.351473
113538618	31.6751	23.9716	16.6034	8.96416	18.13	18.5047	15.9681	16.1391	11.1072	11.84	10.8502	9.62732	9.03981	9.36846
113527708	35.3223	25.5557	7.00877	11.2779	23.9903	24.7361	22.7811	18.6561	24.6333	24.6333	18.6005	18.7567	12.4801	14.3314
113541435	6.9583	4.5603	4.16371	4.54958	5.64397	5.51846	4.32473	3.58725	5.66179	4.37206	4.5544	3.63933	3.20609	3.26447
113543169	12.1948	8.22863	9.8989	14.2361	19.571	19.3988	11.4506	11.1612	11.4461	11.4999	7.55279	8.61895	7.73603	8.01131
113536157	84.305	113.873	139.961	148.008	61.1929	55.1813	37.9329	41.8896	24.6463	25.9891	31.8047	25.6785	27.2067	30.6719
113533732	16.2418	18.4587	16.9596	16.5647	18.8672	18.9017	20.0329	21.0244	18.7249	21.0219	19.8344	20.8271	22.2653	19.8497
113539638	27.3626	19.8836	11.732	24.6745	22.8508	22.787	19.7963	17.2671	19.3639	18.5472	13.3006	17.1431	16.0904	13.3606
113536333	43.2094	46.6291	36.3025	63.3415	38.786	39.2411	37.5482	40.2785	29.1864	30.0707	38.6919	35.9971	41.9695	39.9029
113543447	65.8429	64.7763	87.4944	97.4392	69.5827	67.9372	39.4849	45.6875	36.4566	42.4544	39.9095	38.6108	49.641	47.2655
113532793	0.426549	0.149667	0.480124	0.144858	0.418786	0.267553	0.344246	0.425143	0.381414	0.480055	0.398187	0.746506	2.27981	1.51391
113528710	15.4583	13.56	12.0225	15.0368	10.1053	8.70956	7.02145	5.5358	4.39914	5.49522	6.23626	4.55426	7.39543	8.13321
113531299	100.057	57.0994	72.7455	97.266	84.983	81.5623	62.4396	58.0199	52.1076	54.0218	43.172	45.2424	43.9027	42.2453
113523742	0.310859	0.136342	0.874759	0.395884	0.763004	0.487467	0.250879	0.387293	0.463276	0.49979	0.870568	1.90413	2.59605	1.24122
113527614	4.20578	2.81089	3.94503	4.93104	4.36274	3.76869	2.0204	2.595	4.25323	2.65647	2.89786	3.94316	8.36273	6.84164
113530292	3.83821	3.00428	1.08007	3.10828	3.04367	2.77791	2.0492	2.58961	2.55205	3.08548	3.41763	3.20363	3.59989	4.34876
113542695	0.462133	0.912108	0.406389	0.245222	0.638046	0.543513	0.139862	0.345457	0.731766	0.650128	0.754957	0.657135	0.675391	0.563821
113546696	2.82285	2.73685	1.95104	3.86825	2.33995	2.79574	1.43885	1.48081	1.95585	2.18962	1.61807	1.86344	2.19199	2.54867
113532521	9.75886	3.71296	0.496292	1.59718	4.90606	5.43907	3.32116	2.63675	2.716	2.55199	1.97566	2.77792	3.53487	3.54709
113530694	0	0	0	0	0.106698	0.136334	0.0467768	0.0288846	0.0431894	0.0465934	0.0541064	0.0507184	0.145212	0.0514284
113531364	2.94175	3.14608	2.83496	2.18965	3.09097	3.19121	2.73188	3.11279	3.93369	3.53104	3.91231	4.05522	3.39902	3.71867
113532700	11.1363	10.6449	8.11547	6.04178	7.63026	7.36116	6.24696	6.88126	7.70288	7.64761	6.75962	6.77334	6.10977	6.13703
113526333	3.78629	4.16077	3.57105	2.89667	3.0893	3.32754	4.26458	3.58719	4.74362	5.65266	3.45684	4.66033	2.95353	3.47034
113542523	5.1085	5.26951	8.65183	8.83498	9.83949	10.9407	11.7767	8.33288	10.2039	10.7229	9.00778	11.6308	8.86822	8.35208
113543129	2.26143	2.45603	3.93941	2.60568	4.163	4.55941	4.38889	4.29328	3.12949	2.64032	5.32791	5.41833	7.41938	6.54524
113542978	1.25774	1.31682	3.76762	9.64495	0.547715	0.731658	0.327438	0.384166	0.272093	0.228308	0.719615	0.852068	0.406593	0.539998
113547306	6.45307	5.73711	5.7667	9.62479	13.2706	12.0337	6.75626	6.04068	5.71826	5.95865	9.93144	11.3699	8.52061	8.27924
113547243	1.21888	1.28304	3.77294	4.24287	10.4711	9.55683	7.47611	6.13507	7.72018	6.95688	7.96485	13.759	8.44871	7.89509
113541279	27.3842	17.9289	34.3416	39.2545	47.0014	43.5642	23.3815	27.2939	22.1798	20.259	28.5272	29.6928	24.692	34.1581
113531601	31.735	24.6169	12.6696	13.0634	24.2478	23.3057	28.0812	17.8629	19.4782	19.9592	27.4213	39.0919	26.5756	24.5902
113527172	3.21038	1.5063	2.10093	3.4229	2.4281	2.40006	1.32559	1.52548	2.61476	2.70081	2.09087	1.56795	2.80576	2.58359
113529531	6.61453	5.28004	1.76826	2.07785	2.63825	1.86704	0.85412	1.87893	1.97154	1.3825	1.42018	1.56278	1.5467	1.76073
113546646	7.57836	6.19909	2.25684	3.15784	3.63748	3.73648	3.05805	2.57185	3.67231	3.17688	2.66919	2.7665	3.64977	3.30027
113530776	4.44143	3.14996	4.12174	2.72783	4.52296	4.00101	3.20313	2.8727	4.4362	4.40602	4.32253	5.45762	5.68208	5.45017
113546693	7.23232	4.2726	9.55287	10.2756	6.88332	6.71214	3.93093	3.08935	3.84942	4.50878	2.48011	4.133	4.19093	3.27411
113524390	0.859889	0.862047	2.24689	1.98158	2.1106	3.08209	1.68536	1.40802	2.47146	1.97501	1.83477	1.5049	2.35951	3.37892
113545709	4.13897	4.38187	5.02029	3.02934	4.4665	3.69283	2.64925	4.12533	4.04133	4.47459	2.39819	3.24715	2.50302	2.65941
113537266	16.9627	20.2178	16.7201	15.0931	13.1138	12.7363	12.3362	11.9637	11.2116	11.6716	12.8378	11.1115	14.286	14.796
113527201	2.83108	3.35261	5.77584	4.20634	3.99561	4.88345	2.17058	2.11631	1.37124	2.04828	2.37855	2.10575	1.65501	2.38643
113533346	7.69168	8.401	6.30039	3.63806	5.04848	4.97244	6.24214	6.20352	6.35412	7.07884	6.78022	7.01185	5.38571	5.03784
113546410	3.75891	3.51924	3.05123	2.63901	3.12717	3.25895	3.442	3.08007	3.85133	4.09677	4.15003	4.14319	3.44099	3.07873
113527625	0.159887	0	0.449922	0	0	0	0	0.15936	0.238281	0.385592	0.149255	0	0.133525	0.425604
113534236	0.415475	0.364453	0.146144	0.0881857	0.191209	0.325759	0	0.0517632	0.154797	0.417493	0	0	0	0.0921631
113535592	6.08364	5.29093	2.70691	3.53167	3.73307	3.34305	2.05624	2.46171	2.32474	3.42756	2.57259	2.5935	3.03966	3.7371
113534295	12.4115	16.0394	8.47164	5.70782	8.59068	7.99367	9.7484	9.11227	11.2303	11.2246	10	9.53546	9.68646	10.3245
113523781	6.93475	7.05484	4.14201	2.76991	3.14727	3.41467	3.42904	3.27445	5.50668	5.41616	4.43381	4.72715	4.76489	4.40285
113533266	4.33006	5.12836	5.39495	3.68864	2.99699	3.21214	3.91815	4.08328	4.4759	4.40675	4.32794	4.83516	5.18677	4.98046
113527370	4.47064	5.09526	3.09919	1.8424	4.03485	4.51591	3.9504	4.43964	5.60488	5.96794	5.36142	5.71102	5.34141	5.71858
113535966	3.50041	4.19181	1.77082	1.75308	2.26861	2.20489	2.25366	1.99924	2.90142	3.30399	2.40485	3.26954	3.48165	2.96633
113538184	0.868531	0.741823	0.578854	0.601557	0.757353	0.537619	0.258244	0.592299	0.715315	1.21266	0.512071	0.660009	0.858943	0.730089
113526802	9.89003	17.7903	16.9802	14.1363	23.3686	23.224	36.3927	39.2675	35.0756	37.0954	35.9947	36.2166	40.6906	40.767
113534270	8.1173	8.62206	6.48747	4.71165	3.79503	4.24299	4.03314	3.2885	3.95013	4.41683	4.48467	3.55153	5.74134	5.36513
113537403	16.9033	32.3726	21.2212	10.498	13.7575	13.2533	28.4241	26.7882	30.4562	32.2886	32.6749	30.7954	25.8043	28.4535
113533340	3.11623	3.05048	4.13036	3.64264	3.15928	3.18694	2.77009	2.07064	2.55764	3.01337	2.15014	1.97599	2.79101	3.72679
113546531	0.76571	0.820939	1.31677	1.51689	1.46178	1.23408	1.02994	1.16598	1.61662	1.67564	1.19133	1.45175	1.77628	2.49119
113528244	4.95245	5.58549	3.50248	3.04784	3.90721	3.98576	7.27472	7.0516	7.79071	8.00452	6.23757	6.74124	4.52979	5.25458
113538237	7.71501	11.5613	8.4428	5.23101	8.21896	8.35947	16.6902	17.088	21.4784	20.7594	14.6041	15.1898	14.1388	13.3108
113538383	0.865	1.09074	0.304264	0.458996	0.597133	0.635827	0.479942	0.431074	1.20855	1.3038	0.605612	0.94615	1.17387	0.671577
113538227	0.261611	0.0764948	0.122696	0.259129	0.321062	0.170933	0.175944	0.108645	0.454861	0.455661	0.366324	0.19077	0.327716	0.232128
113538232	1.28762	0.608188	0.557439	1.00911	1.21556	0.776595	0.639489	0.444244	0.442834	0.955472	0.832153	0.866717	0.413583	0.52731
113533578	6.16044	5.80794	3.72632	3.66608	6.11191	5.14617	4.97178	3.55783	5.2769	5.73909	5.05211	3.42587	4.71199	3.98469
113542065	1.7826	2.21522	2.71713	2.11252	1.75471	1.74709	1.19887	1.62866	1.49435	1.70169	1.69874	1.29989	1.61274	1.61466
113539776	28.5982	27.9732	51.8939	43.6466	25.4872	31.0539	18.5008	18.4936	13.2765	12.4071	12.5008	10.4271	13.6474	13.7953
113528723	30.7672	35.7531	20.9221	23.9614	16.8598	15.8504	17.0875	16.4729	17.3948	16.2136	15.3195	15.0343	13.2176	12.9664
113539342	2.21643	2.17297	2.99622	2.25074	1.97341	2.11264	1.71862	1.29948	2.36402	2.51541	1.82563	1.63526	2.06875	2.0052
113533361	4.80329	7.86034	4.2026	4.55781	3.74	2.87995	2.37802	2.63511	4.03035	2.9203	3.61727	3.35544	4.2473	4.22616
113545442	8.08352	7.13182	4.20754	5.2365	4.87423	5.56864	4.86456	4.35443	5.95383	4.2445	4.97252	5.60156	4.48748	4.7264
113539743	6.8754	6.39249	3.65934	3.60731	3.06543	2.92756	3.61606	2.92589	4.83541	4.3471	4.37497	4.95728	3.5483	3.33589
113529682	2.64511	2.95597	2.34516	2.12267	3.02386	2.32962	2.98277	2.40164	2.75402	2.88369	2.63835	2.7268	2.90497	3.40799
113526748	4.84695	8.11693	8.36958	6.82734	3.58257	4.23217	2.75599	2.63507	2.46254	3.27651	2.26233	2.02427	2.48387	3.71425
113534586	14.3222	15.7575	28.5193	40.292	26.4399	27.1222	11.6567	10.1014	15.8275	12.3916	11.557	8.70917	22.5025	21.8623
113536445	1.99901	1.75353	7.35607	7.7026	4.43479	4.46093	1.6133	1.456	0.687495	1.35975	2.87091	2.01836	1.28417	2.31949
113527505	4.05088	3.72263	6.42336	6.44176	5.6422	6.70521	4.09955	4.06957	3.54558	4.29024	4.32175	2.75702	6.33638	6.8464
113536303	2.8313	2.42716	2.26343	2.89549	2.21118	2.52263	2.38886	2.14854	1.67821	1.70703	1.742	1.57661	2.20326	2.51222
113537626	0.20298	0.26708	2.42755	1.98182	0.498215	1.2732	0.245723	0.151733	0.378129	0.326346	0.0947417	0	0.169513	0.900525
113543782	5.20395	7.38152	3.89467	3.29016	3.12533	3.81979	2.68075	2.31751	2.88768	2.31421	2.48064	1.45332	1.84934	3.34031
113527455	464.548	476.666	598.15	652.635	430.117	434.285	300.148	295.455	218.263	220.282	247.965	195.841	239.984	257.372
113539215	28.4471	30.5494	40.5103	40.0336	34.6472	33.2538	37.6376	34.3677	28.456	27.5111	31.2229	28.3626	28.1482	29.1421
113540948	22.5301	24.5629	58.6447	76.2398	61.225	63.4678	34.6773	37.2124	17.3879	19.2759	21.7831	17.321	28.7606	29.8437
113535004	4.1998	3.11727	8.18186	13.9884	5.35243	6.07921	3.65017	4.34695	3.37023	2.07763	4.82528	3.67504	5.39591	6.87967
113541646	1.42188	1.20107	1.03734	1.43075	1.19565	0.578069	0.807521	0.866064	1.37345	1.01603	0.688249	0.691235	0.83561	0.514001
113535345	249.601	183.714	107.734	110.835	146.881	145.206	110.89	93.3038	58.4235	58.6815	65.9803	55.2583	53.785	49.3492
113526911	112.702	115.24	63.5471	46.1288	93.0519	93.707	76.2945	69.9969	53.8978	55.4414	68.2282	58.8041	44.1099	48.4332
113544821	2.01006	2.77767	3.06061	3.20273	2.97373	3.19521	3.39999	3.33448	5.31413	4.91398	4.85809	5.13216	4.82898	4.2023
113543004	20.6723	20.3023	11.6344	9.66211	12.842	13.1338	12.3837	11.2155	14.0384	15.042	14.4435	13.9866	13.6688	15.1657
113530718	2.15622	1.79188	0.798368	1.63795	1.25347	0.711836	0.45794	0.452444	0.930202	0.82106	0.529695	0.595832	0.568643	0.704869
113531350	0.587384	1.67457	2.68596	2.74282	3.60433	2.59057	1.65917	1.46362	3.06384	2.89216	2.94726	1.86322	3.12718	3.71346
113531395	1.73609	2.03053	1.95415	2.65313	2.91185	3.02491	1.99269	2.17258	2.78855	2.88428	2.84515	2.80203	2.96414	2.53317
113540414	2.5912	2.39262	1.47112	1.11928	1.78529	2.35246	0.990582	1.26867	1.5921	1.60795	1.40042	1.71052	1.10097	1.45211
113539754	0.939627	1.03618	1.13319	1.23082	0.856631	1.07352	1.10499	0.842877	1.04025	0.863259	0.801964	0.963176	1.12101	1.28633
113543020	12.8523	10.1917	4.33997	11.9593	9.3376	7.01361	5.80857	4.91901	5.13324	7.10826	4.51114	4.22866	5.06609	6.11248
113536988	13.157	10.4259	8.24481	6.80552	7.86993	7.3902	7.94146	7.72767	7.84732	8.3325	8.02468	7.81244	8.37928	8.63305
113528061	3.8249	4.19399	3.21404	1.78155	2.06997	2.87401	3.17263	3.01806	4.65127	4.78299	3.94251	3.64915	4.2812	4.6194
113546258	4.1517	4.77849	3.38581	3.27788	2.87212	3.11006	3.47868	3.2946	4.15772	3.48629	3.2585	3.35528	3.73219	3.94192
113531862	24.2586	25.7168	16.4165	9.27908	16.6303	14.1566	23.5411	20.7009	22.4785	24.7845	18.4404	22.3584	16.4353	16.0862
113536555	22.5026	11.4866	11.8059	19.1589	19.9321	17.1451	13.9027	13.5267	12.6943	12.213	10.0878	14.4623	14.811	16.4132
113542885	102.817	77.5019	39.298	39.0179	58.1064	57.5236	65.8005	57.7546	51.1408	49.9338	47.4831	54.2024	39.9757	36.9234
113536061	58.6184	53.8416	43.361	24.5295	48.3011	46.766	44.6654	38.2355	44.1582	45.7805	37.2197	36.6307	39.0878	40.5616
113536108	23.2501	18.073	12.4812	13.5444	18.2616	18.6783	23.0941	22.3178	22.4424	20.3007	17.8308	22.5361	18.3413	17.1387
113527043	25.5182	19.751	27.607	29.3118	31.2514	29.2553	17.7389	15.2818	15.6594	18.1003	16.1145	12.5722	19.8782	17.505
113533295	7.28364	5.02007	3.50317	3.8176	4.12737	5.04069	4.22874	4.0002	5.64896	6.09419	4.99542	4.78018	4.84135	4.94601
113525219	4.89081	4.25189	2.82628	3.33671	3.34947	4.34828	4.29955	4.1783	5.72693	5.40602	4.32102	4.08866	4.74085	4.37837
113526707	4.41879	5.02053	5.5067	3.96597	5.34548	5.24641	4.07563	4.36227	4.32752	4.43179	4.00711	3.57207	5.06088	5.30242
113526746	10.1871	7.43241	8.68264	11.1854	8.62525	7.68013	6.71948	6.00424	5.1093	5.78759	5.44066	5.65712	5.27627	5.56248
113537594	58.331	46.9136	59.8006	47.9796	34.3881	37.5494	22.179	22.3895	21.783	24.0955	22.1331	20.9829	19.1254	20.4997
113529478	1.61176	1.53858	1.26727	0.724448	0.727218	0.557525	0.612127	0.685103	0.635829	1.14324	0.66379	0.663707	1.10849	1.0095
113526475	0.744188	1.5504	1.96326	1.81649	0.913305	1.16698	0.225224	0.695376	1.31702	1.42082	1.30257	0.244202	0.38843	0.90794
113541682	2.20644	3.6129	1.86268	3.12215	1.62471	2.19132	0.830996	0.80636	1.42492	0.591241	1.09852	0.514867	1.35127	2.0883
113531169	143.975	105.936	87.1564	148.676	140.961	141.074	112.721	126.341	106.278	107.53	102.101	117.419	117.206	115.394
113536143	0.783767	0.508165	0.815085	0.5497	0.480939	0.801553	0.632539	0.628343	0.964915	0.575271	0.827085	0.745476	0.540708	0.755912
113523681	2.16724	1.253	2.49489	1.54728	1.57167	1.1972	1.62982	1.7919	2.12877	1.94019	1.83922	1.68095	1.64538	1.8793
113539426	5.47484	5.00262	3.20963	4.45452	5.73914	4.65035	3.49795	4.62312	3.28635	3.54536	3.76212	3.92577	3.11161	2.63133
113537046	1.20361	0.985411	2.59666	1.22625	1.42789	1.00662	0.582821	1.51954	0.478331	0.516032	0.898859	0.77236	0.268042	0.640777
113546905	22.5972	15.1791	8.59304	15.5556	17.239	21.7081	7.72198	8.42063	10.9222	8.50997	7.03153	9.4415	12.5809	15.5346
113528588	15.6659	22.0446	10.5618	11.0838	12.7315	10.8574	14.5998	9.96802	13.9665	12.6311	12.448	10.1998	10.4741	11.3768
113534468	3.39166	3.36583	2.02452	1.89062	1.89201	2.01461	2.51605	2.23658	2.50178	2.80913	2.23868	2.96788	2.48912	2.00629
113542607	7.60849	9.96141	6.87048	7.80948	6.89862	6.94496	4.12417	4.47082	5.6695	5.11217	4.45236	3.87546	4.83664	5.84418
113541012	43.3218	40.9591	28.9353	35.2064	27.4108	28.2398	28.977	25.9018	25.5404	22.8558	24.8627	21.4866	19.8961	19.6436
113537253	7.15499	8.1723	8.38923	5.88483	8.91816	8.76558	5.77443	6.46283	5.33157	5.21256	5.6356	5.80446	4.91717	5.35667
113531945	0.62239	1.41949	0.875704	0.317049	0.496488	0.683191	0.602759	0.372203	0.324644	0.350231	0.697206	0.326775	0.415817	0.607473
113528431	5.60519	6.53652	4.45356	4.36696	5.09853	4.70505	6.17347	5.45526	6.78105	6.99744	6.15586	5.19336	7.5447	5.90969
113540810	10.3492	7.4592	4.26637	3.24599	7.96847	8.42452	8.03309	6.53725	10.708	8.79646	8.61492	10.0943	8.25747	8.8904
113535978	8.74782	9.80176	7.25991	7.71711	5.40981	5.94791	3.88847	4.17217	3.66664	4.55997	4.17877	4.39553	5.16521	4.85122
113526066	8.76008	12.3803	13.2547	6.69956	9.76958	8.85813	10.9414	9.42415	12.2781	11.5692	10.222	9.82526	11.5252	11.4125
113528038	8.70799	10.6386	6.42935	4.36758	5.87249	6.03895	7.35249	7.04654	8.26625	9.07949	9.09478	9.85815	9.69631	9.35864
113533689	8.86347	8.13946	6.13803	5.29114	7.01101	4.94068	3.40898	5.31435	3.97311	5.56657	3.94313	4.12038	4.85762	4.6696
113527344	8.02174	8.17333	12.5889	11.4208	7.95147	7.35395	7.86833	8.14905	6.66714	6.25014	8.41	7.77539	11.0793	8.76026
113529260	6.01441	5.00755	6.23914	4.69519	3.19017	3.37691	3.27023	3.2005	3.62711	3.52373	2.80724	2.69836	3.44783	3.57281
113530268	11.7978	8.35311	7.35121	12.449	5.5847	7.06982	4.62468	4.74556	3.57927	3.38717	4.79866	4.20322	4.6448	4.33683
113531355	0.051655	0	0.145357	0	0.0633936	0.121503	0	0.0514847	0.038491	0.0830494	0	0.180804	0	0.0458336
113537876	2.39065	2.2671	0.636367	0.987417	1.34802	1.21584	1.30363	1.03039	1.15551	1.24658	0.904739	1.0177	1.02522	1.08928
113535714	27.2489	23.1813	35.6044	17.581	30.2071	29.3071	34.6308	32.5983	50.3298	51.0815	34.2998	36.633	47.0106	43.978
113531588	19.9272	13.3776	11.1578	12.3435	13.0388	12.6747	12.636	12.1094	15.0003	14.8749	13.3822	14.3235	18.3398	17.1402
113530798	6.61531	8.03067	6.57017	3.14731	4.44891	4.94595	9.66949	9.36971	12.6669	11.8872	9.04328	11.7925	7.20078	7.41446
113529742	15.1344	14.8326	10.0575	10.2543	16.4259	14.8426	20.1315	16.1409	17.7794	17.3578	23.424	22.9495	19.6791	19.4214
113538272	4.27766	3.57366	2.00622	2.24824	1.68742	1.67698	1.15076	1.26892	1.74554	1.55562	1.42615	1.06948	1.53101	1.62668
113546604	2.66519	3.03927	0.562489	2.0365	2.862	2.6121	2.47358	2.32436	1.29089	2.14251	3.23437	2.44879	3.00478	3.19252
113532600	52.9151	42.7812	34.6016	61.4647	38.0654	40.1889	47.1652	52.0522	41.283	39.8721	48.6228	45.3364	40.96	45.3581
113528057	19.4767	13.2882	12.1118	8.08423	12.394	11.6889	17.0383	16.7043	18.7417	20.3735	14.2311	14.0553	12.5304	12.4599
113547006	74.6275	95.9109	114.769	117.965	131.366	134.875	154.319	149.577	171.315	168.404	141.046	137.753	146.557	140.043
113532464	3.21576	2.56146	1.5602	0.878689	1.99595	2.11562	2.56544	2.32097	2.89201	3.50623	2.58787	2.94333	2.68555	2.36139
113546716	2.64438	2.74605	0.930163	0.891441	1.25279	1.18914	1.58492	1.90892	2.60798	2.67286	2.46855	2.72232	2.20838	2.24285
113534531	25.0796	11.53	4.46402	9.74853	11.6812	11.6089	12.1931	11.1432	13.0592	10.9307	13.2574	10.4442	12.2387	12.3331
113532779	4.71164	6.22866	3.96824	2.76073	3.56308	3.01782	4.36488	4.26619	5.118	6.45496	4.95589	5.51661	4.68297	4.2101
113543494	7.26591	7.32967	5.11157	3.80411	3.73403	3.77422	4.34909	4.49604	5.45934	4.67276	5.08708	5.11293	5.2083	5.02333
113534292	3.13617	2.82745	1.71601	2.51472	1.97789	1.77591	1.54675	0.868286	2.6615	1.82081	2.35837	1.90577	1.96431	1.77786
113541346	4.58354	2.51292	1.07484	2.10788	3.7501	4.3425	1.46424	1.14211	1.92119	2.37966	1.42626	2.2561	1.99366	1.69458
113530282	0.821919	1.33897	0.330412	0.797506	0.936649	0.36825	0.379045	0.409604	0.524962	0.566338	0.328828	0.821968	0.686402	0.625106
113537332	13.0676	10.3815	7.63199	8.89657	16.1129	16.9153	13.929	11.5501	15.7084	16.7483	11.6233	13.2687	14.8253	14.1108
113546832	3.21332	2.90413	1.64405	1.90143	2.62903	2.90118	1.49312	1.74694	1.66884	1.95692	1.27258	1.78934	0.487912	1.64159
113537764	23.5623	21.1683	27.8438	49.377	52.3735	51.6277	27.4611	26.0743	31.2429	29.9858	30.5679	32.2044	37.393	39.2873
113527228	3.05345	4.12931	4.2962	5.34684	3.5912	2.94274	1.79687	2.02892	1.61166	0.97162	1.84089	1.22463	3.13438	2.76577
113523975	4.21978	3.54946	2.35863	1.76678	4.89496	4.75892	1.72611	1.93009	3.23054	3.90338	2.26639	2.07389	2.462	3.69293
113530731	44.1043	28.2592	18.8862	25.9402	32.084	33.5783	24.2454	19.5585	19.4329	16.34	16.8267	16.3324	21.4589	15.767
113527606	6.01783	6.38369	10.6331	7.72321	4.55146	4.05999	2.03303	1.81335	2.08568	1.35004	1.56773	1.59202	2.57125	1.61431
113530686	2.74078	3.0158	1.79284	0.918535	2.02113	2.1301	1.95971	2.19259	2.8664	2.76376	2.51365	2.06172	1.72671	1.8346
113540218	13.6513	15.1168	11.6005	7.63111	8.45972	7.97464	10.3082	9.95213	11.4565	11.7075	10.0624	10.9994	11.0337	10.3439
113535792	2.07796	4.39612	1.03189	3.83976	2.7752	3.25851	1.77567	2.37569	1.27516	2.26001	3.76548	2.88793	1.93951	3.36219
113528453	2.86868	1.73002	1.51359	2.8922	1.87031	2.67096	1.59167	1.34026	1.2024	1.00891	0.836853	1.09823	1.19785	1.27269
113539341	1.22176	1.14317	0.687605	1.10644	0.54978	0.319312	0.131469	0.4465	0.182079	0.458337	0.608276	0.356367	0.612189	0.65044
113535315	1.52125	0.923841	1.31717	1.04318	1.36431	1.65151	0.377762	0.72896	0.784778	1.41105	1.03777	0.767986	1.27043	1.86897
113529758	1.36233	1.40286	1.66678	1.20692	1.05403	1.25392	1.09946	1.03314	1.27996	0.904692	1.27174	0.621969	0.643053	0.473007
113546525	1.12159	1.86933	2.36713	1.23792	0.619414	1.05528	0.724146	0.670738	0.668609	0.991796	0.314105	0.588873	0.749335	0.597116
113530711	14.2488	13.3739	21.4514	16.8153	12.4156	13.1829	8.6246	7.95301	6.4767	7.10171	6.91669	7.48106	8.44863	9.3558
113536880	2.49819	2.84071	2.47349	2.35666	2.21426	2.6842	1.79214	1.93663	2.89572	1.8595	2.50482	1.3764	2.16356	2.29875
113542422	21.951	16.8251	19.1908	17.3701	12.5543	15.54	14.1037	14.6566	14.61	15.4189	11.3399	9.32442	10.1448	10.7786
113530419	0.170283	0.298744	0.479178	0.57829	0	0	0.137427	0.254583	0.380662	0.547553	0.158961	0.149007	0.711038	0
113525143	9.67032	9.02135	10.7985	9.51341	16.9541	13.9608	9.66262	9.79143	16.8137	15.1775	9.31389	9.13363	17.3055	11.7131
113542237	1.50056	1.25646	1.43952	1.10027	1.67415	1.55089	0.660561	1.49562	1.37228	1.31594	1.08243	1.25339	1.59492	1.63406
113535198	3.20294	3.02165	1.95567	1.84709	2.66998	2.46392	2.19475	1.95759	1.62114	2.08898	2.59506	2.16816	1.91781	2.19851
113532545	3.95812	4.09523	3.42712	5.8593	5.60492	5.09278	2.53913	3.69218	4.61317	3.42663	3.12648	2.48666	3.30551	5.13299
113524109	0.888372	0.649397	0.277765	0.251412	0.393703	0.309574	0.159324	0.541104	0.625198	0.277725	0.460723	0.475061	0.164867	0.175168
113547587	3.8995	3.89425	3.79841	4.02379	2.42964	2.30485	1.54933	1.52476	2.41399	2.17021	2.01611	2.04736	1.75353	1.38401
113528273	67.3272	72.4569	147.796	137.611	63.5006	66.597	40.8781	39.1447	36.3494	38.3374	29.3884	27.9573	45.8142	51.5807
113538421	1.77817	0.987874	1.25094	0.603873	0.982014	0.836517	1.24373	1.27015	0.971672	0.571776	0.719303	0.881727	0.445496	0.631108
113525913	6.46986	8.60839	4.62805	3.5312	3.75321	3.96445	5.74803	6.32661	6.40105	6.29367	6.19192	7.23146	5.81177	5.30655
113542872	5.28306	5.53853	5.31812	4.63124	4.82319	4.68109	3.32776	2.93249	4.12873	4.07433	3.20766	3.19473	2.72612	3.73489
113529621	1.39065	1.00204	0.489161	0.927673	1.12762	1.09036	0.841741	0.668281	0.703168	0.838441	0.973635	0.869208	0.912498	0.793238
113526151	0.197529	0.346543	0.370564	0.223605	0.444431	0.258125	0.106277	0.229691	0.539695	0.264651	0.184394	0.28808	0.384908	0.175268
113531083	1.8665	2.70152	1.70701	2.29778	2.11886	2.70739	1.65699	1.95336	3.05982	2.17565	1.74239	2.04161	1.71463	1.40773
113544465	1.14151	1.35474	0.472383	0.684108	0.700458	1.00031	0.487722	0.501946	0.900635	1.13356	0.438779	1.05764	0.728993	0.595802
113525345	1.1611	1.52777	0.816833	1.54909	0.814261	0.585241	0.602398	0.454642	0.494398	0.666706	0.619367	0.653157	0.623352	0.515123
113543293	5.34727	5.90109	5.09665	2.78252	3.17537	2.02868	2.36657	1.28943	2.31361	1.52531	0.805116	0.754701	2.01674	3.06106
113546117	0.871158	1.37552	0.245144	1.03547	0.534564	0.546435	0.42184	0.434143	0.389488	0.700311	0.325293	0.152462	0	0.618384
113536868	3.86578	3.66452	2.80731	2.38216	2.33388	2.63992	1.7109	2.01974	1.67261	2.20542	1.28052	1.74594	1.6142	1.49376
113529116	0.555748	0.4875	0.260646	0.786394	0.454695	0.435742	0.299011	0.461597	0.276079	0.744596	0.345863	0.162103	1.39235	0.986234
113532229	12.7385	17.5231	20.3671	23.8424	13.1462	12.9387	9.34597	9.08951	7.76628	7.44746	5.94572	5.82675	12.3306	10.5322
113538505	1.79541	1.36493	0.842046	1.11783	0.073447	0.563085	0	0.417547	0.624332	0	0.22347	0.209477	0.199918	0.212409
113538968	2.11578	1.59996	1.02652	2.22992	1.07445	1.02967	0.706569	0.727176	0.76111	0.586499	1.0216	0.319211	0.853005	0.841567
113525391	1.51446	3.98544	1.86449	1.12507	1.39397	0.890575	2.90283	1.79249	1.12851	2.13054	1.23704	2.81612	0.31619	0.671892
113542163	0.136093	0	0	0.115544	0.0835098	0.213411	0.219667	0.135644	0.20282	0	0	0	0	0.241511
113526126	1.44433	1.19657	1.80637	0.817499	1.13246	1.32118	0.32379	0.679794	0.896871	0.838552	0.599239	0.210644	0.536084	0.640777
113545803	9.80503	6.83016	9.33238	7.01876	10.6765	7.76314	6.98219	6.41933	7.23463	8.19122	4.84574	4.87878	6.98422	8.01767
113545111	2.59217	1.64416	1.6272	1.52362	2.32475	2.1575	1.22302	1.72904	2.28816	1.95557	2.12198	1.70994	1.89834	2.1585
113533802	0.389274	0.398381	1.09542	1.10166	0.358302	0.610432	0.785409	0.711316	1.16028	0.782329	0.423955	0.510953	0.541819	0.748375
113546441	4.28395	2.32304	2.73978	2.2484	2.86771	1.95426	2.10584	2.36781	2.81494	2.72373	2.07226	2.07881	1.88638	1.96969
113537088	1.9187	2.00883	2.56899	1.78664	1.67109	1.09189	0.774243	0.879075	1.19913	1.51754	1.06889	1.0832	1.36975	1.09837
113534949	0.198208	0.173868	0.371839	0.168281	0.162167	0.207211	0.106643	0.197555	0.295392	0.371786	0.123353	0.173443	0.27588	0.0586236
113527268	6.73968	7.78577	8.29092	5.50318	5.80796	6.41051	6.24176	5.39599	6.55892	5.98044	5.60393	5.54307	6.33586	6.73173
113527059	2.31221	2.78886	5.48992	1.8404	1.86221	1.69961	1.04966	0.360092	1.07685	0.58086	0.809424	0.75874	1.08618	0.897588
113541314	0.540305	0.789923	0.760211	0.713572	0.699928	0.564845	0.969007	0.807786	0.626284	0.723906	0.784589	0.525329	0.401085	0.585951
113538719	2.21862	1.63227	2.71882	1.9444	0.922239	1.06617	0.288796	0.57066	0.906602	0.402729	0.935334	0.313131	0.717221	0.635028
113534275	12.57	8.13421	9.3504	7.52294	8.78807	10.0173	7.8995	8.16411	7.98464	8.53114	8.22355	6.94226	9.03473	8.95929
113540217	1.00411	0.651027	0.614253	0.630108	0.669724	0.376528	0.387566	0.348104	0.195187	0.245666	0.20377	0.305617	0.182294	0.387369
113532279	25.4277	17.6796	32.1496	31.8353	21.7148	21.4069	13.7124	12.6135	12.6608	10.5501	10.5011	7.38267	13.3087	14.0363
113534008	7.74273	7.66827	9.48835	8.58817	6.66691	6.95204	3.93067	5.47673	4.83896	4.71839	4.08026	3.05981	5.00603	4.65397
113541881	2.68938	1.41547	1.51359	1.36999	1.65027	1.68692	1.22993	1.38493	1.67	1.22511	0.753167	0.941341	1.64704	1.27269
113531868	1.48526	0.960007	0.879902	1.12827	0.287809	0.429042	0.252354	0.155828	0.699	0.314205	0.510817	0.205213	0.456981	0.208086
113538652	20.7114	20.7268	12.7235	15.1075	12.0825	11.8934	9.8878	11.9206	8.26	7.97302	9.6671	9.69992	8.77006	7.89445
113530120	0.771942	1.01572	1.57488	0.98308	0.331578	0.786827	0.560695	0.403933	0.287608	0.496442	0.288245	0.405294	0.386799	0.547957
113529970	5.30415	2.6101	1.82023	3.29508	2.85784	3.75306	2.7146	2.38545	2.50641	2.39196	1.93228	1.47167	1.83667	1.60706
113535504	3.1425	3.5133	2.86098	2.61571	2.19299	2.31899	2.83453	2.518	1.83659	1.78321	1.43801	2.42634	2.10979	2.02292
113539901	1.6373	1.526	0.719902	1.08601	1.16167	1.48434	0.784572	0.68846	1.06754	1.11055	0.668689	0.984999	0.811863	1.04419
113523682	2.40052	1.59214	0.906169	0.745635	0.790401	1.14766	0.756036	0.729454	1.17796	1.12961	0.929156	0.819741	1.07571	0.363657
113528122	1.92184	2.13539	2.07309	2.12116	3.81304	3.36529	2.79184	3.06481	3.43697	4.37733	2.09306	2.80286	2.56796	1.93262
113528297	19.3628	19.4471	15.1947	13.8138	26.2152	25.5887	21.9619	18.8959	24.2834	21.6463	16.9206	19.5245	18.5938	16.252
113547070	5.72055	5.29996	6.51141	4.96595	6.03451	5.34201	3.06055	2.85085	4.88533	4.65033	3.48011	3.14971	5.74357	3.36489
113537981	13.1853	8.67459	7.42071	14.0864	10.9901	10.6827	8.24694	7.93988	6.22257	6.35969	7.48773	6.82657	7.43267	5.6547
113527620	4.55043	3.40664	4.13952	3.16396	4.28467	3.90615	3.32417	3.51886	3.85846	4.03643	3.47885	3.22668	3.01392	3.72434
113541305	15.7406	11.3709	11.2906	18.0806	12.8784	15.4875	8.71803	7.53672	8.27941	6.94708	5.47421	6.21173	4.63952	6.8464
113532116	17.5448	12.4648	30.3979	30.6531	14.2359	14.211	8.5425	8.23764	7.77931	10.8402	5.68498	6.47093	8.11311	9.9066
113527095	8.43805	13.8056	10.405	9.98129	7.15583	7.13632	8.34024	9.63869	6.49959	8.45997	7.43445	8.46226	8.55117	9.00134
113536881	0.939822	1.60956	1.19639	0.835915	1.09847	0.631612	0.505655	0.490665	0.400178	0.359766	0.292443	0.548263	0.523244	0.317679
113543387	2.21329	2.82398	2.97255	0.768725	4.32132	3.86512	2.02981	2.05558	4.348	3.23496	2.44178	2.37691	2.85657	2.58872
113544843	10.1321	7.38729	9.81248	6.6472	7.22661	7.22201	5.09741	5.24607	4.51037	5.02453	4.36068	4.83606	5.76923	5.19565
113537915	4.66492	3.76138	3.97791	2.24032	2.8336	3.06647	3.04228	2.93532	3.01963	2.5758	3.34303	2.6389	3.03005	3.303
113529406	10.8742	11.4868	9.26616	9.29728	7.84741	7.02497	5.80945	6.25874	5.02153	6.27915	7.29163	6.90206	8.05801	6.38714
113537939	7.8198	7.03539	5.14859	3.78769	4.18324	3.22282	3.03412	3.47234	3.47376	2.74015	2.85442	1.84228	3.18152	4.04748
113546502	0.290693	0.32785	0.467435	0.0352573	0.127412	0.162801	0.167574	0.31043	0.154722	0.30045	0.232598	0.181694	0.277445	0.257933
113529839	2.73532	3.97402	3.00671	1.59659	3.14711	2.94891	1.58667	1.74653	2.29301	2.47374	1.5959	1.86996	1.14216	1.59275
113523743	1.55336	1.27177	1.01994	1.14298	1.52509	1.38033	0.835761	0.567689	0.231499	0.665987	0.870046	0.54371	0.77835	0.367548
113526191	11.4713	12.3362	9.38696	7.33502	9.68979	9.89743	12.628	13.2514	11.0515	10.8422	14.5618	10.71	14.2296	13.9263
113537292	1.01449	2.57606	1.50252	1.72263	0.917396	0.795428	0.775655	0.718448	0.596806	0.858459	0.797505	0.560675	0.579681	0.47377
113541653	8.05043	7.35004	5.89464	8.29952	8.77092	9.21044	5.83412	4.5032	4.89699	4.55655	5.44463	4.38487	5.62544	6.70583
113543628	2.04489	1.16985	1.25094	2.18904	1.36391	1.04565	0.64578	0.841844	0.331252	0.571776	0.580975	0.700195	0.668244	0.788886
113531085	6.72423	6.77232	8.40978	9.30347	6.41847	6.6391	4.82381	6.5159	5.38175	6.10622	6.04463	3.81374	6.44749	5.193
113545393	1.35719	0.833363	0.286435	0.748973	0.999364	0.851297	0.876253	0.371996	1.01131	1.14557	0.760166	0.831327	0.510038	1.08381
113528808	5.53421	4.20109	2.69538	2.89145	3.85307	4.08884	3.09211	2.49279	4.36176	3.93554	4.17272	3.91143	4.7995	3.68289
113524528	16.0608	10.4694	18.0366	26.2708	19.0777	21.9506	12.6051	11.3083	12.5167	11.7265	11.0039	8.76766	13.0436	11.113
113545752	17.5277	16.7177	8.14198	6.04992	8.71585	8.66191	13.065	12.7151	13.0965	12.687	14.6657	15.7352	12.4211	11.5847
113526211	0.814175	0.918246	0	0.296247	0.356856	0.18239	0.187737	0.115927	0.0866694	0.187001	0.325731	0	0.194267	0.103203
113532850	3.99452	3.87007	5.20088	3.59387	4.68277	6.17043	4.1861	4.57559	5.55324	6.4702	3.89588	5.37356	4.3815	4.86687
113541679	10.2256	10.3919	12.9838	14.3988	8.87639	9.09305	5.6359	7.45749	5.48243	5.41331	6.16977	4.47397	9.06034	7.08153
113546039	2.33201	1.8096	0.630988	0.98995	1.21083	1.1252	1.01341	0.849271	1.67087	2.01887	1.1722	1.56972	1.7228	0.87543
113532570	2.28954	2.44155	1.01063	0.876635	1.73549	1.58395	1.26808	1.40946	1.30463	2.20141	1.21533	2.04275	1.76208	0.956006
113525712	21.4367	19.0662	17.2351	16.5512	17.1874	17.4519	15.492	13.4375	11.6324	13.1496	14.4332	11.6994	16.9666	13.3875
113524003	1.56149	0.941693	2.19702	1.32572	1.19771	1.14779	1.33896	0.729537	0.799943	0.941445	1.27546	1.53719	1.46704	0.692758
113535985	2.08498	2.20734	1.92199	1.77017	1.89704	2.31121	2.03082	1.86313	1.76793	1.5027	1.34231	1.32117	1.02071	1.9138
113538915	1.36646	1.8836	1.64795	1.16014	1.65303	1.74484	1.70146	1.2063	2.06554	2.19695	1.38494	1.19573	1.85846	2.07851
113539956	2.36905	2.07812	2.17386	1.9239	2.14896	1.61521	1.57943	1.95059	2.53283	1.40763	2.40383	2.52371	1.11825	1.82788
113544125	0	0.379506	7.91334	12.1213	3.18571	2.88332	0.872895	2.58725	1.28952	0.347789	5.65415	6.05726	7.04541	5.75817
113545228	7.03905	6.56791	3.53262	3.99684	4.97961	4.8863	5.3552	4.49103	5.11154	4.61337	5.77578	5.53181	4.34332	4.09754
113530520	0.440431	0.883073	0.53116	0.534187	1.00382	0.591988	0.660121	0.50169	0.56261	1.11275	0.763556	0.660686	0.420359	1.06073
113530976	20.7091	18.8558	15.368	24.3332	21.3402	20.896	16.7132	14.675	17.2546	14.7511	20.3109	21.18	19.3379	18.9179
113529257	47.4695	37.0781	34.2511	42.3689	47.0537	46.5022	48.8478	43.7287	38.2579	45.6319	53.2997	44.2495	34.8377	30.5344
113530328	2.02386	2.24874	3.41709	4.46753	2.11121	1.74552	1.79669	1.58013	1.85998	1.68118	2.07822	2.06615	2.02821	1.97535
113543585	1.48723	1.58415	1.04627	1.35287	0.651859	0.666335	0.514402	0.370582	0.554109	0.597782	0.396669	0.278873	0.177432	0.282777
113542701	46.034	33.6644	11.2986	9.27537	33.4044	34.9954	20.7236	19.8234	16.0728	16.5889	16.3873	14.2173	11.697	12.9249
113531034	95.2597	66.4032	27.8323	11.0713	58.9962	53.2879	37.3694	40.6988	29.7273	31.0042	27.0284	25.6261	24.7336	22.1606
113540382	1.35453	1.54464	0.762329	1.15001	0.831172	0.531018	0.327951	0.675031	0.3028	0.435554	0.505784	0.355585	0.791837	0.600938
113540823	26.4261	25.6469	17.0877	11.1703	19.5968	18.6037	10.7089	10.3114	9.04971	8.13581	8.71285	8.65928	7.41894	7.08426
113532415	19.3272	20.4858	10.0559	16.5799	12.1067	11.9178	8.53017	8.02646	8.70106	7.68751	8.5512	9.86553	8.74282	8.66387
113536429	34.255	28.4669	18.9405	17.0416	21.4623	19.7902	19.2064	18.0893	21.3159	21.45	16.9424	20.1937	19.5733	17.7035
113539684	0.841059	0.829996	0.147921	0.62481	0.258047	0.164861	0	0.0523929	0.0783399	0.169029	0	0	0.175597	0.0932843
113525127	1.62204	0.790472	0.760739	0.229522	1.21651	1.13048	1.01816	1.16761	1.61156	1.15905	0.925337	0.946249	0.602046	1.03945
113527914	6.37827	6.76877	2.322	1.2118	5.20024	5.10589	4.39164	4.8235	3.7557	3.98	4.03883	3.90302	2.30945	2.65163
113530192	591.162	624.916	546.048	1036.86	734.633	729.204	588.739	722.989	565.523	564.546	605.931	551.784	828.637	789.267
113535560	27.4922	27.3012	23.9388	30.4756	17.4428	17.9766	16.3267	14.4763	12.3689	13.0101	14.5269	16.4315	14.3821	13.5317
113536995	13.6238	10.1278	15.4324	14.3114	9.91854	9.95774	5.6839	8.05528	6.96864	6.2185	6.1434	4.3443	8.38853	9.52733
113535561	60.4779	48.5403	55.3965	79.4956	66.8746	64.4482	70.5495	71.791	64.281	62.8075	78.0217	84.9562	72.8113	68.644
113544249	0.67691	1.38549	1.11115	1.34098	0.553825	0.707654	0.27315	0.337339	0.252201	0.272079	0.31595	0.394888	0.376868	0.400416
113541554	4.13411	2.37113	0.783018	1.21497	1.60989	1.30903	1.28324	0.871641	1.59952	1.59776	1.70696	1.46094	1.39427	1.19922
113528722	5.63601	7.49557	3.6665	4.73358	4.16495	4.1339	5.03763	4.07717	5.82539	4.87173	4.63896	4.40151	5.31408	4.57067
113534418	36.9154	28.82	24.9312	28.3954	18.6201	19.4504	19.3651	19.4638	22.8313	23.7406	20.6075	21.3845	22.5051	22.5355
113542519	0.738623	0.462798	0.371158	0.358342	0.323741	0.248197	0.0425789	0.210339	0	0.169648	0.246253	0.1385	0.2203	0.327691
113530293	5.75535	4.1942	2.98995	4.51048	3.69463	4.58199	3.57297	2.82406	3.36492	3.34542	3.05828	2.47938	3.32752	2.19983
113530477	3.93224	5.39208	4.96032	4.56647	3.30043	2.19717	3.13703	3.55888	3.73843	4.46909	3.88174	3.32226	3.62361	3.20835
113535351	10.4176	11.589	8.92781	6.83452	6.18911	5.90329	6.07635	6.51314	7.40988	7.72744	8.13357	7.16846	5.85272	6.93268
113545443	3.66946	4.58275	4.28786	3.16821	3.47292	3.31597	3.91512	3.59537	4.21733	4.54973	3.77382	3.26539	4.46682	4.19407
113547037	4.72045	3.19104	2.19358	1.80163	2.12593	1.83359	3.32032	2.50352	3.2593	3.51619	3.43632	3.78958	3.29115	2.53614
113534454	10.8092	10.3	8.4921	6.47524	7.27251	7.48564	7.12941	6.31649	6.37821	6.52805	7.99043	7.68214	9.89764	9.83447
113540688	0.492415	0.485938	0.519622	1.20194	1.69964	1.06173	0.745131	0.766862	0.963179	0.643248	0.689509	0.700195	1.02807	1.14692
113545750	4.68502	5.59511	4.0504	3.97763	3.1173	3.71761	3.68993	2.95365	2.10305	2.54106	2.95079	3.06238	3.1112	2.90491
113528506	4.75908	3.31321	2.7103	2.4692	3.05935	3.19836	2.46909	2.57875	3.68697	3.76503	3.10279	2.7763	4.35293	3.25084
113535029	3.52206	4.60212	4.69744	3.05256	2.94917	3.02041	4.20449	4.35149	5.19428	5.39722	4.58931	5.61821	5.3312	5.27366
113531977	363.646	307.476	172.16	308.911	265.454	274.277	200.433	188.619	147.899	145.84	166.623	157.426	137.596	140.46
113534232	182.73	169.282	110.078	116.813	181.269	179.795	140.867	127.677	112.843	115.158	105.437	109.615	93.4985	90.6432
113537706	185.228	167.236	103.505	155.025	180.374	174.131	124.365	122.872	129.599	117.652	103.226	108.011	89.3722	93.1699
113541138	437.614	248.944	180.397	264.181	317.148	324.642	233.379	225.113	184.718	180.035	175.029	200.844	167.197	159.533
113541397	544.148	311.856	173.416	317.774	408.341	409.491	266.334	268.596	235.007	229.384	205.217	245.499	203.266	204.364
113540160	112.057	91.0096	47.8724	68.1492	88.904	85.9185	89.8554	80.6013	79.6908	79.1017	69.9361	72.6857	52.8938	59.1043
113543644	377.416	268.775	174.587	305.627	321.86	324.189	196.322	202.048	183.978	173.167	166.56	153.094	153.388	165
113527031	20.1932	14.2431	21.3379	21.063	16.1843	16.6083	11.9733	12.6511	11.2392	11.9263	11.0795	10.3136	13.6976	13.9684
113532169	3.37442	3.10803	7.97632	7.56338	5.46645	5.31798	4.46625	3.58191	3.4951	3.20092	3.08704	3.72052	4.42434	4.28161
113526332	29.0506	17.4173	8.43734	12.8978	17.9897	16.195	8.81886	7.90281	8.73831	9.21278	6.71753	8.39586	7.67888	8.63164
113529001	7.282	5.04093	8.64102	4.39478	4.65684	3.88662	6.44338	6.09933	5.65503	5.85389	5.11882	6.56406	5.16549	4.63192
113535849	0.379238	0.540582	3.06813	3.46125	1.01811	0.483189	0.306064	0.472485	0.247267	0.304864	0.486779	0.124445	0.63342	0.504748
113531538	0.863325	0.908767	1.13372	0.342054	0.635709	0.99279	0.418048	0.258144	0.257324	0.323873	0.161184	0.151091	0.720982	0.357481
113541119	0.32286	0.944039	1.05995	1.18782	0.726421	0.84381	0.868546	0.536326	1.04252	0.692113	1.00464	0.941732	1.07851	1.52786
113537231	1.04409	0.915875	0.452013	0.75007	0.295699	0.62972	0.518545	0.600376	0.299235	0.451948	0.524822	0.210839	0.871946	0.855164
113526828	3.32319	2.77494	1.25885	0.841001	2.11762	2.05441	3.32668	3.20076	2.78582	2.46596	2.38632	3.32738	2.40167	2.46668
113546842	30.0457	23.673	41.9368	22.556	21.16	20.9716	20.6668	19.7851	20.7352	19.6697	17.7469	18.105	19.6828	20.4337
113527908	10.7205	6.79174	6.87147	4.14637	10.5253	10.647	7.88288	7.12341	8.16592	8.42651	6.33816	6.35822	6.16755	5.49599
113525926	11.7069	13.9368	10.3174	18.6225	12.3938	12.9111	10.7459	10.322	8.00449	7.91145	10.9285	8.66814	12.0329	12.7847
113523905	4.90044	2.86576	14.6654	8.84937	20.4764	21.6508	17.2634	17.4439	17.0407	18.0712	14.8856	22.802	20.3974	17.1166
113544469	0.0649522	0	0.0913878	0	0.119569	0.0509267	0.0524196	0.032369	0.241997	0.156642	0	0.227346	0.108486	0.230529
113532551	15.6179	11.6123	13.1846	22.731	13.5995	12.4787	6.00209	7.78319	9.53185	8.72869	5.27635	6.24752	6.58352	8.97456
113544485	0	0.0965685	0.464681	0	0.135105	0.0863158	0.0888462	0.0548624	0.0820323	0.176996	0.205535	0.288998	0.735494	0.293043
113529243	1.32326	0.625022	0.716086	0.69136	0.562142	0.399045	0.328595	0.405814	0.379242	0.327307	0.475104	0.712566	1.10508	0.812859
113529852	17.7626	17.7943	13.4015	13.1136	10.3625	12.6352	10.5541	7.72306	10.512	9.22966	10.6218	8.9655	10.1043	10.0504
113539440	0.173794	0.304902	0.855847	0.0737763	0.26661	0.340663	0.21039	0.346441	0.129503	0.349275	0.405594	0.532275	0.0725694	0.308415
113541775	1.77518	3.6806	6.81185	6.57663	8.31824	9.8695	5.60038	6.11221	4.81011	5.96761	11.6	8.0493	9.16448	10.1667
113532561	0.284624	0.312089	0.300349	0.0604121	0.305641	0.223163	0.287132	0.0709213	0.212089	0.114402	0.132849	0.186796	0.297119	0.568231
113527157	0.125336	0.109944	0	0.319234	0.538363	0.491355	0.101152	0.124922	0	0	0.234003	0.21935	0.209341	0
113540878	77.7406	82.0348	59.088	83.0056	104.047	108.869	63.9649	65.3566	73.4849	74.5933	68.8323	61.7607	79.5191	84.4876
113536656	27.7842	33.3745	20.0745	17.1074	25.6504	22.864	21.8172	23.7632	22.8485	23.1402	26.2872	25.9554	30.3105	27.6513
113538991	3.86999	3.27967	1.19976	1.83774	3.62246	4.83434	4.76431	4.31487	2.98149	3.79651	4.71483	4.82138	4.05359	4.65607
113539931	15.95	16.484	9.22173	7.74369	14.5122	14.1589	10.0612	9.84453	14.7541	14.5168	10.6537	10.147	13.435	13.8271
113530820	3.64637	4.26477	8.55074	10.3193	5.37	2.85898	4.90466	4.84579	2.17368	2.14959	4.53854	3.19076	5.48129	4.31391
113537265	4.8364	5.18028	7.16297	6.22407	4.62342	4.86979	3.53344	3.19672	3.30038	4.01069	4.13462	3.43023	4.71924	4.06549
113538906	3.26732	3.67116	2.22108	1.6831	3.31148	2.53301	2.90354	3.38462	3.06384	4.22019	3.3585	3.30882	3.37244	2.83396
113531751	35.8653	36.7389	52.7865	49.7818	31.2743	31.1733	25.8982	24.4585	19.8681	20.5804	24.2293	18.1697	20.0993	19.5756
113536482	5.70165	4.20242	3.84498	3.29401	3.7264	3.80915	2.88616	3.68209	3.49442	4.28514	2.83448	3.27696	3.66275	4.52025
113546765	27.3389	21.2041	22.6015	19.277	18.861	17.439	12.3408	13.1626	11.3368	12.3545	13.6257	11.0154	12.1896	11.5122
113546462	29.9126	24.8781	7.39858	1.97606	20.7354	19.6008	14.6098	13.6611	12.1404	11.2955	10.9441	11.9183	8.71083	9.33159
113543095	11.8957	8.32062	5.4697	5.87492	8.87391	7.9249	6.90227	6.35446	4.86659	6.6252	5.66123	5.51085	4.99965	4.89812
113546062	26.196	17.6987	8.93997	5.20526	13.3042	13.8531	9.896	11.666	9.17857	8.73706	7.54436	9.02283	7.77326	6.72585
113531023	35.9143	45.533	67.5069	68.8444	28.4083	32.779	17.2096	29.224	12.5446	9.9244	15.1916	13.2582	16.168	13.9418
113534685	15.4686	12.4174	6.42491	6.05767	8.86148	9.04036	10.7795	10.8948	12.207	10.8749	9.2182	10.6389	7.91299	8.25547
113524850	18.7476	21.4015	20.9578	17.2252	13.5527	13.6925	18.2392	18.3019	17.9886	16.3096	13.4255	12.3601	11.1526	8.65922
113529397	26.6582	24.1569	18.1345	24.808	21.0248	21.7177	14.4722	15.5991	14.436	13.1927	11.6581	12.0489	14.2402	13.6383
113538970	10.9478	11.2645	8.50112	7.01319	7.90202	8.30093	8.50061	9.2219	10.4963	9.88815	9.44534	9.32736	9.38372	10.4341
113545287	26.6854	27.017	18.5609	13.3189	15.7521	14.859	18.7696	19.5448	20.3139	21.1433	20.3026	22.6551	19.308	20.5388
113527275	1.62085	0.832274	0.945588	0.671277	1.89215	2.20074	2.5843	2.40356	3.21093	2.09747	2.76782	2.90584	3.33449	3.68315
113544534	4.62663	4.8315	6.58717	4.39569	7.09754	8.46434	8.00126	7.76798	10.5068	10.2723	6.8384	5.92823	10.6255	11.6803
113542427	14.9414	9.65748	7.27099	10.444	12.8565	11.4508	9.74652	8.92971	8.53861	9.52768	7.55077	7.52033	8.63135	8.57257
113544096	1.74199	1.00279	0.536151	0.831918	0.835098	1.02437	0.922601	1.03089	1.17636	1.3566	0.508174	0.905071	0.863771	1.01435
113524471	14.2218	10.4984	8.20086	6.00424	11.5881	11.5773	5.64477	6.58398	5.84886	4.68553	5.44105	5.84839	2.72586	3.93052
113538909	31.5081	30.1514	24.3526	23.7497	28.3468	25.2778	19.0838	20.4401	21.9344	22.6344	19.0019	17.812	19.5949	18.3858
113523649	5.08101	7.52583	4.45347	3.0409	4.19119	5.02878	5.1762	4.98124	5.46197	5.28983	3.49905	4.73771	2.99116	3.69541
113546440	7.88445	5.82826	4.36258	5.1145	5.3817	5.97353	5.07621	4.37071	5.14899	3.70321	4.79653	2.79073	3.18126	2.27956
113540036	23.8731	22.0232	16.7328	22.5123	22.1088	21.4118	18.5558	15.4532	16.6732	18.0582	15.4602	13.49	15.7436	19.0722
113542621	35.0789	29.7842	17.2674	4.7756	33.5744	35.0417	22.0375	26.0441	21.3381	20.0602	13.1749	18.0775	19.9002	20.5084
113547682	23.2592	21.8683	10.3059	7.30978	15.6129	14.408	12.4451	11.9115	13.693	15.5986	13.5554	15.5178	14.917	12.4284
113531516	4.97745	3.91453	3.01866	1.53007	3.79153	4.6428	2.70112	2.99373	2.49396	3.65636	1.84257	1.6521	1.86338	1.67523
113525869	29.8841	21.487	14.613	9.81601	20.1413	19.6667	18.2664	15.7717	19.2018	20.4002	13.2625	16.9762	14.565	16.6052
113535859	9.87988	12.2072	5.76383	6.49568	6.65401	8.02987	7.29288	4.92366	6.1051	5.90829	5.00513	4.53357	3.77328	3.58141
113535998	31.0843	18.8549	14.4235	7.01886	20.4269	20.1372	12.2764	13.8979	8.78865	9.9244	7.30581	8.29517	8.1928	7.43323
113546460	0.128408	0.337918	0.542012	0.16353	0.236384	0.151021	0.310896	0.0959888	0.23921	0.258064	0.23974	0.0561821	0.107237	0.170906
113540904	17.2066	24.2134	9.45392	6.6683	17.9688	17.0863	22.4603	21.607	22.294	22.1533	27.6325	28.0078	23.962	26.2246
113534282	7.12733	9.6386	8.14788	7.62701	7.92698	7.56746	6.29137	7.14083	8.90692	8.71369	8.66329	7.79599	6.63421	7.64162
113546753	12.8736	14.6893	6.29714	5.59298	4.93721	4.45542	7.87337	8.245	9.78015	8.81271	7.98041	7.92074	6.17343	5.9791
113532783	1.04139	0.942974	0.708988	0.456338	0.865776	0.684822	0.677787	0.535721	1.20155	0.864166	0.627192	0.676107	0.9258	0.745186
113541862	2.31256	2.85061	1.72259	2.04039	1.41905	1.37471	1.11005	0.941561	1.22765	1.22721	0.987684	1.21681	1.02244	0.992444
113540461	0.834965	0.563406	0.497029	0.490773	0.571473	0.47841	0.855281	0.448114	0.741827	0.851927	0.809424	0.786841	0.724117	0.94033
113540870	21.084	23.9477	15.5991	16.3227	13.9208	14.5213	17.3262	15.8727	14.3738	14.1157	21.2375	19.1786	22.6385	21.0393
113543318	5.02202	4.37005	2.48723	1.73961	3.13094	3.74858	4.5718	4.22461	5.98748	5.2967	4.8006	4.28906	3.89203	4.13521
113540995	3.09252	3.51653	1.28924	1.82332	1.21239	1.10011	1.40968	1.32711	2.04836	1.61132	1.92459	1.6788	1.65002	1.42282
113546956	4.21652	7.25915	36.5939	17.6317	28.606	28.7345	28.8772	32.1873	28.953	29.1442	21.189	25.3105	33.1069	32.4831
113529695	0.0504194	0.221139	0.780342	0.684906	0.525956	0.553449	0.244146	0.226139	0.187851	0.0810628	0	0.0882393	0.0842127	0.134212
113539705	2.14854	1.95449	1.7914	1.41877	1.17191	0.623922	0.321106	0.436222	0.711551	0.703664	0.668557	0.487429	0.598097	0.917897
113536054	2.43614	1.63085	0.721611	0.707579	2.32099	2.71434	1.55217	1.94888	2.53187	2.47374	1.13708	2.46834	2.56986	2.55978
113528539	12.7568	10.8931	7.30661	12.8434	11.2223	9.117	8.92873	6.69493	5.88854	8.80296	8.0093	7.40899	7.73085	6.91169
113534242	63.2481	63.4831	24.13	20.963	60.455	60.5577	39.3631	37.6419	26.0119	24.5421	27.0233	20.0095	23.769	20.2896
113526631	5.81335	4.79787	3.78187	2.5474	3.45214	3.21023	5.82674	5.68515	6.52105	7.13552	4.95998	6.42711	4.85486	5.65738
113525571	7.12671	6.61926	4.38167	3.76259	4.70387	5.44693	5.70327	5.37218	6.15839	4.6699	4.80793	5.71219	5.30149	6.37669
113538477	1.56022	1.01379	1.7074	1.81525	1.77294	2.03885	1.72554	1.52628	1.33484	2.22976	2.58929	1.66867	2.65421	3.02514
113532337	10.5433	7.0352	4.75462	4.55219	4.50661	4.87518	4.43629	4.58064	5.64047	5.75905	4.66875	4.69182	5.38079	3.55813
113537977	1.7687	2.04798	2.68765	2.70297	1.99699	2.21884	2.45518	2.75008	3.42669	3.63989	2.44362	3.59069	3.24958	3.82928
113528856	0.643982	0.721815	0.75507	0.698622	0.526885	0.532975	0.721841	0.659689	0.666481	0.747771	0.667958	0.720052	0.418292	0.571407
113537787	6.63115	5.44154	5.41744	4.44945	11.9446	11.4048	5.95589	6.87579	5.8976	8.76983	3.2948	3.9308	5.4485	4.17563
113534964	1.35066	1.22565	1.37614	1.62123	0.943114	1.46069	0.902109	0.696313	0.659398	1.04833	0.826073	0.570571	0.739012	1.07447
113544858	8.7824	8.3202	9.14407	11.1845	10.6704	10.0535	4.39446	4.28919	5.2354	4.94203	5.08303	2.76662	3.5205	5.14315
113533817	9.8822	15.6566	6.95214	10.5304	8.78656	7.90641	8.38233	7.43747	7.66433	8.18734	7.34243	8.11801	8.84234	7.87376
113527091	7.62406	7.74019	3.26712	4.76432	3.63341	3.21645	2.84224	2.12153	3.43173	3.3911	3.35985	3.2172	3.94303	3.29657
113537955	7.2551	6.43044	3.93431	6.99378	5.1939	5.09592	4.81836	3.57793	3.66043	5.28549	4.30348	3.70335	3.66058	4.55988
113535668	12.766	13.2867	14.6648	6.84367	8.89181	9.11278	11.4677	12.8173	11.566	11.4077	10.8847	9.89143	10.3011	10.2129
113527097	11.7914	13.6097	18.628	14.3141	17.0098	20.9234	13.7736	12.1649	14.4899	12.2229	12.3592	10.7707	10.452	13.2159
113536004	2.1576	1.67116	1.3241	0.487188	1.84509	1.87167	1.46343	1.30402	2.08665	1.73446	1.39275	1.18503	1.68685	1.52748
113536819	41.1581	39.7025	36.6823	41.4605	31.265	27.705	20.3999	19.7198	16.8631	16.8092	16.1839	14.2441	18.0149	22.6634
113541153	3.44691	4.31945	3.46414	1.2542	5.81654	6.17736	4.27209	4.29443	5.04522	5.34391	3.33263	3.01622	6.47682	5.02459
113535405	31.4343	33.3744	20.3249	19.2603	21.0991	21.2167	18.4726	14.043	14.8576	16.8464	13.9598	13.7978	13.9328	15.8865
113534118	8.94355	9.89996	7.09075	7.41238	11.76	10.5185	6.4159	6.36719	9.04444	8.04549	6.02974	6.08695	7.58752	7.62073
113545555	4.14811	3.45677	1.36182	1.87829	0.933306	0.487857	0.669545	0.826886	0.566679	0.611343	0.580843	1.02845	0.808308	0.920156
113531770	19.6941	12.5055	7.65116	8.73459	15.3314	18.0918	10.9124	9.52161	15.0037	14.414	10.1527	12.8607	16.3242	15.1273
113540794	19.0463	18.6191	12.1325	17.0554	16.2808	15.1564	10.171	10.3417	9.4616	9.52177	9.64179	9.70139	10.4457	12.864
113527280	0	0.0423499	0.0679282	0.327913	0.1185	0.227121	0.389633	0.288717	0.107925	0.310484	0.315479	0.380218	0.241912	0.342702
113538316	1.05069	0.552994	0.591326	0.62443	1.16051	1.31809	0.763159	0.680694	1.17438	0.84463	0.784657	0.183881	0.614215	1.11873
113541953	9.18076	8.75361	5.61623	2.25929	7.67468	11.0583	7.73147	7.16125	5.94876	5.45498	6.70719	6.75292	7.44482	3.65985
113531773	1.18517	4.15852	2.22339	6.20505	4.96955	4.64626	6.05779	6.30008	3.97411	4.28734	5.34744	5.70399	4.45394	6.30964
113533152	27.1315	21.7062	57.968	54.2814	50.0228	50.326	27.7761	30.3597	29.2026	26.9603	27.4381	25.61	49.6171	43.2438
113532355	6.84312	4.97372	8.25281	9.62781	5.6388	3.37257	3.15585	3.60515	1.74829	1.88609	1.82517	2.05306	1.63281	2.0818
113527096	0.253552	0.296553	2.73506	2.72673	3.11171	3.24708	2.59196	2.44292	2.39318	2.03826	2.52472	2.21871	4.16435	4.72452
113528483	42.4447	33.1233	18.2925	31.9779	24.168	20.3124	19.442	18.2939	19.1619	17.9825	24.7194	23.5061	24.11	24.5986
113527579	0.104941	0.59835	0.147652	0.311836	0.0965915	0.123421	0	0.156892	0.195493	0.210901	0.0979631	0.229572	0.131458	0.3259
113537026	7.00114	5.84893	4.42273	4.12444	4.76367	4.36907	1.9603	2.82445	2.44876	2.33547	2.8899	2.20883	2.94329	3.63431
113546741	3.963	5.77518	2.96784	2.82194	4.43214	4.20981	3.66261	3.63139	4.19141	3.69963	3.75915	3.30003	4.00353	4.70741
113541160	12.6952	4.56179	5.27255	7.53184	9.76104	10.7333	10.6159	8.57528	11.7393	11.3121	6.13968	7.56211	8.30278	7.60011
113528681	1.03599	0.302922	0	0	0	0	0	0.0860479	0.128662	0.138803	0	0	0	0
113543188	8.93806	9.00026	5.80424	7.22929	6.29595	6.42746	4.09758	4.95507	5.04444	4.33661	5.18398	5.87752	5.34431	5.34974
113526432	0.692089	0.768991	0.584262	0.705109	0.792742	1.22999	0.595787	0.988724	1.10019	0.890176	0.64607	0.645989	1.15596	1.43288
113540779	6.22384	5.01686	5.56185	4.213	6.29636	5.60528	5.97323	6.87395	8.27269	7.57249	6.67364	9.78842	9.48223	9.62694
113533818	12.9504	9.06617	40.1217	54.235	18.4149	16.9883	13.6675	9.12226	11.0419	11.3115	11.8568	11.986	11.9591	10.7175
113540921	5.21736	4.66638	6.04539	9.07632	5.14751	4.97306	4.45835	3.64521	3.88773	4.60534	4.82269	4.16263	5.63864	4.44783
113532126	17.9929	13.2021	11.1988	13.8837	13.7937	14.5236	13.2754	11.1544	14.1264	14.5418	10.9875	10.6372	10.9172	11.2997
113532127	3.98473	2.40308	5.25611	6.34327	8.71078	8.00598	2.21091	3.22692	5.19617	5.60571	2.32486	1.08964	4.78362	6.40839
113535711	1.60686	0.969052	25.5759	37.6019	244.961	261.976	130.978	106.504	53.1327	51.5077	97.5009	139.818	178.56	173.142
113546772	23.3989	25.9502	21.104	16.261	16.9919	15.8132	17.2452	16.6978	17.4014	16.6582	14.4327	15.629	16.1492	15.1926
113532042	16.4359	18.0323	10.663	8.92752	10.1727	9.84152	15.6346	13.4547	18.0356	18.1626	16.5369	18.61	14.9127	13.9532
113535593	6.31001	6.49312	1.93499	1.95746	1.86153	1.58572	1.73014	1.71341	3.10448	2.50375	2.75642	2.90238	2.6686	1.83041
113532021	14.8504	15.5706	9.96651	6.5234	7.52732	7.08289	8.66255	7.72465	7.8119	7.90507	7.99724	7.49648	8.58806	8.35564
113528357	10.7116	10.564	5.10888	3.03142	3.14719	3.28588	3.69967	3.80003	5.16335	5.32707	4.98554	5.17644	5.09185	4.8059
113536418	27.7389	27.649	7.00237	8.12317	5.56328	5.56583	4.6081	5.30647	6.58328	5.79957	6.26653	5.36775	5.73496	5.81944
113542350	7.80208	9.41044	5.3363	4.84537	6.80453	5.89076	8.483	7.16433	9.63575	8.36263	9.54246	9.38744	7.26982	6.82665
113537744	32.0009	35.9762	26.9117	3.69542	19.0221	19.1786	21.324	23.9725	16.2016	15.8851	15.5088	15.5569	14.062	14.4511
113528884	9.35839	9.18864	7.93028	6.00417	5.6936	5.50318	6.3082	6.39943	6.79514	7.05287	5.26153	5.74632	6.52763	6.81754
113535073	12.5479	11.2437	8.9224	6.30036	9.76954	7.93418	4.5734	4.77401	3.71995	4.55546	3.52667	3.30584	2.5916	2.75352
113528923	15.7125	17.9066	10.782	5.95931	13.8697	14.5412	10.0303	12.0344	8.44529	8.12736	6.91308	7.15639	6.29205	6.45663
113535339	5.15403	4.3652	4.37604	1.24485	2.94453	3.03082	4.33885	4.18491	3.90676	3.78607	3.02781	3.38254	2.93134	2.56256
113537554	17.2376	14.3107	15.808	13.3282	15.1106	11.5846	9.06738	8.20689	5.9636	6.55735	7.47101	4.44434	7.71188	4.36999
113540573	5.72433	4.6974	3.37754	2.19484	4.58903	3.69194	3.4276	3.35886	2.68314	4.08215	3.27517	3.15088	1.69631	1.8023
113537439	4.09892	4.45164	2.19702	1.40858	3.95245	3.67293	2.67793	3.59905	2.69072	2.35361	2.55091	2.13498	1.46704	1.55871
113526451	23.9565	25.7455	23.2947	14.3759	17.548	18.8817	12.3495	13.6889	10.7481	9.37705	12.6453	9.54867	6.70377	6.00973
113538552	9.08245	6.77797	6.86634	3.798	6.73777	6.37722	4.92313	4.32359	3.83847	4.5769	2.5309	2.60967	2.94342	3.00705
113537896	4.55907	6.07022	7.44554	4.00894	5.59512	6.31939	4.07362	4.70633	2.60857	3.46863	3.34394	3.13455	2.65157	2.5283
113537623	12.0155	13.1344	13.0044	6.59158	9.98188	12.4646	8.20521	7.55399	5.37202	8.47024	7.42015	4.04391	5.71188	4.10052
113536375	4.96115	5.18388	2.46365	1.92021	3.26813	4.00427	4.41606	5.19931	2.88135	3.87089	3.88209	3.89437	1.46229	1.68313
113529131	12.492	7.27806	8.39466	4.51146	7.09338	6.65153	5.34179	6.87585	2.77866	3.9719	4.96045	4.56826	2.10205	3.39144
113531585	4.00446	3.39939	8.36055	5.92229	3.0121	5.06412	3.2318	2.06	1.63635	2.28454	2.29115	1.69554	3.99148	2.63622
113526791	26.9245	28.7607	24.135	10.3235	20.2522	20.089	11.2152	12.8768	7.44268	8.55294	8.71588	8.93013	4.89598	5.58721
113528050	2.96843	2.89729	5.05896	3.30114	3.05294	2.45856	1.75457	2.04188	1.77578	2.28544	1.67824	1.17072	2.44408	2.63389
113535235	4.8001	4.36101	3.71456	3.60958	2.8613	3.33346	3.34817	3.02434	2.27383	2.39792	3.96882	3.09025	2.37657	2.3121
113528010	8.91543	7.42066	5.63055	4.04269	4.5693	4.76609	4.78317	4.56924	4.60506	4.31647	4.58689	4.21102	4.4419	3.59576
113533919	17.8848	16.8364	11.9341	7.90081	9.39825	12.1607	7.97972	8.8646	8.4151	8.68872	7.55599	6.27702	5.99058	6.57992
113526419	1.01149	0.693181	0.978424	0.644072	0.601277	0.470885	0.45918	0.26779	0.423964	0.457379	0.295072	0.276595	0.422357	0.448747
113527192	4.35698	5.761	3.02007	2.12156	2.65389	1.95926	2.61137	2.92169	3.29437	3.24498	2.57195	2.77534	2.67545	1.98983
113545321	4.37823	4.702	2.47558	1.18115	2.61126	2.37409	2.77392	3.11991	2.62216	3.38802	2.06265	2.72121	2.05029	1.92425
113530039	7.42993	9.02043	10.1757	4.05349	4.94057	5.02813	9.57587	7.48991	5.03122	5.76842	5.98649	3.09011	7.5261	7.84594
113526847	6.2446	6.90133	6.85022	3.38472	4.00503	4.0663	3.53063	3.86803	3.86451	4.19746	3.65571	3.21069	3.12311	3.38086
113544634	2.68225	2.64697	1.69827	1.02477	1.76934	1.70873	2.76001	2.70683	2.64827	3.04566	2.31611	2.69918	1.56801	1.99323
113541508	8.80117	7.17567	4.14042	3.32356	6.32833	6.35032	6.36218	6.47148	10.1995	9.65777	7.23306	8.31572	6.44821	7.47393
113534717	3.42838	2.79996	3.16038	3.51295	2.39391	2.78076	1.52655	2.06203	0.792829	1.04539	0.993233	1.34483	0.888554	0.944073
113533868	10.1515	9.90889	6.89075	3.96684	7.54182	8.23894	8.60162	9.07067	7.3407	7.85893	7.82991	7.5695	6.25251	6.27689
113546639	3.48995	4.23739	3.2636	1.73444	2.91195	2.51944	3.62375	3.57389	3.9484	4.22539	3.5956	3.57529	3.58986	3.77639
113535233	8.62963	9.64277	8.91556	5.39467	5.64981	5.5996	8.25008	8.74948	9.84778	10.0611	8.95454	10.0175	7.32374	7.22221
113546636	1.69187	2.26521	1.12759	1.51202	1.52994	0.977445	1.79661	1.46441	1.19435	1.36007	1.33	1.24672	1.0411	1.26417
113537487	6.35141	7.38215	6.25551	5.99906	5.40762	5.66465	4.67738	5.42046	5.02858	4.78669	6.29965	4.65467	4.77378	5.28339
113527517	11.0384	9.04579	5.61977	2.34292	7.35273	7.00355	5.21617	5.97147	4.22087	4.26165	3.4574	4.13056	3.82078	3.22183
113528862	6.59958	4.06804	2.0077	2.5744	3.88549	3.35643	3.02297	3.46669	3.45569	2.50927	1.99808	2.26317	2.60677	1.82005
113531353	4.69058	4.47235	3.4433	2.94348	3.87939	3.51781	3.70324	4.21777	4.8629	4.46744	3.4268	5.0414	4.68362	3.52862
113545421	6.27714	5.79109	4.94893	5.74284	4.71514	5.34596	3.62478	3.88331	3.66937	4.43708	3.23297	3.83551	4.6095	6.00185
113524286	4.25274	5.41976	2.37086	2.18	3.5451	4.27812	2.91411	3.19903	3.64728	3.09619	4.11977	3.01923	2.14434	2.7767
113532790	5.47159	7.52887	7.24567	4.19	4.5425	3.9536	3.72316	3.4753	2.07856	2.06989	3.10472	2.06538	1.70234	2.28468
113533768	6.12176	5.48932	3.15822	1.96348	4.75819	4.15987	3.07413	3.49146	3.44658	2.84335	3.04784	2.73795	2.55621	2.3538
113533173	3.91652	3.88367	2.1563	1.15658	2.57742	2.62576	1.55751	2.06495	1.77642	1.77955	2.0135	1.63908	0.853245	1.46057
113530115	4.28745	3.01658	2.82771	1.82004	2.24721	2.59126	2.66722	2.22568	2.26299	2.58496	2.08456	2.18852	2.7227	2.1399
113531869	12.0854	12.4165	6.52215	6.25477	7.06034	7.85317	7.21493	8.16788	10.4242	10.3807	9.42726	8.40234	7.9498	6.90411
113546774	3.85716	3.94741	2.64891	2.10521	2.16961	1.98017	2.96469	2.49431	2.77153	3.80207	2.52906	2.04924	2.53095	3.78917
113538412	4.91687	5.27918	4.81496	4.80899	4.27223	3.91682	3.36499	2.82278	3.92762	3.32018	2.60708	3.26991	4.17188	4.22314
113537517	6.35858	4.45091	4.33771	3.87165	3.35001	3.92799	2.95461	2.78471	3.25447	3.30445	3.17774	2.92255	3.27194	2.73551
113544188	14.5958	11.7893	4.0666	3.80349	8.95636	8.44141	11.8379	8.53418	10.0685	9.64227	10.0503	9.42102	7.72391	9.5529
113532018	13.3167	12.7433	10.6786	8.65741	10.4	9.45544	7.51555	9.69935	9.95769	9.95648	9.60595	11.0417	12.4043	12.7662
113547056	2.4438	2.03651	2.14902	2.33416	2.06192	2.92205	2.31741	1.73547	1.36576	1.86631	1.82504	1.92461	1.42861	1.51787
113536501	2.05166	0.822724	2.22687	1.16955	3.30924	3.65389	3.12235	3.34487	3.47257	3.48709	2.32565	3.28285	2.57008	2.67865
113536588	5.32438	4.88609	10.3727	8.62365	5.78039	7.25748	4.03261	3.02081	4.08956	4.21434	4.20568	4.65912	6.29353	5.66921
113537857	9.89937	9.66941	10.0887	10.5853	8.47147	6.83872	7.21195	6.85338	6.65884	6.49541	6.89339	5.57208	7.06063	8.07154
113526149	5.7218	5.30759	3.42381	4.74619	4.03567	3.81589	1.96388	2.52371	3.38149	2.80209	3.4381	3.45302	3.07575	3.03451
113544711	19.6636	17.1604	25.1128	23.2868	19.6769	20.1613	12.0445	12.1613	8.86657	8.18734	8.84857	7.94154	9.09498	8.7685
113534293	6.63994	6.52348	8.03447	12.6277	7.41547	7.13241	4.66212	3.97083	5.68995	6.99245	5.39264	4.24152	9.92584	10.3104
113529354	1.73389	2.00491	0.998015	2.14123	1.74103	1.54487	1.14491	0.903366	0.763465	0.950353	0.882874	0.82759	1.18474	1.39863
113530670	1.43588	1.53945	1.42168	1.30938	0.652662	0.833944	0.515035	0.662569	0.475535	0.256508	0.546091	0.372288	0.843838	0.660625
113537084	1.16193	0.764433	2.17979	1.97299	0.356496	1.29063	0.937738	0.482543	0.577213	0.622707	0.632726	0.423647	0.323452	0.601409
113526795	3.64865	2.48934	0.760541	2.17989	1.82429	1.27145	0.654364	1.07752	1.40975	1.3036	1.13535	1.06425	0.338563	1.43887
113536105	25.4001	18.9516	28.5493	30.1166	15.6757	15.3371	11.7811	10.3303	9.24596	7.86241	8.04	9.3249	10.1185	9.06685
113536909	1.16445	1.31329	1.17027	0.988631	0.612459	0.130429	0.872643	0.331603	0.433848	0.534905	0.543511	0.29113	0.416768	0.295206
113535703	5.43049	5.19666	4.72335	6.03562	3.2414	3.36757	1.75307	2.04202	1.3979	1.62714	1.79733	1.64159	1.73159	2.62827
113543626	9.9212	9.06927	8.96324	13.0338	9.03572	9.08898	5.64697	5.51674	5.05825	3.86182	4.87448	3.83817	5.14568	5.74518
113537054	1.34562	1.83614	1.68293	1.77714	0.825707	0.937826	0.965319	0.670593	0.891285	0.480767	0.139572	0.130832	0.249724	0.795983
113541701	3.47622	4.87893	2.15206	2.83329	1.70648	2.28949	0.897754	0.831543	0.621677	1.00601	1.16823	0.730051	1.27735	1.48054
113545702	13.3402	11.2914	6.91515	8.54416	9.98104	10.4596	5.38311	6.06495	7.32459	6.58491	7.53745	6.24629	7.62259	6.54139
113536714	11.3233	11.3123	11.2851	18.2926	8.29931	9.00151	5.96539	6.97536	4.33599	5.56272	5.13838	5.09186	8.01163	6.55859
113538416	2.209	2.81851	2.44878	1.67655	1.17066	1.15467	0.972422	1.13422	0.748203	1.04933	0.874838	0.761482	0.83854	0.831538
113541191	0.912927	1.60163	0.745833	1.02511	0.831257	1.1776	0.831845	0.953946	0.855825	0.970626	0.852224	0.618472	0.516468	0.810043
113545306	2.19438	2.22239	1.8525	1.50738	1.08946	1.14181	0.869388	0.87486	0.951363	1.07446	0.875257	0.785537	0.999589	0.973542
113524576	2.4037	2.81136	0.96629	1.65205	0.983315	0.628219	0.831389	0.96972	0.938211	0.6441	0.747958	0.701122	0.860308	0.609375
113541688	1.80227	1.26476	2.15543	0.918088	1.21651	0.777202	0.72726	0.628715	0.738633	0.651968	0.336486	0.315416	0.376279	1.03945
113531980	1.74968	1.70164	1.17738	1.01724	0.840244	1.07363	0.782781	0.796133	0.878634	0.856154	0.816668	0.732246	0.857658	1.16437
113539828	1.37074	2.07688	1.11042	1.09324	1.07052	1.07475	0.502843	0.538208	0.649989	0.400697	0.504083	0.690603	0.65909	0.626558
113537582	1.29909	0.673373	1.41241	1.00267	0.471045	0.601881	0.762493	0.441411	0.264006	0.284814	0.7166	0.3617	0.789016	0.523947
113532183	1.42999	1.08713	1.60959	1.0522	0.672731	0.5606	0.461628	0.498845	0.53278	0.766363	0.578458	0.542236	0.676721	0.67671
113547229	0.710631	0.785979	0.391249	0.393478	0.360224	0.290703	0.249354	0.184771	0.299299	0.422239	0.259583	0.351474	0.361239	0.27415
113529540	2.76917	1.87912	0.955677	1.95182	1.12213	1.39285	0.927675	1.01548	1.44053	1.34405	1.07303	1.55448	1.22175	1.11264
113527927	2.206	1.89009	0.721825	1.26313	1.16478	1.28718	0.57965	0.766999	0.802792	0.866065	0.814149	0.852954	1.02825	0.773852
113530786	0.446177	0.244615	0.941657	1.04172	0.205339	0.306102	0.180043	0.222353	0.124676	0.0896687	0.104127	0.146411	0.093153	0.0494867
113533201	1.29479	1.48526	1.07438	1.32478	0.855631	0.520614	0.643051	0.57908	0.643212	0.613841	0.650835	0.697236	0.693146	0.559706
113537138	1.85183	1.89516	1.73702	2.22732	2.27266	2.41993	0.996347	0.692148	1.14992	0.620275	1.44058	1.21534	1.54651	1.91699
113547326	0.449952	0.690718	0.949624	0.334262	0.51769	0.39689	0.635483	0.560585	0.670567	0.632991	0.525041	0.442948	0.7985	0.449149
113539008	1.57244	1.83912	1.93588	2.22504	1.44734	1.59249	0.951779	0.914235	0.878784	0.790039	1.16208	0.745318	0.820739	0.930155
113534832	4.54112	3.74203	3.77553	3.32971	4.47536	4.15395	3.33173	2.43452	2.97367	2.65494	2.69765	2.64915	3.0454	2.25888
113530961	14.4155	7.88698	6.37754	9.27383	26.9475	26.3924	22.3685	16.5528	26.1347	25.2675	17.2721	26.3341	30.7794	34.285
113538556	55.2901	52.8377	102.143	87.4913	73.923	78.9481	81.8067	77.5094	70.5083	68.2061	72.4899	63.1323	76.2997	79.0728
113547094	0.325617	0.628387	1.09955	2.04575	0.399614	0.765915	0.946041	1.00609	0.630851	0.837628	0.790312	0.398905	1.03334	1.0979
113534124	16.4046	8.65283	9.05147	15.9303	26.5144	26.2289	12.8932	8.38898	13.5822	12.4117	16.3147	19.5151	27.9369	24.6402
113534512	7.59726	5.2759	5.88904	5.40499	8.50359	7.66654	4.31466	5.10073	3.06645	2.71437	6.10708	5.87856	4.67036	4.71251
113538808	0	0.264594	0.848806	1.53656	0.740367	0.473005	0.243436	0.901926	0.224766	0.727443	0.844739	0	0.503807	0.535286
113545662	3.21357	2.43799	5.1325	4.27688	2.50488	3.20063	1.19161	1.68805	1.29438	1.88514	1.70264	0.836012	1.81332	1.69543
113540891	8.49551	7.27599	7.02654	3.9719	5.65335	6.41349	7.06476	7.28034	6.22353	5.81423	6.83212	7.08241	6.68732	7.15609
113525039	1.18036	1.18332	0.711755	0.858972	1.65553	1.1899	1.90521	0.924364	1.2565	0.813317	1.25928	1.77064	1.4082	2.54352
113527115	0.795022	0.278956	10.9622	19.9795	1.65867	0.997357	0.769946	0.55468	1.30331	1.7895	1.48432	1.25223	1.59346	1.8341
113547654	140.592	92.099	111.066	172.476	104.237	93.3441	68.5992	55.9871	65.3565	67.8118	51.1729	54.9664	78.9565	77.8241
113527544	11.3086	7.10475	11.1808	12.9745	11.2528	11.6225	7.39992	7.61573	5.92141	4.54539	5.56363	4.9478	5.743	6.91541
113527447	7.08547	7.19304	9.74524	14.5322	8.59794	8.73893	7.26034	7.57788	5.69503	6.0799	7.43184	5.36418	8.70964	8.26487
113527784	11.0777	10.6833	4.01051	1.98001	9.26214	8.17768	9.93359	6.16626	9.70275	10.3633	10.2201	8.21968	9.52172	8.62215
113526718	8.75	6.57267	7.07544	2.64706	7.96126	6.50571	8.11688	7.49318	8.84336	8.77228	5.58629	6.4246	4.91355	4.77435
113523819	6.82674	8.6188	4.93727	3.62925	5.91166	4.80233	5.25206	5.596	5.2296	4.92373	3.3353	3.57309	3.30348	2.15122
113544018	2.246	1.37455	1.17586	1.59646	1.08974	1.22861	0.632314	0.572665	1.20656	0.545857	0.536354	0.594182	1.4831	0.509807
113543539	39.5288	31.3132	83.7094	89.5514	35.8888	42.2202	25.5539	28.6443	22.6924	25.4537	20.8977	20.8245	18.19	18.2528
113535621	229.029	166.576	123.18	319.039	181.637	178.983	124.507	124.888	88.9759	94.1738	100.694	112.169	72.0656	62.1005
113543008	98.791	76.8671	62.0391	102.513	71.0094	74.8327	68.1677	62.7693	49.0763	48.9063	50.8871	63.3296	43.3488	44.9018
113532118	24.6451	16.3199	17.6778	16.0007	23.5244	21.9755	23.8548	22.7577	22.9255	20.7182	20.2245	20.2267	19.371	18.2945
113539491	4.73976	3.72759	6.20893	7.7013	5.61628	5.44626	5.34211	4.23543	4.74973	5.32117	4.04317	4.6481	4.77723	4.13309
113546204	17.6365	20.8338	16.8739	34.1398	15.7283	19.175	17.8394	13.9455	10.864	8.31759	12.0734	9.05395	4.51678	8.55474
113531535	36.8014	31.9052	40.4969	30.6369	30.4026	22.2304	25.8869	26.0471	25.0752	22.2168	25.6655	25.4367	22.1235	24.014
113540246	23.5197	30.8525	51.9155	31.5099	26.4813	26.731	23.3352	26.023	18.4906	16.3053	20.5458	18.3152	16.3982	15.6997
113543542	15.1837	14.6299	13.2536	9.15291	8.35098	8.91304	10.7465	11.1175	10.7972	10.7472	9.06741	9.31691	9.49346	9.89721
113545957	6.70904	6.16539	3.3713	4.06861	6.99208	6.42928	5.50047	5.57244	5.6341	5.69292	4.17529	4.9389	4.35779	4.25211
113534796	16.9364	18.6575	17.9024	13.6347	11.7959	12.3356	13.4188	13.5902	16.0156	17.3746	13.7236	14.4742	14.9481	16.0957
113540581	3.14128	3.91962	4.89249	2.78108	4.64884	4.63617	7.53772	7.5092	8.1613	8.22387	8.562	7.67309	8.95027	7.75069
113535019	55.8735	57.5564	30.086	17.9581	30.1377	31.6372	34.0995	30.957	38.0148	37.602	28.8382	28.022	29.6837	28.5967
113525364	12.6993	15.084	5.98446	5.39091	5.94698	6.36012	8.45905	10.0078	11.8852	11.552	8.65008	10.4213	7.61156	8.54542
113545291	16.8583	18.237	17.2024	10.9518	10.7247	11.0431	12.7796	13.6757	15.1908	15.0242	15.0334	14.3748	12.9092	14.9106
113540927	11.981	14.0046	9.47595	7.49956	9.21369	9.59394	11.9464	12.2524	16.7248	16.2991	11.8858	14.5411	12.5987	13.084
113533247	34.8753	35.0913	22.7307	20.8464	33.9888	35.1356	36.9417	35.4632	29.0448	30.2002	27.5891	29.8445	24.9491	26.1667
113541633	12.8063	6.64176	4.07716	4.92047	10.1526	11.7999	7.31768	5.86959	6.33854	7.21384	4.71208	5.72577	2.41999	2.40531
113525110	9.46166	6.96924	9.24766	9.01418	9.88334	9.68375	7.1697	6.69491	8.34207	6.85128	5.9333	6.95221	4.52384	5.51145
113530156	8.82788	9.44839	7.88997	5.27947	6.98419	6.7475	8.87206	9.29682	10.7981	8.88191	7.82625	7.23902	5.65678	7.48815
113547667	1.93927	1.16952	1.70535	2.36679	3.94183	3.32612	1.66291	2.3557	2.7998	3.50764	1.92347	2.96969	2.32807	2.79617
113545200	4.59115	2.7688	10.6317	18.9212	9.97774	8.62442	3.24212	2.76468	4.56149	3.84454	3.57156	2.67833	5.11223	5.34678
113529685	30.4775	25.2302	26.7316	28.116	32.4649	29.8962	19.9117	20.3828	15.9268	17.2882	15.765	18.0105	19.3923	19.5504
113534349	12.7209	17.2232	33.8511	31.9309	18.3267	17.8664	15.8459	18.8254	19.2877	17.829	19.6712	17.1811	26.2354	27.6292
113527296	27.9711	27.1469	12.4775	10.5202	12.8588	12.1205	10.3434	10.0649	11.6321	11.4503	10.8301	10.6568	11.0836	9.8898
113527426	50.5482	38.6882	103.358	97.8679	42.3527	43.1136	28.1982	25.6903	22.8345	22.6773	26.2002	26.1886	30.8533	35.0681
113537748	11.1944	9.33215	13.5164	13.0766	7.45374	9.02609	9.54699	7.00308	6.15261	7.02048	6.0032	6.80833	7.35958	8.73521
113538907	12.5118	10.7201	13.5102	15.3782	10.4004	9.18268	8.8648	8.66415	5.5289	5.6138	7.80922	5.98349	8.14042	9.22996
113539800	65.8916	48.8287	116.35	103.947	58.8113	56.3599	33.133	27.6677	26.4549	25.9561	30.9597	26.2085	40.5081	43.817
113527717	22.766	26.211	25.7903	33.4698	23.9336	22.9032	15.0634	19.3541	14.0329	15.7445	14.2203	14.7946	18.5231	18.715
113533652	14.3727	9.79178	7.2883	8.54802	12.0876	11.4408	8.30219	7.56263	7.55674	6.97934	8.71768	6.83111	9.50491	8.93355
113525989	10.2957	10.2771	4.57893	6.12886	5.26475	4.50018	3.67703	3.80393	4.71777	4.56638	5.41316	4.65998	4.89207	4.4627
113542323	2.34939	1.8148	1.77614	1.39924	2.25929	2.30946	2.03757	1.78244	2.29937	2.93161	2.1277	2.79226	2.63556	2.61355
113541275	3.36761	2.95406	1.11488	2.27049	1.45867	1.16489	0.639489	0.937848	1.69753	0.557359	1.202	1.2134	1.40618	0.966735
113543457	14.9694	8.9403	13.145	10.1853	14.4624	13.5682	7.71128	7.98908	8.93941	7.93708	5.05443	5.57403	10.728	9.0433
113542101	25.6769	17.8782	19.5314	26.0918	25.3573	26.4237	16.7075	17.6747	15.486	16.3195	14.157	13.6918	17.2217	18.3689
113538487	5.82285	7.9809	2.08758	2.82834	3.43562	3.40216	4.49599	3.8505	3.60881	2.76803	4.83461	3.89496	4.41859	4.07369
113540635	11.2286	9.13004	3.67912	5.006	8.46321	9.00491	6.82753	7.30772	5.61621	7.29536	6.50933	5.92227	7.40757	7.05153
113529631	13.4688	6.76956	6.45346	7.97371	15.8148	17.0679	9.28357	8.41747	9.38534	8.6619	6.45653	9.61987	11.3697	11.6279
113535901	10.4399	11.5745	13.4648	12.4336	6.49513	7.04864	5.03189	3.9743	3.13333	2.21467	4.60213	3.67955	3.75383	6.04689
113544463	3.18889	3.31944	1.31612	1.22735	2.40032	2.23359	2.02456	2.5427	2.56631	1.91408	2.93716	3.27412	2.52108	2.94269
113541464	2.69497	3.38843	4.04462	4.80493	3.5279	4.15563	4.34995	4.47682	3.54777	4.98283	8.13435	4.32345	7.05199	7.17377
113529780	1.76551	1.92253	1.71316	2.53269	1.41958	1.57521	1.52312	1.72935	1.63313	1.95761	2.50059	1.81128	2.18621	2.26879
113527089	0.468924	0.342782	0.494833	0.431299	0.455594	0.520861	0.441519	0.525801	0.640605	0.785336	0.328308	0.341945	0.815853	0.762809
113546707	0.474503	0.450918	0.667626	0.335715	0.363958	0.434047	0.478684	0.295587	0.441972	0.731104	0.332214	0.449816	0.660447	0.456113
113531940	0.748215	0.843855	0.902348	0.453745	0.327945	0.335228	0	0.319607	0.159296	0.429628	0.199561	0.467663	0.357058	0.474209
113547453	18.8392	25.5936	27.8661	25.0173	31.4201	31.133	36.1781	36.4468	40.2426	41.3951	35.8044	36.8595	38.8889	42.776
113544394	0.353632	0.697961	0.373171	0.375297	0.0542494	0.415905	0.0713496	0.0440583	0.0658776	0.21321	0.165059	0.154723	0.147663	0.0784447
113542304	0.998238	0.959046	0.936348	0.968588	1.05007	1.37901	0.652174	0.994947	0.991788	0.802468	1.02061	1.08149	1.03214	0.759205
113541171	8.42146	8.13096	7.71378	5.99824	7.45663	7.93242	8.43865	8.75986	7.15972	7.76946	8.65291	7.02302	7.92977	6.97088
113533459	5.15815	4.17666	3.34963	2.76234	2.38605	2.55103	1.79324	1.54234	2.12877	2.42414	1.25935	1.04161	1.32544	1.40826
113537239	3.1011	1.23262	2.11345	1.68668	1.78398	3.1533	1.40779	1.32811	2.02195	2.49292	1.35698	1.48401	2.18514	1.54778
113531989	5.48591	5.03347	1.95185	4.06871	2.55374	2.62034	3.20605	2.23112	2.91318	3.29486	4.00273	2.9796	2.58033	2.79751
113536246	2.91524	2.24196	1.57327	1.42401	1.86238	2.22311	1.90153	2.10957	2.08303	1.79777	2.1622	2.13165	2.70138	1.48824
113545322	4.01041	3.4202	1.80252	1.65515	2.9394	3.36278	2.56231	2.77583	2.98838	2.8657	2.70382	3.26562	3.44222	3.16307
113527444	1.09688	1.71818	1.98427	0.864748	1.63461	1.10575	1.26463	1.44468	2.86072	2.58232	1.02395	1.71399	1.17776	0.973269
113545927	6.27889	7.72078	5.28487	5.33085	6.12333	5.97799	7.82729	6.09056	5.09649	5.54324	8.11174	7.45663	6.4141	6.11846
113536761	6.47698	6.45988	3.43302	2.18454	4.27388	4.52183	5.83589	5.01859	6.28086	5.52771	7.62	7.33695	6.55757	6.37685
113543675	4.13667	3.85959	2.01065	1.62833	3.78447	3.71519	2.45835	2.47382	3.02641	3.05333	2.94887	2.92875	2.70089	3.37017
113535783	11.8382	8.80204	15.7046	14.0711	10.1007	8.92831	5.55043	4.88823	5.12475	6.34437	4.94666	4.04496	5.36687	6.00232
113534298	5.22931	4.03351	3.93254	4.28665	6.14104	5.37256	2.69227	3.32494	2.82171	2.53675	2.10414	1.89349	2.10826	2.31999
113543781	30.6326	21.7006	14.2499	18.1136	28.1699	30.1363	19.6972	19.3615	26.352	26.7606	18.6764	20.2673	18.0946	22.8345
113542836	21.3113	17.6848	18.3925	18.7969	16.6359	18.3334	12.5558	13.0061	11.6272	11.8776	11.8592	10.6333	13.1079	13.8044
113532185	22.1379	19.5974	27.4331	30.8656	13.709	15.9243	12.6212	9.21056	8.47507	6.69401	8.53177	7.46436	10.1768	7.74906
113524489	17.633	18.4565	13.1839	17.5019	16.4653	15.2948	11.8246	11.377	12.7585	11.7097	13.2002	10.2866	11.0265	9.59913
113530166	10.618	11.7978	19.5874	28.0461	13.8273	14.3379	9.61662	10.877	8.17579	7.6821	10.3525	5.5748	10.8379	11.3057
113546700	24.8266	17.2003	15.5744	17.856	21.7355	17.9779	15.442	15.4458	13.0794	13.7289	11.957	11.0699	14.7906	11.2248
113528329	13.3217	12.515	11.7299	9.92381	9.8094	11.0515	8.9478	7.88098	7.81326	5.73454	9.06614	7.97199	8.82839	8.69367
113546570	37.934	34.7735	25.9143	45.7724	35.4024	34.907	22.641	23.9497	20.5411	20.1009	22.4312	18.5717	19.2522	23.702
113530019	25.4728	21.5171	44.0703	29.7968	21.883	20.2682	17.5122	16.6438	11.3887	13.3481	14.6197	10.2369	17.8062	15.0681
113530040	0.774623	0.934307	0.817422	0.822079	0.950656	0.98695	0.547014	0.530797	0.216455	0.467031	0.271168	0.0847295	0.323452	0.601409
113542207	3.36658	3.16131	2.81703	1.9139	2.49354	2.86055	3.2197	3.61417	3.91213	4.3993	3.50269	4.15286	3.72804	3.75042
113540354	51.156	42.6955	31.7955	49.3354	33.2192	32.9054	20.2419	16.8308	13.6933	15.571	15.0682	14.9938	23.642	20.7123
113532754	19.7818	8.61291	20.5192	23.4148	9.21469	11.2081	6.17618	6.1884	6.13289	5.45552	4.85249	4.16958	8.1998	11.787
113546980	0.0467508	0.0820193	0.131557	0.238152	0.11475	0	0.0377302	0.13979	0.209019	0.187911	0.174569	0.0818188	0.312341	0.165928
113540894	35.6509	60.6922	35.2964	18.1673	33.5688	31.9587	52.5214	51.711	41.7375	42.3403	55.802	51.3329	52.1667	55.2216
113538867	13.6881	14.8745	27.8827	24.1099	12.7871	12.8147	15.169	14.0502	10.352	8.21168	10.2986	11.0839	8.53077	11.6017
113541087	3.36177	3.22978	1.57667	0.498349	2.88146	2.71952	2.06714	2.23379	1.86884	1.97324	2.29141	1.86776	1.06952	0.662868
113545272	2.44435	1.75432	1.62581	1.05651	1.11812	1.35899	1.04016	1.50607	1.49025	1.50053	0.954214	1.82782	1.2248	1.77454
113526259	7.16574	7.96197	9.54449	9.00401	4.39708	4.64454	3.39276	5.47562	4.12928	3.07223	4.19194	4.6819	5.26616	3.89968
113528173	52.9114	52.1547	62.9033	54.9399	92.6518	91.7171	47.4633	37.8989	50.486	55.7248	46.1232	37.9114	44.5724	52.5102
113545779	10.1669	5.65556	6.62909	7.36863	11.7165	13.0266	5.40343	6.67322	6.46725	9.56843	5.32416	4.12281	4.14177	7.04089
113531312	11.0588	12.5996	8.1142	3.66761	8.49573	8.67085	9.83149	9.75223	9.65689	10.0881	9.37584	9.48807	7.79245	7.37857
113540228	1.20866	0.454383	0.85029	0.659675	1.21844	1.21842	0.418048	0.645359	1.41528	1.38803	0.40296	0.67991	1.00938	0.99584
113531752	99.6776	87.9215	22.8747	17.6893	45.9098	48.3897	46.5599	39.8812	36.6965	34.6402	31.0166	31.5606	15.7522	19.1874
113546503	20.4566	23.2446	12.1992	9.24752	14.182	13.9573	14.7164	15.4741	17.5247	17.1199	16.6682	17.4264	16.8122	17.2136
113542878	679.972	810.044	306.622	466.108	427.853	437.017	347.768	399.533	413.41	409.662	305.253	272.424	363.81	359.109
113541011	0	0.605643	0.647624	1.75855	1.83588	1.26313	0.557211	1.03223	0.171492	0.555026	1.0742	0.402775	0.384396	0.816827
113535128	71.0735	109.712	74.6757	39.575	60.6043	63.5061	40.2263	43.9295	21.3218	22.6313	29.7271	29.0773	26.016	24.9798
113535608	8.54927	6.49947	3.20769	6.16966	10.5795	9.83132	4.71478	5.25467	5.6273	5.61265	3.32533	3.86522	5.83074	5.18362
113536090	28.3824	29.514	19.0634	15.4588	21.3413	22.0166	23.2108	23.1054	28.6744	28.2823	26.5421	25.9379	27.9511	27.9993
113526611	8.19708	7.24619	7.42066	4.80145	7.44742	7.37366	7.74367	7.91672	9.23316	10.676	7.11817	8.61858	7.00477	6.82224
113535615	12.7346	11.3112	13.9734	9.24781	12.434	12.6222	7.30408	8.50164	7.87784	7.91929	7.85044	7.84945	8.02636	9.8781
113542725	1.72838	1.17155	1.54753	1.33401	0.867743	0.98557	1.07787	0.86134	1.34645	2.33675	0.953403	1.0312	1.31219	1.11534
113539882	14.0928	10.861	7.64815	7.46382	9.57421	9.33957	9.18009	8.96288	10.1762	11.7336	10.0547	12.3319	9.75161	9.34864
113536579	3.8986	4.05314	2.43792	3.06477	4.25293	5.50969	2.91329	2.51854	3.29957	3.17271	3.1002	3.20089	3.33619	3.71547
113533383	3.20124	3.59949	2.94817	2.84142	2.23223	2.60125	1.85546	1.78388	2.32036	2.2459	2.11903	1.57889	1.55545	1.91086
113546966	6.28924	7.06981	6.09596	7.19862	6.60358	6.75753	5.15093	5.75774	5.58903	4.98093	5.74058	6.03338	5.21338	6.0765
113530965	0.832284	0.851756	0.520456	0.431822	0.822811	0.761325	0.634378	0.806498	0.275636	0.14868	0.647453	0.606911	0.463373	0.451298
113541348	0.609364	0.242969	0.155886	0.376259	0.679856	0.608084	0.670618	0.800604	0.660465	0.757054	1.86168	1.5512	2.35941	2.16276
113532671	2.04676	3.49108	1.83987	1.20675	1.29083	1.29275	1.4683	1.55834	2.11827	1.32543	1.91067	1.59202	1.37693	1.46297
113540300	6.67051	4.17953	8.21224	8.29274	22.7318	23.5355	13.3624	13.6532	9.49732	8.33075	7.67251	8.96404	13.0314	12.2603
113537995	6.66785	6.82385	7.90036	14.0037	13.8898	14.4458	11.6122	11.2222	15.2108	14.2938	12.1214	11.2088	15.3377	15.8809
113533782	0.406131	1.01788	0.653059	0.443326	0.569627	0.363923	0.561887	0.462619	0.994356	1.11937	1.08322	0.812311	0.678338	0.617762
113524498	17.393	10.5399	4.61066	5.70699	7.42454	8.95972	5.28931	3.22427	4.25755	6.14666	4.39248	5.07327	4.77159	4.69696
113524159	14.6298	10.6121	12.9311	18.0739	10.5309	11.4707	8.55247	6.4028	8.17608	7.53888	6.91604	7.5498	7.83183	7.48906
113528971	1.42449	1.07105	1.14529	1.15181	1.70658	1.22326	1.36861	1.04794	0.960371	0.872475	1.83635	1.42457	1.8694	2.34734
113546981	8.56339	9.51491	6.49291	6.62415	5.66341	5.22219	5.72084	5.87977	7.65725	7.4194	7.86075	8.65906	6.3966	5.82538
113527986	0.425709	0.37343	0.299486	0.542147	0.130613	1.00135	0.515352	0	0.317219	0	0.993505	0.931294	1.42208	0.566599
113536674	6.84876	7.53694	11.3882	18.0783	25.3682	24.2132	19.4962	16.7552	20.9703	19.62	22.6674	17.6522	27.5578	25.3021
113526691	1.22147	1.45413	1.71861	1.33334	1.12428	0.957709	0.985785	1.39136	1.04021	1.82356	1.22169	0.992503	1.31153	1.93538
113545784	1.06344	1.22743	1.65377	3.23134	0.927316	1.141	0.496883	0.613649	0.66731	0.629917	0.57474	0.440796	0.514167	0.595956
113538787	3.47377	5.65904	6.08456	5.89853	3.95867	4.83588	4.11943	4.80485	4.43742	3.19144	5.16199	3.90823	6.5717	4.9694
113542563	15.831	15.1342	18.7397	11.7707	12.2301	12.747	15.435	17.0425	16.0701	14.9363	12.8536	14.247	14.9427	15.0352
113531385	15.2603	11.3849	5.36781	6.00174	10.2592	9.35502	9.96131	8.90977	12.8205	12.9891	9.35739	11.3571	9.90175	9.98943
113532751	5.37629	4.29685	3.69817	3.65162	3.69002	3.74698	2.6355	2.83805	4.15454	5.6345	3.38304	3.72878	5.22154	5.01775
113545034	0.658788	0.701719	0.529666	0.878928	0.692998	0.885483	0.379767	0.656616	0.981797	1.24832	1.14211	1.11177	1.10034	0.835063
113535099	9.23607	11.6667	6.58422	5.27996	6.38536	7.43478	7.10611	7.08833	8.30464	7.67223	9.13925	7.54325	6.78766	6.11908
113533940	6.40244	5.51723	5.83353	4.83709	5.60748	5.13049	5.00775	5.41148	5.52741	5.32821	5.6871	6.17013	7.96135	8.1835
113528471	17.5331	16.8155	9.53873	13.298	7.22033	8.00387	4.7167	5.74744	5.51629	6.38956	5.89223	5.11414	5.076	5.04744
113525934	5.12484	4.05476	4.38295	5.46013	6.2278	6.53943	3.00063	3.25506	3.21977	3.39276	2.90797	2.72588	5.45473	4.01231
113540949	1.7429	0.968282	1.47136	1.18379	1.56858	1.5032	1.31283	0.810673	1.4286	1.35439	1.03044	0.762565	0.727768	0.876339
113545008	9.0524	5.72471	3.25824	6.43444	6.58823	4.95186	4.75722	3.67197	3.45115	4.56933	4.52002	5.89494	6.85662	3.92271
113527919	1.41469	1.94237	1.0385	0.365547	0.641629	0.578715	0.496401	0.521095	0.824994	0.346118	0.516764	0.75352	0.873235	0.709492
113526726	26.2151	22.7056	13.1482	18.4655	19.4862	20.0356	13.3482	12.1165	13.0023	11.5674	12.3518	10.8547	9.66875	9.5391
113545188	4.92118	5.01451	5.52529	4.43135	3.90433	4.28724	4.49316	4.60768	6.0006	4.87514	4.50115	4.0453	3.57012	3.30801
113542851	6.14716	6.02137	3.89208	5.82789	5.40661	4.9001	4.2169	3.52297	6.48916	6.09465	4.87766	4.75153	4.02135	3.81807
113544594	13.5809	15.1205	9.30922	10.4956	6.16116	6.91686	12.1783	11.5983	7.35206	8.07149	9.80641	10.7667	6.8826	6.0767
113528370	9.4463	11.9115	15.9907	16.416	33.9638	33.6764	12.984	9.3416	19.3571	20.4082	11.0227	8.39517	15.5311	18.466
113533292	50.8652	45.9846	150.803	222.756	250.493	266.352	173.209	152.868	74.2577	75.7294	119.919	79.7087	76.2881	71.844
113532832	23.9179	21.5423	17.7679	17.0951	16.8906	18.2513	13.9019	14.8197	18.1261	17.8706	16.1345	15.4298	15.7463	17.1432
113536208	21.6192	16.7781	12.7218	15.3532	19.8813	18.8141	15.2493	14.2979	12.4817	12.3473	11.5247	13.3896	13.9403	14.6057
113536549	20.2936	17.8014	11.626	10.1777	11.428	11.0105	10.2967	10.54	10.6555	12.0115	9.91172	11.3891	9.43917	10.6748
113539294	0.890563	0.721106	0.0963864	0.465291	0.546471	0.322273	0.16586	0.238976	0.408373	0.44056	0.319749	0.479563	0.11442	0.425492
113544424	0.275219	0.241421	0.387234	0.700992	0.168881	0.431579	0.111058	0.137156	0.10254	0.331867	0	0.120416	0	0.122101
113527107	7.1557	7.60477	16.0702	17.5248	22.8834	26.7579	10.2173	14.2642	9.84388	8.84978	7.57911	8.79035	12.9861	15.5069
113536267	9.76015	9.80941	5.39295	3.01936	6.1588	6.4133	6.50564	6.67568	5.24114	5.24128	4.90601	4.94459	3.33297	3.4711
113530613	45.1054	56.117	25.1702	31.3629	31.2618	28.8439	30.2818	25.1605	29.6	30.3351	36.0543	30.9067	30.8499	31.1766
113540549	12.598	12.001	8.02054	8.32436	10.7037	9.83294	8.419	9.97131	8.62286	9.76074	10.4832	9.17828	9.61636	10.8242
113542472	7.45633	7.06392	4.09152	5.22267	6.84021	6.19701	5.53622	4.99785	8.83422	8.12191	5.95126	7.40551	7.22326	7.93922
113525054	60.3052	36.4066	19.7917	31.6894	34.1845	40.2944	32.1464	28.8733	28.5394	27.3181	27.8226	33.6364	21.9826	21.9967
113546916	22.6866	12.8927	9.15088	14.6089	15.6494	17.3059	14.6721	11.6377	14.8825	14.2853	11.4734	13.4886	14.3699	13.4502
113533082	183.599	190.245	114.532	87.5365	122.992	124.922	134.805	124.652	122.191	123.22	117.891	116.645	102.285	101.757
113530750	22.4445	15.4023	55.6399	75.315	73.828	74.1027	38.9385	43.2192	21.9581	16.9381	22.5199	23.9155	27.797	25.605
113532228	17.7907	11.857	6.01315	5.23171	13.2343	14.3386	9.22437	7.82586	11.4793	11.5052	10.0203	8.6101	12.4503	15.8739
113533935	8.46268	6.55008	5.74338	7.35396	5.62056	5.69853	4.01753	3.82046	3.63522	4.08181	3.15999	3.3106	2.99324	3.09192
113532682	19.0623	23.7205	19.7584	18.4258	17.6614	16.6295	22.69	22.4264	27.8899	26.6361	19.8533	22.2154	21.3955	20.6727
113531741	3.05492	3.91657	1.44653	1.82055	1.94667	2.00372	1.1142	1.40531	1.83862	2.12521	1.64526	1.67076	2.03608	2.24149
113525754	3.54044	6.9642	5.43426	4.28109	5.26667	5.88834	4.84876	6.04167	5.59612	5.77845	5.10776	5.16345	5.64461	4.37898
113541139	18.8886	17.9394	24.1118	19.9352	18.8527	17.6679	14.7474	14.9337	13.4752	14.309	13.8321	12.5932	18.3836	17.432
113523670	35.9713	33.6703	47.5256	66.6666	41.3194	39.0382	33.279	31.699	28.9289	26.9772	29.6892	25.9108	20.1491	22.5757
113526804	21.6047	16.5526	41.9414	35.2922	21.8156	27.2318	16.5532	16.082	12.8383	15.8288	11.7435	10.0509	12.7897	13.8315
113541772	12.3456	15.2198	16.4313	11.3314	8.18977	13.0807	6.73207	8.14781	6.71303	6.70568	4.67216	6.42341	6.96625	7.99363
113534718	11.7343	12.0463	5.11888	6.65621	7.54634	7.71392	8.14683	9.142	10.4239	10.2157	9.4712	10.1785	10.6982	9.13882
113538989	0.35799	0.376833	0.201477	0.547088	2.24065	2.6946	0.751181	0.642258	0.693571	0.34534	0.200512	0.375913	0.538138	0.698821
113547517	24.3786	17.4094	31.882	40.5992	20.5211	25.7309	12.3597	12.7721	10.7132	10.4269	8.89878	8.06807	10.9626	12.7568
113541010	0.889858	0.540401	0.48155	0.406807	1.30209	1.2344	0.718159	1.15982	1.17314	2.03598	0.638991	0.958366	0.571646	1.21473
113540853	3.22269	1.78543	1.67054	1.15204	2.39384	1.46288	3.96974	2.36678	3.5389	2.99972	2.37505	4.15582	1.84144	2.2575
113525080	8.94581	6.94178	5.97065	6.71873	8.02293	7.55364	8.33044	9.48788	4.44401	6.63822	8.13685	7.32626	5.65103	5.80059
113534044	0.378408	0.331938	0.399315	0.722862	0.812701	0.519218	0.763484	0.612885	0.493451	0.684441	0.794804	0.413908	0.553029	0.587584
113545617	9.02691	7.98301	7.25764	4.97374	8.25218	8.00211	8.20696	7.52823	8.31882	8.11554	7.0165	6.99628	6.30779	5.78653
113523947	6.69878	4.26624	2.58224	3.11635	4.75809	4.10109	2.9253	3.45268	3.76081	3.39332	2.35572	2.8506	3.29527	3.01263
113537917	55.6502	64.1138	52.6688	86.1019	60.3219	60.4421	54.9528	56.6292	59.3464	53.13	60.8674	56.1812	51.5767	56.2778
113536259	135.391	119.129	67.4402	66.7647	123.215	124.033	90.9328	105.127	75.1538	75.4579	65.5635	61.1668	63.9352	71.6218
113540845	4.57615	3.24222	2.22876	6.42553	3.99606	4.41599	2.13068	3.33309	3.01648	3.39572	1.15012	3.2343	3.67466	3.27958
113525308	0.260822	0.381319	0.244651	0.0738134	0.160047	0.409001	0.140331	0.519923	0.453489	0.419341	0.324638	0.456465	0.145212	0.61714
113542857	0.256056	0.149741	0.12009	0.434788	0.680863	0.401528	0.275533	0.127606	0.445203	0.343066	0.23903	0.224062	0.498955	0.227199
113545849	0.50669	0.888934	0.237638	0.573581	0.48365	0.353136	0.45436	0.33668	0.880979	0.678868	0.788331	0.886762	0.94033	0.899175
113526234	1.03552	0.495466	0.662263	0.319697	0.231062	0.295241	0.0759742	0.187656	0.420885	0.302705	0.175757	0.329504	0.393085	0.0835291
113526418	15.4434	17.611	17.2021	17.4822	14.3726	13.4204	8.30907	8.14521	8.24721	7.24193	8.40965	6.53168	7.84577	9.02114
113545027	8.26396	8.61938	9.85493	8.89858	7.26633	7.50671	7.3201	6.80534	6.53341	6.15718	8.2319	6.92275	6.18603	5.54419
113541084	0.449066	0.926869	1.22651	0.672816	0.583535	0.559212	0.980662	1.22428	1.53533	1.69881	1.50421	1.64117	0.948594	1.4532
113537477	170.48	152.741	72.6684	125.544	208.499	203.064	183.679	148.238	121.126	123.178	201.356	168.12	177.629	171.614
113528144	6.19206	5.27376	7.04071	6.05181	9.32228	9.39945	7.46689	7.46339	7.64536	7.00351	7.83033	10.5532	13.8899	13.0648
113545189	0.719729	1.05224	1.30199	0.960233	0.925348	0.994266	0.442557	0.649036	1.02154	1.10206	0.863835	1.01968	0.973147	0.973131
113544794	15.2959	12.1628	6.5714	8.05453	10.998	11.375	7.1146	6.83718	8.67886	7.55602	6.86691	5.90051	8.72723	8.5732
113546601	25.6331	31.5046	20.961	14.1003	14.8061	14.3626	28.8024	27.6536	28.9733	28.2753	27.2756	30.6343	20.6496	21.2268
113534191	18.7611	21.2739	15.6358	19.8134	14.5608	14.2486	10.0238	11.2391	9.6934	9.72171	10.3739	9.43833	12.3923	11.7166
113524661	5.9899	7.373	5.43729	4.1012	7.23254	6.13571	7.79701	6.98123	7.487	8.15476	5.50143	7.69314	7.34209	9.17241
113532064	5.82203	5.31341	8.1916	6.94012	7.32551	8.80691	5.83773	5.39253	6.87994	8.46225	8.2347	7.46176	9.23309	8.29675
113533895	5.33404	4.77648	5.62875	2.79896	3.43221	3.8918	5.38104	4.87342	5.43759	6.13416	4.35694	4.79722	4.67112	4.83151
113537153	10.1343	7.91552	4.98085	6.6004	8.77424	8.32688	8.9071	9.33983	9.67224	11.3832	8.22925	10.0221	11.1878	11.0246
113541478	14.0139	12.1185	7.41156	9.1133	9.20913	10.1306	5.69505	5.94369	6.44324	7.51036	5.28848	5.30522	7.47019	5.29129
113524262	19.6843	14.1084	9.11936	10.3942	16.3505	15.4337	14.7238	9.8097	13.9523	17.1747	12.7732	11.9733	14.6345	12.1409
113528287	30.7267	20.0988	12.7648	12.1441	31.2484	28.4012	23.2481	22.837	26.5477	24.6475	25.6545	25.0332	25.384	26.03
113535428	8.20841	5.98684	7.00741	6.4209	7.81	7.15905	7.36893	6.66458	6.52888	7.48832	7.31822	7.18279	6.70098	7.52885
113537913	27.4346	23.4639	18.3352	16.8869	22.4741	20.9727	18.1557	16.6115	11.1414	15.5482	13.1893	10.683	10.8828	9.37196
113535413	10.9531	11.0184	23.6114	16.551	10.4208	10.0061	6.32564	6.35989	6.28978	5.81616	5.3469	4.30864	6.04217	6.50886
113540519	15.3277	11.1405	9.85877	8.79951	9.13671	10.0721	6.95087	7.27483	3.80716	4.81132	3.67932	3.70441	5.2421	4.92201
113528702	2.4897	1.99238	1.16767	0.927098	2.97508	3.25348	1.79781	2.00261	3.4175	3.33572	2.44648	2.59906	3.21	3.33306
113541946	0	0	0	0	0	0	0	0	0	0.395845	0	0	0	0
113527702	0.270059	0.118447	0.189987	0.114641	0.0828574	0.105872	0	0.134584	0.301853	0.325644	0	0	0.451064	0.119812
113526485	0.48721	0	0.171376	0.62047	0	0.0955009	0.0983006	0.121401	0.0907616	0.293745	0	0.213167	0.20344	0.216151
113529805	12.2304	9.36737	5.47921	6.81916	7.31817	7.49023	7.26784	6.86828	7.97999	7.19043	7.01501	7.50753	8.48614	8.66544
113539707	13.5858	16.1838	3.84568	4.77762	5.20422	4.50669	3.99002	3.90607	5.21153	4.26518	4.61522	4.25588	3.99454	4.99309
113524883	1.13781	1.41664	1.18777	1.49577	1.03603	0.863341	1.096	0.823111	1.4222	1.53429	1.37053	0.931413	1.22608	1.10729
113528429	1.53021	1.5772	2.63744	1.52652	3.52117	3.41939	2.71691	2.57372	3.53476	3.50583	2.99978	3.04627	4.15323	3.83568
113540290	2.13609	2.19965	2.265	2.28667	1.32976	1.45638	1.09932	1.3268	2.1915	2.23979	1.67616	1.48994	1.91317	2.06017
113542522	7.32751	8.03458	7.82902	3.82989	5.8874	6.06841	6.72679	7.349	7.16642	7.69443	7.46018	7.01308	6.54008	6.33918
113533963	8.67632	4.77187	3.68165	2.51389	8.61981	9.28634	6.77992	6.03967	6.9783	8.85684	6.10669	7.95377	5.63561	5.62114
113533851	5.24499	4.57382	6.77196	3.87677	4.25972	5.17679	8.76472	7.87229	8.23047	8.40793	7.11393	8.01837	7.52365	6.32381
113525815	6.77795	7.78443	6.24302	3.85614	4.00905	4.87605	7.52849	6.14621	5.90974	5.39252	5.64235	6.02278	7.17764	6.5721
113529888	0.850773	2.06666	1.8416	0.444502	2.52996	2.25774	5.07039	5.28349	1.56051	2.47265	22.2377	25.1975	42.6299	41.1707
113528259	10.6861	10.3531	6.65742	7.7636	7.9274	7.79497	7.63733	6.94159	8.59661	7.52191	7.84145	8.69956	7.37021	6.65139
113545230	14.3405	15.6228	9.76311	11.3897	11.7802	13.9642	8.63345	8.24166	8.31603	9.20389	8.90664	8.65253	9.99616	9.18412
113524359	13.2556	11.5713	9.50641	8.35867	9.23956	9.4851	8.04941	7.47178	8.9185	8.89723	9.31069	8.84029	8.86679	7.53665
113536517	19.5964	20.6438	14.009	14.6395	13.1912	13.2358	14.8291	11.8409	11.7696	10.8417	15.0403	12.6332	9.52444	10.1999
113544513	23.012	19.1008	14.2742	14.443	15.4114	15.0843	11.9818	9.83419	11.0168	11.7857	10.2212	11.4758	12.5019	12.35
113539354	14.5846	13.083	8.54251	11.486	9.7189	10.4004	8.94772	9.9651	9.0483	8.27602	8.13194	8.37347	7.21979	7.02677
113534219	34.1001	26.0748	14.5876	16.6381	20.5937	21.7088	17.5086	17.0237	14.7368	14.164	14.0981	14.6837	14.6643	15.421
113526774	11.7393	10.7152	6.13816	6.26293	8.95575	9.26657	7.2977	6.99665	6.79713	7.46038	6.6641	8.05144	8.21397	6.75654
113547547	177.504	201.063	105.345	72.3751	164.588	165.546	259.651	233.59	278.426	271.885	295.648	295.189	262.729	269.372
113535169	128.855	126.014	61.4588	51.0344	120.609	120.225	168.449	150.268	169.178	168.313	184.047	171.687	182.549	183.713
113538918	78.1292	112.051	45.6536	23.5834	49.9747	51.0845	94.3008	100.017	88.5617	85.6824	132.217	120.318	133.896	133.559
113542309	11.3521	11.7557	6.3501	4.49646	5.25625	5.19965	7.43344	6.7016	7.18936	6.21961	9.95241	9.47026	10.6727	10.9105
113543876	15.303	20.1865	12.579	5.83573	12.2971	11.9075	27.7365	29.1164	25.6959	26.0037	38.7593	38.4252	35.7797	36.3876
113537376	91.931	93.59	90.4378	70.3828	39.3082	39.6536	35.136	37.6041	39.6815	38.3529	37.56	26.7876	22.3403	24.8967
113524516	75.2962	77.2193	32.4647	25.6855	33.8902	32.1408	38.2584	41.2703	39.4397	40.3777	48.6356	46.0734	44.0991	46.1467
113544364	9.29235	16.3024	7.72009	7.7766	8.68879	9.19398	10.642	13.1428	16.816	17.9279	14.2096	14.6363	14.1902	14.213
113536150	359.508	494.706	399.169	188.973	522.364	518.075	969.986	959.783	1039.08	1025.07	1497.4	1587.46	1615.2	1712.13
113523824	9.42212	14.789	7.3828	4.20312	9.95339	10.2674	26.2554	28.6848	29.3077	29.1968	34.0324	37.5111	30.7314	29.0484
113542692	4.43004	5.71302	2.6979	1.88058	2.5358	2.90317	2.98828	3.39395	3.64595	4.59772	3.79599	4.33939	4.44507	3.78412
113530587	4.10143	4.66188	2.08613	1.50403	2.15045	2.20425	3.34114	3.75205	5.15106	4.41158	3.66694	4.5494	3.5056	3.34876
113540597	1.83785	2.85048	1.574	1.3116	1.6998	1.79602	2.30009	2.46893	3.17561	3.14754	3.00859	2.84351	3.06966	3.23782
113537104	17.6318	18.1121	8.0789	5.78593	11.4955	10.8913	11.9127	13.3537	14.7591	15.3395	12.886	13.3733	14.2645	17.1114
113524036	36.0993	45.1249	27.4142	21.6257	38.4244	39.1603	62.0531	66.0427	53.9107	53.7476	82.6056	79.2449	81.3791	84.4937
113524018	16.5992	22.8149	16.4006	12.5893	21.231	21.6776	31.955	33.4051	28.8937	26.1777	39.3061	38.3714	40.7703	41.934
113537058	4.99657	4.53542	7.09131	6.89808	5.86542	6.23414	4.62858	3.85416	5.2125	4.50565	5.06992	4.33424	5.98698	6.28396
113540097	96.3443	119.137	42.1587	34.6611	44.8521	43.2593	42.0628	42.1552	35.638	35.7371	40.4237	39.8337	31.9768	35.253
113540158	56.5465	68.1415	23.7963	20.3548	22.4675	23.7328	22.1984	20.9501	19.1041	19.6431	22.6433	21.203	19.8295	20.1376
113535605	139.73	180.236	81.919	43.6914	99.0171	102.136	185.337	190.858	169.242	168.162	257.035	260.063	232.386	236.32
113526793	77.9092	112.046	66.6892	39.68	92.3945	94.6882	117.605	109.953	92.5519	92.6159	150.685	135.462	171.589	174.29
113542666	47.404	72.1711	47.3567	27.2887	69.3405	68.8146	78.8804	79.8208	62.412	60.7768	108.507	97.644	123.491	122.538
113529892	38.8849	53.8231	59.2619	25.935	51.6468	49.7618	66.4379	74.0031	67.3232	67.3715	96.8876	79.5415	115.989	118.41
113545915	8.203	9.70341	6.22561	3.24438	4.4782	4.4605	5.65792	6.4792	7.10806	6.92918	6.37012	5.98381	4.595	4.65266
113536351	12.5072	18.9908	11.2709	9.45575	16.5189	15.3868	17.9768	15.5825	16.8866	17.6191	18.9033	14.3581	15.2945	16.9107
113543902	157.256	137.242	62.7666	75.7943	153.045	148.821	186.43	156.711	158.652	147.521	190.187	183.228	151.382	151.655
113545566	126.846	121.223	52.5822	64.5698	163.037	168.325	141.03	129.092	146.638	150.52	143.876	133.865	148.715	153.65
113532635	3.36015	2.14923	2.46236	2.43677	1.80414	1.97593	1.4124	1.53499	1.4084	1.96961	0.914877	1.96021	1.57845	0.745367
113538612	3.0704	4.26445	1.80002	1.41202	2.27659	3.41046	1.54873	1.40263	1.14396	1.74834	1.55254	0.895586	1.92312	1.58922
113540212	3.695	4.88605	3.64697	2.43476	3.38409	3.97813	4.62885	3.7103	2.83553	3.14769	5.45711	4.77759	6.63212	7.87838
113542633	5.0911	5.96972	3.21613	4.01366	4.36726	3.4215	4.65381	5.17788	4.21947	3.54976	5.04355	4.90957	4.512	3.31887
113537756	8.27354	5.56741	2.39196	4.52251	7.78914	7.99766	4.20752	3.95369	5.65835	3.9177	4.4436	3.76866	3.21809	5.02818
113527074	25.3465	25.252	32.1124	32.2305	23.5058	22.2113	12.6808	14.5748	10.2554	12.3545	15.9525	11.3407	16.1868	15.2647
113536359	14.4258	12.4155	7.85079	11.4389	8.01695	11.2041	7.79818	5.62923	5.88178	6.01716	5.97104	4.049	5.11443	7.96986
113526012	9.94503	16.0938	21.4715	17.3236	12.4155	12.0996	5.67364	8.20323	5.74959	4.54868	7.04285	6.00167	8.01892	10.1935
113530290	38.1177	51.6302	61.2558	53.9373	26.9443	33.9888	19.9054	23.745	14.7587	16.2224	16.5706	12.0994	17.789	17.5742
113540282	13.1136	11.9634	14.3917	19.4838	10.7828	12.4411	8.99585	7.45013	7.71963	5.37634	7.345	7.11458	7.66604	8.61046
113529918	19.6838	22.1133	14.5764	20.3766	14.5154	14.2149	8.36095	8.86293	8.4917	6.80134	7.0921	9.51874	7.78661	10.418
113535794	19.647	32.9914	13.5058	7.38709	24.4218	24.2511	29.4471	31.6953	24.5953	25.3154	34.0088	30.16	30.8933	31.7278
113538199	4.98913	5.31426	16.5465	17.3971	19.5714	20.2575	11.3604	9.94536	10.3564	8.8808	13.3068	11.8499	17.559	19.9209
113540293	11.811	14.3351	13.9678	9.898	10.4027	10.3782	6.65601	7.10383	6.79044	8.0623	7.98409	6.41498	10.7139	9.03442
113540143	83.5389	89.4855	41.0608	36.2596	56.0526	51.6506	64.5621	56.2816	59.8968	57.1063	54.1269	59.9592	44.5386	43.4222
113536690	64.3789	63.5609	29.8548	30.2294	49.2597	48.3139	48.1927	40.3661	43.7624	42.1419	40.045	40.0668	30.0092	28.2121
113540295	106.033	99.2558	56.3075	47.1828	66.0352	65.4842	69.9145	60.3568	52.6478	53.025	57.4405	58.9189	46.499	46.5973
113540197	206.44	175.836	91.7495	155.074	120.757	106.561	108.61	93.6779	74.2499	67.1306	90.5334	79.6241	60.4314	57.2699
113531898	40.5106	51.7835	31.7369	21.1766	36.259	31.2283	38.1507	35.0822	36.876	38.2752	32.5661	31.919	28.8491	30.45
113529544	42.1215	44.7275	78.4424	62.5305	38.1908	40.0432	30.0845	26.7609	23.6779	26.4682	22.5347	19.7585	29.8967	29.1419
113539061	40.6305	35.5486	42.6533	40.9302	38.4313	38.2944	31.4316	29.2709	30.276	25.3006	25.548	23.8561	28.9209	26.8052
113544169	55.3573	38.9553	32.1936	38.748	42.9514	38.9668	36.0387	35.4958	26.4915	27.4916	33.6471	31.4325	21.6768	24.6685
113541061	21.2192	17.423	14.7541	11.2072	33.46	38.1108	18.1206	15.739	21.1434	22.5123	14.6259	15.0055	21.6356	20.2509
113527958	47.8255	19.9141	25.1275	19.5312	32.133	27.4117	30.1696	24.3619	20.7509	21.7781	21.8989	22.3817	16.0519	16.3834
113529983	11.005	15.6008	14.2398	9.34338	10.0691	11.4792	9.59529	8.86313	8.42009	8.84677	9.17255	7.99632	8.45201	7.32358
113541184	78.3304	117.257	79.0644	119.995	55.9022	72.0971	38.8232	62.3729	27.598	34.2221	44.1116	41.3495	32.7077	40.4174
113530940	104.718	141.496	158.372	142.041	89.0732	90.786	54.3559	51.8796	41.9372	43.0175	46.0781	35.2539	41.3503	41.478
113525855	17.8798	15.752	13.0685	22.0802	15.1986	15.7181	10.7443	10.5305	8.76677	8.64885	10.0434	10.0241	13.3804	10.9199
113537183	4.39814	3.36552	3.81825	3.17793	3.33045	3.96202	3.09639	3.45095	2.99838	2.70812	3.3195	2.12902	2.26631	1.90973
113543171	16.047	16.2282	11.0734	14.4051	13.7981	13.9443	12.8683	13.0398	9.67263	9.85984	10.0185	9.12283	7.17008	10.6109
113531131	13.2588	14.1228	16.8784	16.3492	15.7876	14.6035	11.3374	10.0686	10.7032	10.5316	11.1984	10.0828	9.35907	10.7842
113536936	2.58806	3.94824	6.01624	4.01245	8.56193	9.17555	4.17739	3.47676	7.29479	5.78923	2.7311	2.95395	4.41667	5.09201
113538696	29.1646	31.4049	18.2815	30.2371	23.1732	24.1129	19.6898	18.8666	12.7467	14.578	17.3649	15.296	13.6612	15.2613
113538406	31.5561	26.1353	19.3825	31.6874	26.6372	24.114	17.9693	15.6462	14.3233	14.8084	14.6541	11.634	12.5746	12.7918
113529022	9.72986	10.811	7.71614	11.4649	8.43105	9.38578	9.75611	7.11171	7.86542	7.86909	7.10117	8.82375	8.17487	7.11596
113546571	47.1669	33.2509	32.2729	34.8339	49.1631	48.1271	34.4159	37.9419	38.7576	34.1944	30.7611	35.7139	39.0304	37.9337
113542268	36.3619	37.7262	27.8515	20.6751	35.7409	34.7257	35.4372	29.3343	35.2662	34.6114	36.8688	34.8924	30.7631	28.5574
113524616	12.1231	8.29284	9.23281	7.17653	8.18977	7.93561	6.9116	6.7067	7.87331	7.51036	5.50276	7.88328	7.2449	7.5002
113540833	4.29502	3.81955	3.12574	3.49563	4.67126	4.57526	4.49423	4.31039	5.51803	5.2624	4.92193	5.15804	5.64005	5.17768
113530411	1.07353	1.38311	2.45449	4.95593	1.48217	1.52561	0.676866	0.601868	0.924934	0.728149	0.814242	0.763256	0.588345	0.714407
113534646	62.7304	44.06	46.2912	51.0242	53.4325	53.484	40.6252	37.0551	37.346	41.8764	35.9341	31.9566	33.7955	36.3937
113537249	15.0612	9.26649	32.5225	55.6328	50.1246	49.1219	55.6266	38.6495	43.4888	44.9826	90.9001	89.2809	73.4587	76.0068
113541251	5.57264	5.11392	3.37754	2.4748	4.10342	5.10873	3.18277	2.73441	4.0886	4.68652	2.9612	2.47569	3.0071	2.8907
113537361	9.00196	5.5691	7.59947	9.33222	16.6878	19.6141	13.23	10.4362	14.8279	11.8832	12.7378	14.9252	18.5174	19.5062
113532697	13.467	13.8288	11.7191	9.26615	9.67364	9.68328	11.2549	9.90795	11.6996	9.36368	10.1288	11.2817	12.6858	11.3547
113544333	22.8844	23.0853	20.5901	19.1735	36.4734	40.0409	27.0229	24.3996	35.9896	37.1318	31.8755	29.9849	37.5185	35.2673
113540825	0.171042	0.300074	0.120328	0	0.157433	0.201162	0.207059	0.127858	0.318631	0.206247	0.239503	0.224506	0.285682	0.227649
113530436	4.25378	4.29035	2.01118	2.10549	2.18752	2.24149	3.25232	2.8923	4.70967	4.40249	4.05131	4.1141	3.98389	3.66742
113538053	11.4101	13.7068	12.9698	10.7849	7.0705	7.93263	10.5694	9.27166	12.6487	11.6575	12.0156	13.0831	10.7962	9.2265
113543018	6.57879	8.06476	5.61579	4.27673	4.74632	4.72654	5.70928	5.21276	7.28153	7.61203	5.7559	7.25018	8.73538	7.79131
113531783	5.10685	5.72816	2.65033	1.67034	3.41624	3.70872	3.71609	4.15129	4.74115	4.47547	4.02484	3.99259	4.02014	3.82563
113544872	3.26872	3.48807	2.06248	1.27315	2.47102	2.47041	2.01251	2.20835	2.71191	2.39741	1.98182	2.06414	1.75888	2.19768
113544241	6.68717	8.42292	5.79007	8.29786	6.52338	6.85646	2.90601	3.84527	5.49405	4.54868	4.80194	3.30092	3.43668	2.8907
113529513	27.728	28.6469	21.6741	31.2577	19.0941	21.0158	13.7997	12.5132	22.0391	22.6616	17.2562	14.5581	24.8286	24.6031
113529206	3.69944	5.45182	4.7887	6.78426	4.44933	4.06083	2.50793	2.65481	5.40304	3.80662	3.72973	2.2013	5.19033	4.07033
113532257	2.33132	2.48611	1.73656	1.86289	1.90741	2.11463	0.885407	1.1846	1.26032	1.21266	1.23751	1.36002	1.33613	1.41962
113527392	9.98188	10.295	6.89458	9.81013	13.8465	13.8504	10.8388	8.74303	8.24946	6.41942	12.2548	10.4287	14.2471	15.2984
113534532	10.3602	8.64458	7.94018	9.08193	7.9078	8.05698	6.11792	5.03707	4.95832	5.8908	6.44752	6.41231	7.45619	7.24944
113536715	1.20491	1.05694	1.1773	1.16506	1.3555	1.10218	1.21553	0.867344	1.22207	1.10314	1.53097	1.28866	1.59323	1.48489
113533199	0.595992	0.683664	0.709552	0.817391	0.590771	0.682971	0.628993	0.388402	0.717402	1.32676	1.11273	0.88258	1.41661	0.935614
113535633	3.27252	3.61489	25.7508	21.0953	37.3358	36.5874	21.6178	19.208	13.6377	15.5895	13.9169	23.3333	27.0259	24.7354
113535008	6.33961	5.56108	3.20801	3.63548	6.38119	6.67115	5.9691	6.92841	7.21029	5.90099	5.03555	6.1801	4.13331	3.79944
113527788	6.8839	6.23332	2.81197	4.839	5.22339	5.28134	2.86743	3.98393	3.86096	4.16527	3.52403	3.56245	3.21444	2.88985
113533870	18.5708	17.654	13.8545	17.6735	18.8158	19.2336	13.9419	11.4501	8.62467	8.81838	13.1431	11.8666	11.9743	12.4159
113526109	12.9637	13.7532	9.83618	9.01825	12.8485	12.3462	18.761	16.1681	20.9383	20.297	15.9666	16.808	9.83432	10.1477
113546236	20.6159	21.0281	12.2266	10.6341	16.6588	16.6341	18.4759	16.5458	19.5151	17.6327	14.4338	16.4143	11.311	11.4328
113532346	29.0265	22.8733	10.7833	10.9196	17.433	18.0619	15.4987	14.3776	12.8988	11.7555	13.1987	13.4515	10.7409	9.30161
113532342	43.084	34.0201	30.1583	31.1619	32.3319	35.4106	26.6712	25.9366	21.5274	21.3224	17.7339	18.5054	15.2662	15.7112
113536298	16.1762	14.5732	11.6875	17.0744	10.9992	12.9117	7.52721	7.77094	7.05851	9.60642	7.75436	7.01376	7.91074	7.88779
113524552	7.842	5.41146	3.82502	5.32635	5.00453	4.34503	4.38802	3.80386	3.97358	3.44622	4.39234	4.48328	5.67583	3.71105
113532675	33.2483	26.4182	15.5622	12.8413	18.8483	18.0757	15.7019	18.0636	13.1571	13.8192	12.9375	13.8182	11.7409	12.0606
113530712	5.3426	7.31753	6.46202	8.19649	4.65871	4.77686	3.25272	3.36315	2.51435	3.91809	4.02488	1.55835	3.28758	3.65933
113542570	25.5023	25.6911	18.922	29.0099	23.1065	25.3067	18.6521	19.2126	11.6543	12.3326	17.2969	13.5115	19.8832	20.1533
113527128	0.107453	0.3299	0.302372	0.228071	0.659357	0.758248	1.17072	1.39228	0.760654	0.993366	1.20369	1.22235	1.9742	1.28713
113529557	9.50819	7.41382	17.5401	27.9848	22.4303	24.3531	15.8587	14.9523	14.3276	13.4186	19.1326	13.4972	14.6458	14.811
113528308	5.41501	5.91513	3.54592	3.64323	4.2423	4.0321	4.42515	4.17516	5.15163	4.68158	4.57807	4.94703	4.46532	4.3817
113531280	14.1991	14.8606	7.23349	7.48255	9.13356	8.90642	8.06109	8.14979	9.08467	7.16356	5.75906	7.88344	6.3379	5.77813
113527041	1.61058	1.37243	1.10067	0.703232	0.649447	0.541197	0.891301	0.366918	0.617208	0.77683	0.472523	0.604002	0.960734	0.653288
113545974	8.00106	5.45883	3.33556	7.98805	7.09171	7.37699	5.73978	5.39029	5.52039	5.24083	4.84105	5.57515	6.12504	6.50775
113541548	12.4081	12.1649	24.8523	25.2831	10.2116	10.8733	7.42211	6.98383	6.63533	6.92361	5.99594	6.38691	5.97356	7.51254
113547038	25.9122	22.6511	8.98802	9.16654	12.919	13.6151	12.6346	10.6266	9.65428	11.1385	11.4227	11.416	9.24201	9.97913
113546691	4.7471	5.23672	4.35159	1.52664	3.53084	3.0453	4.70186	5.73509	5.30599	5.08817	5.03574	5.53862	5.34595	5.4247
113532148	6.43973	5.85065	3.18203	2.83133	3.71636	3.87703	6.12525	5.42516	6.22674	5.63901	5.90418	5.06488	4.9298	5.1698
113542461	0.701981	1.12159	0.740766	0.361851	0.599977	0.746969	0.809333	0.687173	1.02749	0.866622	1.09997	1.05303	0.795611	0.756341
113527906	16.7414	21.1104	14.6919	9.31862	9.38191	9.14154	12.9252	13.4405	14.4639	15.4494	14.6714	14.3319	15.2829	13.4715
113532255	2.35894	1.59173	3.31903	3.9285	2.22693	1.49388	1.24478	0.859079	1.35213	1.53164	1.35513	1.27028	1.06077	1.69058
113543106	4.07567	3.88161	5.16103	5.51175	4.3945	3.94884	2.7254	2.39382	4.05657	3.72102	3.58726	2.90409	3.03901	2.94475
113543662	27.4279	35.7222	47.4288	53.5947	28.6503	29.4671	16.3905	20.9727	18.0198	17.5886	24.0405	18.1381	27.0147	23.5009
113537667	12.9483	10.082	5.52688	12.2284	12.6769	14.2588	10.0977	10.2955	7.15504	8.88852	12.9022	14.8951	16.0378	17.5563
113533434	4.61697	4.81234	1.83419	3.13589	2.79976	2.68306	2.19184	2.1926	2.50944	2.40157	2.12963	2.23393	2.04127	2.02423
113531823	48.3416	26.1401	21.4299	22.9576	34.0657	34.4414	23.6044	21.506	16.9418	13.9297	13.4969	16.8047	11.5214	13.8082
113538636	5.90129	6.72079	4.92558	4.07614	4.83642	4.94068	5.45684	5.36343	6.5886	5.83748	6.62934	6.58183	7.1168	7.84547
113538644	37.216	32.8461	163.193	178.144	336.106	363.225	162.337	204.696	171.834	165.188	173.068	187.005	231.098	235.813
113527161	18.3601	31.9331	32.2908	38.9697	15.5396	13.6509	10.6022	12.9359	9.6711	8.77928	14.4797	9.14101	16.5225	14.8865
113542966	1.90117	2.89068	2.02108	0.717385	2.61838	2.84878	3.13687	2.90552	2.95926	2.71702	2.56354	2.95756	2.36393	2.8865
113536386	8.4273	8.41912	5.92861	4.30617	8.23562	8.25943	9.82402	8.98282	9.01245	8.53095	9.32378	9.01308	9.44894	9.90085
113532494	8.13869	8.29071	3.81705	4.30936	12.2973	12.488	11.8654	10.0744	14.2159	13.6479	10.5385	13.1715	8.77006	11.2593
113543132	4.36938	4.51981	2.78387	2.51976	5.58996	4.68633	3.89224	3.65653	5.12951	5.26871	3.27077	3.42666	5.30133	5.55941
113539953	4.66618	2.9869	0.975926	1.71314	1.81857	3.26306	2.49359	1.38267	2.91318	2.28106	2.29568	2.53818	1.68512	1.95826
113528404	10.8339	12.3102	8.29302	6.29095	8.92137	7.74628	7.47503	8.14062	4.68482	5.18944	7.96508	8.05577	6.18804	5.67813
113538880	8.20461	6.32708	9.5142	8.19055	9.95845	10.0382	8.58615	8.35729	8.73385	8.19009	6.90157	5.99604	7.45421	6.23997
113532152	17.414	13.4713	10.2251	9.60423	13.7988	14.03	12.0067	10.7283	13.5892	13.3926	10.8801	9.59887	11.1075	11.0716
113532856	14.7291	14.3606	5.97935	7.66711	6.66749	6.89128	7.05432	5.77596	5.7936	6.09495	5.004	4.90195	4.23464	4.37068
113538172	1.73706	1.57816	1.30931	2.26485	1.63692	1.31333	0.901218	1.17484	1.38684	1.0473	1.21617	1.14002	1.24342	0.605511
113543601	0.717665	0.209844	1.00976	1.42171	0.660566	0.37513	0.289596	0.655691	0.356514	0.28846	0.44663	0.209332	0.199779	0.424524
113535907	43.8543	30.1717	11.6954	8.43619	22.2199	24.4962	15.9614	15.8555	15.4492	17.0509	14.4488	14.0457	16.1176	14.8358
113536719	2.82079	3.68909	3.24725	2.17717	1.29031	1.40743	2.31791	1.96805	2.02549	2.14391	3.25563	1.97467	1.7989	2.32087
113540922	2.25709	2.84782	2.08815	1.62754	1.63165	2.01213	2.54523	2.11098	2.09659	2.36126	3.20381	2.46208	2.47884	2.9355
113534500	3.21559	2.73774	2.99404	2.89066	2.58252	2.63246	1.60288	2.00312	1.97326	2.01475	3.1342	2.0276	3.11981	3.14691
113537588	0.309191	0.271221	0.217516	0.39376	0.664045	0.969702	0	0.231129	0.345592	0.497108	0.288632	0.541117	0.516424	0.960211
113544874	8.73177	8.56059	24.2099	44.0441	46.804	48.9307	61.3501	66.6802	88.0293	91.0449	79.1143	95.2848	68.846	63.349
113544851	19.7584	12.7886	30.4991	60.9114	73.8047	66.1786	81.278	87.0899	128.505	146.035	89.8949	122.202	97.8825	101.445
113526928	6.93588	6.67292	18.7306	39.8908	28.7625	29.4714	38.6415	37.8543	47.4317	45.0549	47.2026	56.1896	38.4908	36.9254
113526091	22.1285	15.7355	16.3964	17.4533	22.8184	23.9206	15.851	18.7276	13.5621	12.5258	13.5677	14.2076	13.4499	15.1036
113527451	9.24325	7.22895	9.08802	9.26587	17.6307	15.8917	7.99902	9.93426	9.37716	10.5639	7.58905	7.79599	8.83528	9.48614
113546378	11.096	9.3781	6.60947	7.49521	14.8103	15.0503	12.6154	12.8353	8.99242	9.31052	10.4338	11.1979	10.6869	10.5641
113537330	21.4565	17.2618	17.0128	20.8336	17.1671	16.8233	13.4896	10.1612	11.8367	8.29075	11.7302	9.64713	10.5929	12.2014
113530824	109.4	94.9431	48.6858	51.2382	84.8246	90.4352	85.0001	85.4663	89.4199	84.4327	64.0595	80.9479	65.773	69.004
113535426	77.5641	73.9076	68.5604	47.2633	66.9144	66.9304	93.7816	97.5626	83.8166	86.8565	79.2198	86.7819	74.217	75.6162
113539710	41.9504	38.0425	32.4015	19.7177	25.6818	25.9914	28.7658	27.0219	24.0458	23.6613	23.4601	21.6488	19.1093	17.9172
113529571	1.67804	1.40506	2.73661	4.24163	5.68667	4.84412	2.06217	2.50876	1.53458	1.90079	1.63766	1.16802	1.84725	1.69196
113533987	1.72581	1.83597	4.0298	3.67866	4.52891	4.26096	1.62989	2.96446	1.28599	1.15121	1.851	1.47804	1.47192	1.85712
113541925	7.18425	7.34365	4.42758	5.54501	7.86961	5.86568	4.79177	5.56276	5.04368	4.77299	5.09919	4.93576	4.21469	5.7951
113534834	21.7163	20.7021	12.4173	14.5647	16.9765	16.405	15.4454	13.9356	15.8864	14.7471	15.4588	14.9246	14.8233	16.6293
113539881	9.04284	6.13634	6.00155	9.56062	5.33952	7.09017	6.19643	3.82629	4.06841	4.52623	3.50404	2.68742	2.84977	3.482
113542053	3.03294	2.71857	1.99391	1.81037	1.64166	1.31881	1.50712	1.42567	2.15145	2.48072	1.91636	1.72683	2.04621	2.02129
113536040	5.18807	4.67988	2.95707	2.22108	2.20051	2.50059	2.60948	2.10208	4.06304	3.4381	2.71653	3.22804	2.88436	3.06458
113536122	3.8096	3.75661	2.47674	1.49451	2.12002	1.95698	1.84472	1.68248	3.21071	3.07304	2.58751	2.51745	2.77557	2.48275
113542751	104.496	100.386	110.067	115.216	76.6069	84.1848	60.026	60.5544	56.279	56.8334	53.6029	50.1961	75.7464	82.6723
113546565	7.75029	7.90397	8.24499	6.84756	6.68901	7.0154	6.50913	6.8455	8.45145	6.93948	6.41146	4.19045	7.89322	6.42958
113543702	143.821	95.0148	61.1127	87.5244	75.4236	85.3509	78.2532	85.8645	72.9232	69.3984	83.1121	73.6497	65.7736	57.09
113529893	27.1173	40.9697	13.3022	9.34054	13.745	14.352	16.4176	17.0406	14.146	15.17	17.9331	13.8213	16.8784	17.7153
113541322	5.27012	5.33916	4.1775	3.27702	3.66658	4.07391	3.95372	4.18	5.66934	4.80344	4.22678	4.12449	4.43219	3.95171
113530604	4.61927	4.93514	1.66649	1.38269	1.79882	2.11272	2.03127	2.06592	2.38297	2.45177	2.73654	1.86559	2.5965	2.54854
113546941	7.13936	7.08126	4.98971	3.40705	4.32362	3.76839	3.42696	3.41838	3.40753	3.86366	4.13817	3.4299	4.01379	4.513
113540861	1.5228	2.67159	5.35645	7.1108	1.98566	1.79096	0.614487	0.948612	0.85104	1.83623	1.06616	0.333132	1.11276	1.52008
113537793	25.3631	19.9022	13.1064	19.1844	16.4689	15.9813	14.9612	10.2037	10.24	10.8247	15.4974	11.8637	9.55082	7.61068
113529135	31.3007	27.5274	16.982	15.9174	24.5394	23.343	18.5076	16.8418	15.2894	16.171	14.7975	14.9975	12.4988	13.2083
113526688	30.0425	28.7042	22.8011	19.6325	21.9917	24.0928	18.3604	17.4256	17.7883	16.8353	17.4553	14.8351	17.8018	18.0293
113527250	1.60621	1.964	1.02724	1.07442	1.04534	1.45018	2.71042	2.13455	2.53882	2.54328	2.49901	2.38512	2.64211	2.24576
113534040	9.29823	9.11595	14.8141	13.5828	9.3975	10.0779	6.40058	7.63212	5.9097	3.62743	6.12703	5.98268	8.45032	6.67307
113525830	0.623963	1.36834	1.75583	0.264876	0.19144	0.73384	2.01428	1.24381	1.62732	1.50478	1.74742	0.819001	0.781628	1.66093
113534409	12.1925	16.3114	10.2615	5.93204	12.0594	11.0656	13.6815	12.4297	15.1006	15.2614	14.604	13.9574	10.7866	11.2383
113539804	5.23019	5.50549	4.9814	3.82565	4.1475	3.78536	3.83139	3.72926	3.53755	2.65205	3.90594	2.46437	2.08313	3.35563
113535170	7.41654	6.90985	5.44439	3.20703	4.97498	4.40643	5.39068	5.64738	6.07568	6.2583	6.32136	5.72398	5.53973	5.76324
113541271	6.25615	7.12604	4.99241	8.32405	6.36001	6.14983	6.10404	4.69991	4.87053	4.0534	5.66582	4.33054	4.36687	4.88828
113540987	11.0946	9.59309	7.02454	5.18068	9.82284	8.57459	10.1051	10.1892	11.515	10.5751	11.2446	9.50031	8.73588	8.50824
113545943	67.9195	46.2502	61.6776	110.169	93.3772	94.5335	61.3137	49.9766	44.27	44.8888	49.361	52.5857	49.742	49.8165
113535729	2.20368	2.08467	1.70228	1.32067	1.69692	1.69395	2.51079	2.32562	3.02658	3.4388	2.94455	3.13827	3.24766	2.72213
113547137	23.0903	32.1031	21.0217	14.2865	23.0358	22.5712	30.084	26.0602	37.7854	35.5164	30.0431	34.1046	29.2399	29.2591
113545766	11.0109	12.0978	5.16412	4.59549	8.16702	8.11002	7.30056	6.65127	7.67993	8.76208	9.2751	9.53779	7.21394	8.28969
113536182	3.52315	3.65511	3.3365	2.78986	3.20127	3.34673	3.22612	2.75183	3.71075	3.54026	3.41538	3.5276	3.16859	3.15616
113533956	189.364	169.408	73.444	86.6513	110.778	113.086	101.731	84.714	95.5421	95.8802	97.0305	87.8631	89.85	89.2447
113530891	6.24331	5.70014	2.68908	3.84026	3.28376	4.09594	4.73017	4.38131	4.88959	4.66041	5.11452	4.73851	3.29861	4.40915
113530685	25.1551	20.5419	12.2229	12.5705	16.5483	18.3017	14.022	11.6326	12.1586	12.874	13.9626	12.4933	11.1031	9.78604
113539209	36.323	34.9203	23.2979	20.5327	25.1154	24.5505	27.8575	23.6547	26.6256	26.172	25.2783	27.9715	26.4092	28.6392
113535847	23.6414	21.5789	22.9248	24.0726	13.9678	13.4013	8.50854	8.11984	6.42763	6.74162	8.72338	7.96747	9.60492	10.2759
113536771	32.2544	35.3668	19.3198	20.4209	18.4067	19.3646	18.9282	17.5666	15.1418	15.6314	17.4206	16.4911	14.6611	16.3131
113532065	49.3514	41.2114	24.3587	26.3475	30.8122	29.5138	20.9871	21.5514	14.7205	16.7469	21.9955	20.0525	24.5967	22.6278
113533939	133.414	112.853	107.724	164.609	89.696	98.4076	62.0205	63.1174	37.1826	34.7545	59.2043	54.5805	63.3031	67.0049
113544528	64.9444	34.0189	18.8943	25.9475	33.103	27.0487	38.8662	33.9228	24.585	24.7545	28.2057	30.8968	20.3024	24.9607
113534474	119.65	83.7563	50.6202	84.7181	75.33	74.4332	48.2447	41.6983	36.3588	35.3977	47.2584	44.139	59.8616	59.378
113537355	5.2897	4.53219	15.9237	9.81755	30.6472	28.8393	24.4229	24.4608	22.1832	21.6571	20.4409	21.0985	25.9916	30.9993
113524440	1.62348	3.50549	2.45994	1.90848	2.98861	2.83957	1.81416	0.933533	1.11668	1.80704	1.51553	1.52991	2.39872	1.66213
113545887	84.4874	65.0393	51.1964	68.1336	39.5326	40.8404	52.2956	51.9164	37.7922	36.1629	45.4838	35.3298	60.6709	59.8179
113526680	34.7351	26.5016	26.0076	20.2925	30.7721	29.9054	20.8219	19.5367	22.8037	22.4461	19.497	16.6146	24.0179	26.1132
113534493	7.2414	9.93473	6.68376	4.91842	6.20313	6.81326	7.78443	7.18866	11.3531	11.7822	10.221	11.2031	10.063	9.74077
113531872	4.04729	4.11508	2.65314	2.65524	3.16084	3.57	3.08077	1.99405	2.67314	2.662	2.74776	3.09889	2.07408	2.8158
113524480	10.4895	10.8743	8.05019	10.7273	9.36232	8.78516	6.44533	4.51461	6.12866	5.94095	5.34108	6.04969	5.47499	6.3459
113546744	5.01706	6.23467	8.35316	7.88014	11.4934	12.1945	8.50293	8.00083	8.28697	8.40237	5.38598	7.17065	10.5445	10.5356
113531387	0.0493118	0.0865122	0.0693817	0.0837324	0.136165	0.0579954	0.179087	0.122873	0.165352	0.178384	0.161115	0.237327	0.205907	0.131263
113543468	0.268069	0.0587874	0.28288	0.170695	0.328988	0.157638	0.216345	0.166991	0.549321	0.430994	0.875856	0.175931	0.447741	0.535182
113536412	0.110652	0.291189	0.155687	0.187889	0.339493	0.0867579	0.0893013	0.275717	0.494715	0.177902	0	0.193652	0.554445	0.392726
113533904	1.17946	2.12369	9.93519	1.89734	2.19029	2.29977	20.2401	13.6196	10.4887	10.1926	10.4888	12.2357	9.40929	9.2123
113538568	14.4472	17.7731	13.3862	6.28249	9.83816	10.2224	9.24236	6.05835	5.64526	4.24898	6.5788	4.93348	6.76827	5.7842
113545478	18.1043	17.0807	20.25	15.6472	20.74	19.8627	16.0827	16.1947	18.5373	17.6949	13.9216	13.6198	18.7088	18.491
113543170	27.5269	28.2638	16.7855	14.8609	18.9913	19.5511	18.7037	17.4705	15.7026	16.9403	17.0702	16.1724	16.7411	16.8327
113537743	13.384	13.9964	12.8496	9.17967	8.30939	8.4363	8.72598	8.50092	7.8612	7.72132	7.54545	7.48633	10.6513	9.22112
113529339	23.7456	23.4887	21.3256	20.9753	16.493	17.3901	14.7603	14.2004	12.4988	12.2249	11.838	10.6546	14.3455	14.9728
113532780	11.7263	17.008	12.0339	10.1858	8.40671	8.49629	8.71413	8.85255	8.42071	7.6533	9.46539	7.45035	9.56669	10.6452
113540882	34.7054	37.341	29.6136	25.917	28.3419	28.8497	32.738	31.7567	30.4359	30.1678	31.714	32.3107	31.6459	33.5276
113544227	1.87867	1.31837	3.17195	4.14703	1.61392	2.6514	0.303236	0.561743	0.83994	0.302047	1.05225	0.986362	0.313784	0.66678
113545059	3.3802	4.73835	14.3844	6.37271	5.41929	5.45649	13.3458	11.4201	17.6191	18.3417	7.70299	8.42409	9.32658	9.086
113535271	6.18364	6.84702	4.56414	5.93849	7.83768	7.78918	7.77209	7.07258	8.91338	5.94882	8.23286	7.0077	6.9419	7.19575
113538933	0.287584	0.441468	0.303473	0.305202	0.132351	0.112742	0.116047	0.143318	0.160721	0.057796	0.0671153	0	0.180126	0.19138
113531266	0.526944	0.7924	0.635495	1.78953	0.785269	1.06241	0.486023	0.337633	0.617029	0.423602	0.140545	0.131744	0.502929	0.333971
113534604	1.22176	0.857376	1.26061	0.968131	0.69972	0.638623	0.59161	0.324727	0.667624	0.458337	0.608276	0.142547	0.612189	0.65044
113546561	10.4483	8.50267	5.84489	10.0464	5.79338	6.31683	3.75898	4.20319	3.56449	2.12511	4.93554	3.08433	4.83588	4.57956
113533042	1.11269	1.0845	1.21765	1.25958	0.682774	0.581613	0.698441	0.739347	0.18425	0.695702	0.461646	0.216369	0.722736	0.329097
113531081	27.3045	23.2329	25.7397	33.9614	27.6453	28.0451	14.1031	17.1451	12.1059	11.6333	17.2051	10.8713	19.1542	17.3226
113541218	0.740204	0.243489	0.650918	0.549886	0.113552	0.725459	0.149345	0.0461103	0.275783	0.29752	0.345493	0.323859	0.0772701	0.492589
113545797	5.22695	4.71606	2.80165	4.43773	4.30706	4.68373	2.97297	3.10102	2.93043	2.60115	2.46293	2.30871	3.36739	2.87107
113529909	9.08287	7.27463	8.89016	3.3528	3.79642	4.64449	2.97462	3.67365	1.96178	2.32804	3.31784	3.22527	2.4185	2.45282
113531006	3.58089	2.30351	4.70243	3.44558	1.90435	1.31024	0.385327	1.07073	0.533663	1.15145	1.78282	0.835592	1.79429	1.05911
113529551	3.50431	4.61096	8.98069	19.1263	9.90689	10.4016	8.98949	5.23914	5.40902	3.92377	7.24359	7.55663	5.43498	6.44087
113532138	23.0702	23.3888	48.6898	60.3661	24.9479	25.3536	15.7192	18.3765	9.29999	11.8572	11.4742	10.4248	9.79116	8.72504
113539658	30.3558	29.281	32.3088	39.0866	26.3254	26.787	17.809	20.4868	17.1109	15.1278	14.5347	12.9384	14.9673	15.1073
113546621	11.0322	12.9032	7.6777	12.4886	10.5548	12.1843	9.95663	8.74937	8.57426	8.01036	9.96641	8.92713	6.63749	5.68387
113546675	7.78853	6.59444	5.71747	3.96753	5.90132	5.68189	5.02858	4.69147	5.80366	5.93442	4.48884	5.03745	4.29855	4.26666
113532250	0.581107	0.509745	0.46721	0.211442	0.305641	0.195268	0.133995	0.124112	0.185577	0.133469	0.0774953	0	0.346639	0.0736596
113546032	7.07682	5.84962	9.76561	9.35908	5.26112	5.12186	5.05234	4.67972	4.36063	4.70432	5.33582	3.57265	3.86424	3.13964
113532137	14.3329	13.1644	20.8781	24.0512	15.5206	14.9398	7.75692	10.084	7.66462	8.94648	7.55568	8.26299	9.99823	10.7726
113537020	6.54608	5.27912	4.01096	4.57165	6.09005	5.13255	3.83444	3.94627	3.69772	4.15891	4.43527	3.41842	3.87965	3.93469
113532163	1.63659	1.31077	1.50175	1.75195	1.09158	1.11582	0.574263	0.283685	0.583243	0.686414	0.73067	0.996243	0.713087	0.378821
113546784	4.94832	5.3948	3.38168	2.76077	3.42681	3.76895	2.96663	2.99443	2.63376	2.67086	2.77157	2.10316	2.95175	2.50895
113542455	7.39814	9.78146	8.74976	11.1967	6.31608	6.64128	4.67269	4.48837	6.15192	5.68868	4.70423	3.94055	7.87964	6.18384
113531765	2.76594	1.95286	1.89838	1.661	1.94563	2.06289	1.14335	1.17669	1.80971	0.813475	1.57441	1.65292	1.52115	1.37676
113546522	51.5781	44.0456	90.3525	85.8406	42.5488	47.4038	26.7399	32.6832	18.835	22.2416	24.5525	15.8416	23.9617	23.6404
113529608	2.3089	1.83247	3.55802	3.45383	2.024	2.15515	1.15353	1.26023	0.983135	0.707082	1.33428	1.53936	1.65276	2.14625
113547016	0.218413	0.191591	0.102436	0.123623	0.0446746	0.228333	0.0587568	0	0.0542505	0.234105	0	0.0637077	0	0.0645996
113525618	4.25945	4.10475	2.19464	2.13923	2.42964	3.10449	2.08192	2.36188	2.19047	2.17021	1.7361	1.4174	2.00404	1.7034
113534241	0.724079	1.14329	1.73193	1.04508	1.5551	0.965132	1.63623	0.866031	0.593506	0.814907	0.811119	0.696968	0.907042	1.09221
113534466	0.366361	0.444974	1.03094	0.622088	0.674424	0.552404	0.500367	0.758395	0.734987	0.815571	0.631385	0.345245	0.753123	0.750168
113529103	40.3288	41.8083	14.0014	34.6843	34.067	30.3884	22.8254	21.664	16.7818	24.8411	20.5348	20.6239	22.7446	21.8421
113539005	1.85598	2.48278	1.30568	2.12725	1.3097	1.34606	0.823825	1.20241	1.45214	1.34279	1.29942	1.33986	0.697485	0.946917
113526433	5.39315	5.18141	45.8904	46.4426	28.8388	33.6273	13.8867	12.6705	7.84609	13.6258	18.6997	15.2815	18.0158	18.2299
113534279	7.54985	6.85923	6.63916	5.72313	4.79823	6.87093	4.46102	5.50935	4.31981	4.66029	4.27905	4.36502	4.39102	5.86163
113534803	0.292945	0.513941	0	0.248714	0.719034	1.14844	0.236421	0.29198	0.436579	0.235494	0	0	0.733935	0.779793
113538360	4.44718	4.83567	3.65002	5.50623	2.67205	2.83308	2.01886	2.33169	2.41634	1.89923	2.29196	1.662	2.24384	2.87729
113526571	1.22363	0.89447	1.29124	1.99118	0.563137	0.719553	0.493765	0.304899	0.455896	0.245914	0.285567	0.178457	0.340627	0.0904775
113528494	11.2322	7.90906	4.83786	4.86542	9.7993	11.1432	5.9816	6.51145	5.69367	6.44954	6.20558	5.34897	4.46677	5.69504
113534451	4.29828	3.41695	2.03164	1.93868	2.39026	1.89569	2.33068	2.02491	2.67741	2.42952	2.13162	2.43892	2.38371	1.99632
113546972	4.12714	6.01754	4.86523	4.73511	4.38056	4.63526	3.55586	3.44647	4.40523	5.33529	3.28001	3.22103	4.28504	4.20637
113540831	2.65718	1.69518	3.39878	1.02544	4.81743	5.3032	3.11924	2.64842	5.49003	5.82564	2.706	2.21949	3.93381	5.03696
113546977	1.58832	1.01328	4.06321	2.32922	3.80992	4.98137	3.02983	2.73441	4.73416	4.52692	2.69583	3.03242	10.2498	9.35274
113534146	17.9751	5.33676	4.28002	10.5654	12.2178	10.8413	6.69545	7.02853	9.27293	5.55766	6.19565	6.04969	6.92835	4.41675
113539936	16.5132	10.6225	9.13872	7.29032	12.0919	11.6526	7.1077	7.02239	7.8751	6.10635	5.96052	6.45428	6.98719	8.10753
[truncated: 19,658 more rows]

## Sheet: expressed in at least 1 stage
Genes expressed at 0.1 or more fpkm in two replicates of at least 1 stage
Gene ID	2 dpf	4 dpf	6 dpf	8 dpf	9 dpf	10 dpf	11 dpf
113527533	23.5184	12.502	39.4703	26.0054	27.0598	20.3499	20.5305
113533277	16.932	11.8676	17.1393	13.0874	13.3147	10.3403	7.88967
113543231	0.518069	1.08495	1.68244	1.76435	1.71298	1.65594	3.08046
113537936	2.98022	1.6943	5.29938	3.44472	3.03274	3.07671	3.9762
113539769	4.03204	2.52763	3.52938	4.20464	3.59382	2.94871	2.81871
113534535	17.5022	17.9226	14.5489	11.1906	12.1611	10.4909	13.6896
113546079	3.55499	2.20454	1.97031	2.44297	2.98492	2.98079	2.8243
113526728	13.1172	25.2654	19.2237	14.7423	10.5149	16.5808	13.5587
113545916	21.9044	24.2047	22.11	16.6384	13.8413	12.7921	12.2318
113538260	0.400071	0.865172	0.699177	0.475248	0.845235	0.685469	1.14307
113545524	7.70003	3.65299	5.74312	4.0836	4.47996	3.43756	3.93971
113534393	72.9809	57.6352	67.7011	67.6757	70.9626	63.6594	52.9946
113547416	5.17252	3.06031	4.39731	4.11261	6.4721	4.06311	3.40976
113527384	17.3898	14.5638	18.5108	12.7546	12.5755	11.883	11.3245
113545225	3.37686	2.90122	3.30932	2.73655	3.45915	2.73083	3.03818
113544490	2.89193	1.46397	2.59117	1.87719	1.86331	1.53512	1.22843
113529768	16.0947	24.7957	29.6295	24.484	26.7981	26.4516	25.4044
113531469	9.70921	9.53828	7.77998	8.08086	9.37622	7.77243	5.79853
113527191	5.77891	5.03891	4.99172	5.66303	6.85643	6.31845	8.17323
113546921	12.6737	17.7255	30.7478	32.1189	42.0543	29.1414	33.9039
113546961	8.39945	20.4567	10.9615	10.8827	10.2922	12.6821	14.942
113536975	2.78416	2.63106	3.1515	3.70355	4.82981	5.22681	5.45351
113528098	23.6986	10.752	7.61218	6.84063	6.3099	8.15556	8.59712
113524961	0.872175	1.45294	1.03374	0.97119	1.16756	1.23412	1.19552
113541496	7.17345	5.59739	9.81506	7.45385	8.43353	7.01337	10.6714
113525895	3.8854	17.076	18.4395	18.3145	14.9902	12.3475	13.334
113535801	2.39683	3.02325	2.45413	2.41261	2.73631	2.49539	2.2372
113542729	22.98	18.9137	21.7965	18.5174	20.9884	17.3528	17.5578
113533728	5.83654	3.58336	7.21396	5.03554	6.41623	3.89965	4.67337
113542203	1.40675	1.09286	1.74992	0.779923	1.59953	1.17221	1.09832
113527896	4.70332	4.45512	3.39569	3.69628	4.42625	4.28371	4.36658
113529451	7.61081	6.29555	9.45963	6.87748	8.34638	6.51301	7.61334
113540929	1.55171	8.57235	3.31096	5.32518	3.79918	3.56727	4.5594
113544286	8.59189	10.2078	11.2452	10.1128	8.39433	7.73075	10.1107
113527762	4.106	5.68052	6.43931	5.19981	5.73073	7.00809	7.28356
113538264	7.31972	9.43438	6.78057	5.80365	5.53392	4.92787	6.59417
113526662	38.5676	20.4373	17.7798	18.0164	23.8418	26.0193	29.219
113529828	9.34681	4.65337	4.37215	4.86177	6.58376	6.11255	6.39434
113531864	11.7073	8.03217	7.74294	11.9969	13.566	13.5614	12.1611
113532248	4.73375	2.74558	3.68337	2.51907	3.30393	3.75377	3.1292
113534204	46.8382	38.6164	46.6563	34.7342	28.9914	28.869	32.8767
113533814	8.85493	10.0193	13.3675	8.46042	7.70414	7.79718	7.69752
113530638	115.364	107.779	118.629	87.4997	74.6753	86.5596	75.8383
113543806	19.511	21.3003	20.4104	20.2584	22.4496	15.8425	16.8097
113526940	31.844	20.3952	26.0956	21.711	22.6409	21.0886	21.0929
113538717	2.07071	2.61395	1.27317	0.828816	0.658153	0.54242	0.755059
113543841	2.31278	6.56319	12.8077	14.826	14.1587	12.137	16.4752
113543832	2.31962	5.71643	10.1187	12.1121	13.779	11.2857	17.8887
113541766	8.19816	7.01002	5.4202	4.87141	5.8982	5.54457	5.4983
113546591	9.8472	6.89716	8.69777	5.48373	6.04544	6.00202	5.59023
113539529	1.04837	1.10804	1.12959	1.32321	1.89128	2.02521	1.41907
113533382	12.6205	6.50947	11.9028	9.40711	7.07201	8.38707	9.64038
113533100	1.89688	1.65203	2.57608	2.12357	1.50365	1.8398	1.73524
113542619	30.8662	22.4804	27.1894	20.4406	17.6386	20.2061	20.244
113542520	5.35333	4.20489	4.2718	3.99259	4.83444	4.69243	3.6519
113536665	5.10005	2.434	6.1658	3.52899	5.42881	3.88941	5.40332
113546900	8.56145	7.96896	8.94722	8.39739	8.31119	6.71539	6.61385
113536547	6.59831	5.28742	9.33672	7.81843	7.10666	7.59156	7.7796
113523999	0.478082	0.619289	0.677308	0.465214	0.780342	0.653458	0.5435
113533287	5.91564	9.85526	10.4704	6.99677	6.61051	5.85892	7.32391
113534181	7.98866	6.70709	8.42438	6.41011	5.56934	5.24327	3.85304
113537898	8.16094	10.0035	16.7003	11.4711	10.6737	8.3619	11.367
113527143	2.29411	2.02945	2.11826	0.790623	1.17915	0.933897	1.52424
113545441	11.8099	13.4768	8.3022	11.552	9.11731	13.1718	9.06536
113538459	4.82717	4.10138	2.39458	4.14473	4.10407	5.07619	3.40466
113525337	0.351725	0.758694	0.816837	0.974297	1.30219	1.5548	2.57779
113531133	9.33967	6.61455	5.70396	7.73189	8.58787	8.52508	8.56889
113529053	4.85582	4.83163	4.34999	4.03197	5.25807	4.53366	4.51123
113527691	9.75364	7.04362	7.48742	9.79031	11.273	10.1235	9.60921
113527137	5.25033	5.12888	5.22229	6.19699	9.89425	7.84372	7.80049
113528718	7.11107	4.79815	4.58172	5.02158	6.18371	5.9673	7.04081
113531466	15.6451	8.73437	8.70761	9.64188	11.5881	12.5207	11.6372
113536153	1.43805	2.38393	2.69776	2.19412	3.18436	1.9992	3.86231
113543330	10.1333	8.10134	6.91595	5.66131	4.38202	4.79771	5.07418
113538911	8.1544	9.5684	6.81401	6.30743	6.54292	5.82458	6.93115
113534971	7.21662	11.0492	11.7943	7.07258	10.9336	6.11528	5.65316
113535321	4.26865	3.32895	3.48868	2.35209	3.06392	3.48152	5.83734
113530095	4.02312	1.5308	2.26911	2.5013	2.81221	2.86344	2.96305
113541245	5.67383	5.71113	12.1026	11.8897	11.3721	10.9453	8.71363
113533324	40.4651	30.7189	30.207	27.6311	26.0427	21.8404	21.3486
113531463	10.3352	9.80996	19.4084	23.6739	29.6053	30.65	22.311
113524973	7.09679	4.68294	5.62283	7.277	8.51438	7.87287	6.474
113542535	3.50353	4.779	3.8346	3.12983	2.9669	2.77354	4.35131
113541197	14.1596	17.1186	15.0479	12.104	14.6024	12.0004	14.1584
113532593	24.7001	15.6818	19.5457	23.5218	18.3396	20.2764	15.2897
113537980	23.4186	20.0586	15.4949	14.0252	14.361	12.0076	10.9803
113534576	21.0143	16.3186	20.4984	19.6325	18.2461	16.8033	20.5725
113524400	55.7302	42.6281	59.3453	37.3184	43.0766	36.0237	44.16
113544911	30.9899	26.6377	25.5071	18.6599	17.1107	16.0252	19.0092
113527247	22.5769	13.0262	20.7356	16.1947	14.3239	14.6758	12.2406
113540141	175.494	81.4813	64.8522	65.8242	65.7516	56.0356	63.1659
113544864	91.5954	61.8079	88.2755	56.3335	68.683	56.6073	62.3271
113532005	13.6041	15.3034	33.9679	19.4433	17.7743	21.8234	16.8687
113531796	8.65439	4.14767	9.35484	10.6397	13.5136	11.0791	9.71288
113527036	4.13942	3.07356	5.201	3.21279	3.55384	2.70852	4.42117
113545440	2.50207	2.0076	1.83134	1.83592	2.00075	1.9154	1.78653
113535237	4.52803	2.96168	3.19074	3.91347	2.93969	3.45029	2.09246
113529948	8.29736	5.3008	5.46806	5.35766	5.84026	6.21549	6.54277
113536471	2.75057	2.04209	2.91611	1.99479	2.36545	1.47414	1.20436
113527416	10.0448	43.9566	62.8373	58.2569	55.4512	57.8521	96.1664
113547458	3.17339	17.9232	23.1786	19.0633	15.6731	16.6111	25.0324
113534979	8.95732	8.43015	9.00253	3.63065	4.12644	3.78336	3.93289
113540260	5.36609	7.36218	3.95652	2.58907	2.23263	2.57898	3.23594
113544890	4.00243	2.91608	3.67431	2.98055	3.51937	2.86929	3.93233
113539899	28.7045	11.9488	17.644	24.2847	30.7679	24.8436	22.9448
113538395	12.7841	6.67102	10.0734	8.74897	7.59763	9.79003	7.34335
113528283	17.3445	13.8764	27.764	16.6781	16.5519	18.4266	19.3602
113534959	4.84286	7.04136	16.7474	6.65124	9.07506	7.02525	10.7289
113540270	23.2306	16.2335	24.6917	22.0178	19.3359	19.1669	16.0251
113527445	182.33	94.7313	148.389	128.639	131.183	109.712	97.0295
113525153	0.825679	3.25564	0.99855	0.548829	0.33168	1.00935	1.27406
113546375	6.6681	3.78768	7.8204	7.36043	8.00364	6.26967	6.28176
113535995	32.1283	42.5871	28.457	20.1183	16.9612	14.9488	14.7581
113533403	9.77758	11.9009	16.7225	11.63	12.4295	11.062	11.6096
113537819	9.62849	8.60421	11.8245	8.27749	7.95109	7.33167	8.68664
113541342	10.4286	7.44003	8.04186	6.01646	6.92977	5.81945	6.25588
113538347	13.1727	14.7737	24.6105	22.6916	26.1652	24.9467	23.8048
113540558	21.1368	24.9558	29.7628	24.0239	20.4865	20.2726	21.7003
113542097	2.0747	2.23793	2.29819	1.75484	1.94905	1.83809	1.57725
113545624	36.5499	40.2207	52.3025	31.9625	39.414	34.8539	32.9253
113546703	19.3282	27.0096	16.4743	12.3835	13.622	13.9188	15.0694
113526263	9.07599	7.29928	9.0742	8.23338	7.46626	6.70009	6.92023
113530106	9.48604	15.4575	10.1447	14.5275	10.6531	11.4642	17.6119
113529615	1.41059	1.36195	1.2044	1.42098	1.02225	1.12533	1.87205
113535254	7.66915	5.1048	12.7865	12.3491	18.6587	14.4844	14.8666
113527446	17.0203	13.1696	17.2099	15.0872	15.0631	13.0847	14.7183
113547371	25.6618	12.1307	14.021	17.7792	15.0744	16.5805	11.8401
113533289	11.2353	6.59451	9.37649	8.7879	10.7461	9.87686	10.7585
113528931	19.5082	10.6134	20.1535	14.114	17.9365	16.3036	19.2592
113527418	28.9717	39.5932	38.4937	24.2471	21.3507	19.6131	35.5825
113531493	5.8594	2.9728	4.09796	11.9692	10.898	11.7562	8.77715
113530278	19.0107	10.5031	13.2348	11.7373	11.7361	9.2893	10.7484
113523904	6.59221	4.88198	11.1979	8.57863	8.3828	8.44001	9.67867
113527698	104.532	82.795	170.752	184.585	178.093	262.494	303.48
113535975	1375.14	1029.95	1517.19	1310.75	1283	1200.61	1290.03
113534383	81.7483	49.333	57.6088	36.3286	30.2558	31.4254	25.4195
113527722	22.7524	13.7602	17.7213	20.0518	24.3117	19.6839	15.0603
113540407	172.702	124.016	163.894	462.268	492.635	469.804	349.449
113545270	36.8775	37.3204	29.4693	18.0719	16.6029	16.9357	21.6839
113525939	226.679	142.065	130.69	106.554	84.5352	97.1359	79.1312
113533442	5.05295	3.24052	3.9234	3.68456	2.51119	2.2478	1.9874
113528814	23.1232	31.1944	16.4949	10.5201	9.05456	7.71088	10.0673
113533246	8.43694	7.41586	8.86807	6.53674	9.23194	6.70125	8.18801
113525658	7.8336	3.75729	5.59264	5.76409	5.22459	6.3934	5.7164
113525889	0.192033	0.199073	0.153055	0.292695	0.326064	0.337527	0.20527
113526519	30.6667	10.0973	8.57229	10.8399	10.744	9.67769	9.12438
113539457	15.671	12.2082	26.5819	12.3595	17.7768	10.9179	19.8441
113538676	11.5977	21.1222	11.7395	8.91085	6.32627	7.43048	8.54861
113530327	22.813	43.1505	42.9169	35.1473	30.8386	36.9334	42.2856
113532191	0.414589	1.50049	0.482182	0.343083	0.241491	0.376373	0.300706
113529555	0.809686	0.242945	0.294484	0.207483	0.691033	0.22087	0.298192
113528910	7.19275	5.33578	5.86678	4.41085	3.94978	4.40202	4.08832
113540838	13.1519	9.00295	9.82137	7.83684	8.48961	9.81502	10.8039
113542270	5.41413	4.98647	4.73715	4.68748	3.82191	5.70986	6.55853
113538559	12.2569	7.90634	6.85931	7.04604	6.91659	6.74639	7.31858
113529120	4.76501	2.17418	2.5277	3.92779	6.03006	5.80495	4.84346
113532670	12.0224	4.14098	4.30521	3.94966	5.56384	5.29788	5.3395
113538269	10.4426	8.32786	9.34082	5.68818	7.15117	6.74025	7.95046
113543413	2.3759	3.8945	2.32797	1.48598	1.62256	1.38269	1.68292
113537470	8.58033	8.81211	4.51025	5.35206	5.33576	5.47623	5.8521
113535021	4.82534	1.91416	4.51613	8.48608	12.3557	10.4885	9.11293
113533593	6.05372	4.21244	4.19631	4.85359	4.78174	5.28486	5.36247
113536760	13.3895	5.57435	11.2931	13.6044	15.4229	18.3135	17.252
113540851	1.90377	1.00122	0.79772	1.21098	1.98637	1.77032	2.05394
113537165	10.3383	5.28246	6.05438	6.16943	5.74533	5.96264	5.62412
113537511	3.57273	2.5906	2.72984	3.54511	3.38571	4.38875	3.83908
113544045	2.04008	1.25336	1.16024	2.03347	2.77858	2.77734	2.332
113536575	7.1733	3.10978	6.23014	9.01831	8.36402	9.37553	10.2409
113532876	1.76715	2.24672	2.33862	0.950992	1.05963	1.39621	2.28546
113539463	2.7749	1.79109	1.70997	2.59218	2.45655	2.4853	2.25171
113540242	4.13719	3.175	3.67409	5.20847	4.73564	5.93545	6.02812
113537150	2.28709	1.12943	1.9363	2.32813	2.37473	3.07204	3.00808
113541002	2.74541	3.51513	4.2458	3.91852	4.82547	3.67725	3.60947
113528411	1.08907	1.93036	1.96457	1.5261	1.9993	1.18628	1.63663
113545404	9.55806	4.75353	5.44533	5.46267	5.58256	6.05674	5.49173
113524285	4.84211	2.65043	3.34039	2.96552	3.75678	2.79968	2.89869
113545500	5.31566	2.54427	2.47026	1.61235	2.92385	2.24218	2.24802
113541905	1.25161	1.12221	0.783514	1.02205	0.835702	1.16496	0.570064
113528745	2.9235	3.24592	2.36001	2.05706	2.17714	1.89012	1.85654
113525863	4.74992	3.35662	4.99657	2.97012	2.81445	3.14401	2.61069
113533736	1.91545	1.48468	1.62863	1.41239	1.57746	1.33385	1.21445
113529521	4.51398	2.98854	5.89204	3.77285	3.88565	3.29982	3.20154
113546275	3.04685	2.97942	4.19238	3.09609	3.69521	3.83148	3.43374
113547307	0.703179	0.500529	0.614976	0.650893	0.939263	0.97869	0.719111
113526734	4.19926	2.0385	2.70332	2.47971	2.6489	2.42707	2.59686
113525981	3.03167	2.13897	2.14457	1.89209	3.20471	3.20375	2.84506
113530428	9.54178	6.07091	8.15434	7.02324	6.55339	7.47513	8.76467
113540899	6.57164	3.93751	4.88072	4.57032	4.68484	4.37482	4.73501
113543309	3.58071	3.86807	2.72992	1.94519	3.62027	3.00713	3.20032
113539946	2.12519	5.25896	4.35649	2.60252	2.89212	1.89459	3.04253
113535524	29.0861	14.324	17.7692	24.9399	26.17	29.955	26.1199
113547644	11.7915	6.80567	9.23908	14.9151	15.0087	18.1819	13.8732
113529073	1.2699	1.391	0.780343	0.583959	0.728194	0.636269	0.545259
113544831	2.04671	1.17274	2.80726	3.75235	4.79427	4.70003	4.27934
113533446	10.4856	4.13065	6.17671	9.29653	9.65367	10.4103	9.7618
113540419	9.17222	3.65646	4.41543	6.06922	6.44189	6.35065	5.4254
113526602	5.08356	3.27936	2.85847	2.96383	4.23627	4.06033	3.44155
113543774	2.79257	2.39533	2.55292	1.98761	3.69722	2.92921	3.30763
113544309	8.81009	7.70262	7.68905	4.28249	7.67477	5.52098	7.94196
113546139	2.65505	2.69074	2.62701	3.62127	3.72542	4.33535	4.69968
113546020	3.33365	2.43371	2.46715	2.34181	2.02511	1.95454	2.14543
113546170	1.67345	4.81967	2.82238	2.08962	2.71648	2.70746	3.27488
113528829	4.42722	6.05973	7.24289	4.79019	3.77815	2.83792	4.35711
113528879	5.26526	5.15764	5.12786	4.79567	4.26698	5.11849	5.53475
113547612	0.46536	0.381157	0.40605	0.593473	0.486991	0.231639	0.511466
113527163	11.1355	5.51537	5.88041	7.09441	7.59936	7.69778	7.48553
113545763	7.68818	4.08834	3.28794	4.90155	6.43736	6.55836	4.59336
113538415	3.84279	4.10492	3.69511	3.28431	1.85383	2.73848	4.2446
113537030	7.8277	3.48814	3.25099	3.15201	4.15486	3.88377	4.28029
113543312	6.91537	11.4724	14.0919	8.28835	8.9598	7.86283	10.2082
113538723	61.5979	105.954	62.436	40.2688	28.179	28.445	31.4367
113531738	12.6015	7.05411	7.84143	7.40597	6.43718	7.53294	6.79715
113532019	19.1504	8.62908	10.2786	8.56224	10.1874	10.32	9.28705
113541065	51.3719	34.405	38.5056	25.547	24.2214	18.503	19.4676
113536437	4.20953	12.4635	4.64629	3.50824	3.6322	3.14351	4.93447
113531756	0.119434	0.504338	0.494203	0.604999	0.549312	0.485741	0.5266
113530653	18.6525	12.7558	12.9885	11.726	13.5275	11.7411	13.4134
113542994	0	0.0965396	0.221019	0.108211	0.284229	0.19066	0.202214
113531619	1.12566	1.25795	1.3894	0.843581	1.20261	1.17255	0.962693
113529880	6.34019	3.1149	4.81522	3.25956	3.7291	3.40999	3.87214
113537247	2.24624	1.01645	1.50965	1.05165	1.12932	1.07573	0.936725
113538851	24.9515	18.0955	23.5013	15.9386	12.4203	17.1528	15.576
113527145	5.15971	8.99546	3.8231	3.66239	2.62259	2.84276	2.97979
113541500	2.05649	1.04664	1.98795	1.54604	1.39709	1.67648	1.38771
113545706	0.696491	0.296612	0.85805	0.453085	0.397549	0.60511	0.311518
113547616	1.33925	0.574652	0.852834	0.5908	0.871247	0.905246	0.686441
113544082	0.0992195	0.107076	0.433791	0.14813	0.369877	0.185088	0.413983
113527186	0.618112	0.12094	0.382012	0.442895	0.702935	0.515254	0.822812
113530308	30.8475	30.0377	38.0306	22.3247	24.207	18.7308	20.2423
113528577	72.9551	62.8308	83.7592	55.2047	55.1711	53.6559	54.2965
113540627	14.1878	11.2767	12.993	17.1421	22.0213	17.289	14.738
113530186	31.4099	45.7605	40.1525	52.8625	62.3337	52.6704	74.9834
113544577	15.6101	7.44162	10.6954	8.09523	10.5008	11.383	10.0742
113527507	20.1516	7.13224	12.1329	13.0714	12.4322	13.6615	15.4029
113527315	7.17022	5.28488	6.07831	5.19576	5.58321	6.41232	6.84345
113531916	16.5906	8.38501	10.6996	15.8405	20.5021	20.8415	16.8518
113542727	4.90685	2.7984	2.55609	5.38886	7.92337	6.50072	6.72128
113546551	1.32619	0.534527	0.634455	0.76494	1.10718	0.706373	0.526138
113541561	10.5597	7.37857	5.93419	8.99491	10.3322	9.71176	8.30761
113529101	2.23062	1.41764	1.35731	1.36081	1.34554	1.57434	1.38401
113543283	6.71753	4.59911	6.50836	5.66064	6.64595	4.94029	5.27277
113536456	8.50313	10.9625	19.1616	15.2967	12.599	10.3002	10.8784
113537393	3.33217	2.77015	2.08087	3.01046	3.63445	4.21897	3.39568
113524438	8.84976	7.85154	12.0191	7.70374	6.66538	6.45639	7.66863
113538377	9.01209	5.12691	5.38905	6.87037	8.78219	8.52282	8.34119
113533844	12.4054	8.70343	9.57713	9.43357	12.1183	9.74359	10.1764
113546615	8.71405	4.78729	5.255	8.94964	10.8053	9.86072	9.25914
113530194	1.75273	2.2549	1.53667	0.824235	0.769436	0.732363	0.833891
113526967	3.31545	2.89432	1.55831	1.061	1.55988	1.18923	1.59751
113532241	2.59173	1.39673	1.58034	1.99759	3.01505	2.44752	2.02335
113544543	4.08211	2.05752	4.41842	4.6577	6.0393	5.15584	4.61274
113535697	4.63408	3.80276	4.57555	3.62104	4.13671	3.6651	3.20493
113534260	14.0358	19.4937	15.8458	9.73199	10.731	7.7164	12.6165
113539206	25.6135	13.7008	19.443	21.2126	22.399	24.5557	24.6184
113530354	6.01174	6.45255	28.587	27.0033	28.6122	23.1812	30.2867
113539030	6.13066	18.4223	31.9064	22.284	16.9239	16.0604	16.5192
113536059	7.51393	5.26958	5.07519	5.19674	5.25616	5.21955	5.44184
113537458	21.0907	8.91593	12.3385	12.7602	12.4257	11.9978	10.6938
113544299	29.3047	25.4038	22.1226	17.591	20.2675	18.7018	25.2835
113542003	7.94337	7.50168	9.89667	7.43752	9.69476	5.68465	9.34142
113525429	19.2937	14.1474	15.4315	17.1199	16.5075	17.8778	15.5126
113543824	233.872	286.106	221.517	84.2587	52.0523	118.463	173.453
113530416	22.8673	10.9434	10.7059	14.7021	17.1045	15.9697	14.9228
113540981	1.24643	3.20855	1.51288	0.428282	0.613338	0.729167	1.31865
113543818	38.9876	81.1476	70.2688	39.2178	33.9402	38.0911	55.2195
113533342	10.4634	5.5255	6.45499	8.93347	9.4844	8.09696	8.07548
113545434	1.26493	0.433634	0.755911	0.575573	0.563178	0.69415	0.609141
113537960	1.37761	1.74095	2.39298	0.866853	1.07253	1.29015	1.85943
113535665	7.17154	6.83907	13.3433	12.9646	14.0133	15.1105	12.7361
113525412	14.3435	8.38319	10.2201	12.7881	13.6935	11.7638	11.5102
113527754	413.921	320.359	447.995	322.474	262.114	259.797	304.875
113529200	17.8407	15.6161	13.7974	8.95842	9.08327	8.97818	11.0252
113535851	1.14737	0.769814	0.989177	1.01937	1.26495	1.19995	1.27386
113538974	5.39523	3.53646	3.18604	2.89341	2.59778	2.44133	2.22492
113535529	8.95861	19.2635	6.65653	5.44467	4.92401	5.25437	8.85178
113542196	4.13045	2.98048	3.72274	3.61699	4.08423	3.81329	4.02973
113538984	17.0764	22.7954	17.627	10.8245	10.9462	9.66598	12.993
113542425	0.144072	0.564108	0.188379	0	0.180583	0.067159	0.0640944
113529250	7.40798	7.07467	11.2328	7.80919	9.16887	7.74224	9.31597
113531490	12.1709	9.88865	6.57171	6.69805	5.59352	6.02297	5.59627
113542745	4.40117	11.6575	9.92301	5.76356	5.38951	5.7437	13.4958
113536904	3.03831	3.61151	2.53267	2.56031	2.26699	2.0384	3.01447
113528746	3.63625	2.98031	2.48051	1.50844	1.73774	0.909498	1.73236
113541696	73.5794	63.476	84.3436	66.5936	56.9268	55.1393	42.973
113527865	48.3778	27.4806	42.2767	33.5784	29.381	36.2511	27.0967
113539320	0.100824	0.21237	0	0.0267663	0.040022	0	0.0448541
113525990	0.867447	0.736951	0.677877	0.591941	1.2137	0.904242	0.925185
113531008	1.36635	1.7095	0.903929	0.973934	1.25827	1.10537	1.39807
113540319	6.56164	3.01832	3.68214	3.48149	4.43991	4.24705	3.6959
113531093	217.424	357.298	587.003	656.664	659.998	656.413	745.979
113536185	165.721	193.392	245.791	108.223	116.475	98.2527	135.589
113536509	4.62522	4.22459	9.98116	10.0833	8.41404	9.59784	8.74476
113540188	1.91981	2.31311	2.13748	2.17308	2.56112	3.13235	2.69548
113542408	9.27167	17.9192	10.626	7.35308	7.28808	6.72603	6.43105
113533772	0.566199	0.250837	0.31739	0.168248	0.202756	0.294567	0.209771
113536966	1.58116	1.37211	0.926746	0.480617	0.715936	0.360456	0.31416
113546796	0.609137	0.391712	0.500977	0.305614	0.3745	0.24669	0.401423
113532873	14.7901	9.46018	12.2632	11.2873	14.7068	12.0762	13.1554
113531467	10.052	6.231	7.89879	7.22633	9.17371	7.42219	5.93085
113524474	5.58926	6.12903	4.75281	4.46537	4.60637	4.28252	5.46682
113534447	0.638853	0.80503	0.440241	0.24768	0.172252	0.205879	0.517289
113524325	3.20063	2.12682	3.19716	2.13824	2.82627	1.9981	2.36782
113538730	8.8372	3.91689	5.32441	8.08657	9.32419	8.32769	7.87764
113536992	4.16842	4.12521	4.33401	4.37374	5.14275	4.37856	4.17766
113539001	14.6017	12.0635	10.1641	7.65308	6.06042	4.97602	6.93979
113535700	2.67371	1.46217	1.91976	1.58897	1.67082	1.53305	1.70725
113533145	2.02408	2.21808	1.33952	1.19973	1.12613	0.826771	0.578647
113538367	39.1807	41.9956	43.4891	35.0659	23.0633	27.2401	25.6313
113538792	17.8169	8.48549	9.90294	10.1261	11.3411	11.2135	11.0963
113528230	5.43158	1.91553	4.48255	3.55964	3.95711	4.13458	3.34648
113526529	20.7054	12.9129	16.5316	13.8658	15.2668	14.3956	14.3258
113543804	5.87925	4.52052	4.41581	3.50769	3.88875	4.60356	4.34495
113540791	20.565	15.2194	12.8201	11.295	9.64543	10.7872	11.2331
113531079	12.4668	12.2957	28.2535	22.0048	20.688	19.2755	13.0805
113537972	18.4126	15.878	20.4112	25.2067	26.0872	23.0816	18.725
113543508	37.1728	23.3558	13.0823	10.2757	9.67957	11.4462	12.0544
113525299	4.56112	3.12397	8.95604	7.0888	10.4555	5.95236	5.88348
113527399	36.261	12.5096	21.1319	18.9633	17.8005	18.2024	14.4813
113540928	14.1229	9.90987	15.0714	16.0039	13.6598	16.834	16.4061
113536398	5.76228	3.28874	4.40797	2.24524	1.86058	2.37579	2.61081
113532247	37.1368	14.0975	32.2779	39.7623	50.0594	31.6029	24.0948
113542536	61.93	52.1577	98.5667	65.7825	62.3311	64.9929	89.1467
113538072	30.9844	28.6393	44.1584	38.6597	43.3965	33.1189	32.0401
113526993	12.1663	10.7034	21.2415	15.91	17.2181	12.6683	15.3971
113538693	110.226	100.931	137.679	107.467	98.6063	100.861	93.6802
113543635	26.7951	25.668	54.2682	47.374	47.0285	39.9983	37.4817
113545558	14.8643	10.6736	24.1626	21.4967	19.4994	18.3208	15.6229
113534319	85.0438	83.0029	129.321	108.869	84.1766	84.0494	88.3298
113527750	103.66	154.406	222.212	304.682	360.261	378.098	383.794
113541568	77.7604	117.551	129.325	95.4175	108.135	111.533	101.117
113546898	9.26799	11.7709	10.5285	5.76195	6.31188	7.4208	8.27171
113537757	6.38084	4.5869	6.96111	3.64036	4.50568	3.96478	3.48387
113532285	12.3692	7.70962	11.803	8.60801	7.40961	5.49879	7.50528
113533723	5.3858	4.4693	3.57866	3.54328	2.67755	2.59089	3.29862
113532962	6.6443	4.55237	5.78851	3.64202	4.13515	4.4919	4.13764
113533332	11.6298	10.3787	11.6339	8.62565	8.57561	7.89241	8.67627
113543501	40.418	36.9194	41.1947	25.2576	20.5298	21.6106	22.7641
113530915	10.8422	9.80436	12.1268	6.7199	6.08319	6.21462	7.7445
113541678	11.8603	8.72779	12.1163	6.29102	7.94914	6.26017	6.63561
113531563	6.26281	4.68467	5.02698	4.04529	4.77785	4.24437	3.60355
113545033	1.85772	1.47748	1.60212	1.30916	2.10061	1.55433	1.64448
113534015	4.85834	6.33912	4.47854	3.78418	2.833	2.88869	2.67736
113542623	1.20889	1.24877	1.09527	0.747997	0.602143	0.683825	0.760004
113529737	6.27751	4.76727	4.28502	3.44076	4.26266	3.80112	4.11755
113531536	4.39537	2.44392	4.07346	2.92608	2.81381	2.29287	2.4297
113535682	4.50976	2.96012	4.46384	5.1426	4.93671	4.81333	4.38233
113531484	1.17559	1.51849	1.37601	1.24803	1.0276	1.23534	0.99468
113523796	9.53104	19.9	20.6191	10.798	9.34803	7.46276	8.1191
113524784	6.34364	5.15905	6.57038	6.95129	7.0434	6.05722	4.87482
113532192	2.07732	1.05548	1.82624	2.14489	2.86128	1.90382	2.54704
113542713	6.57204	3.9692	3.92085	4.61266	4.02937	3.91532	3.78857
113546154	1.43263	1.90799	2.24458	1.74274	1.38788	1.94363	1.79117
113543672	2.11594	5.05877	3.49287	1.58189	1.01034	1.11862	1.44058
113545753	3.81849	4.20546	1.93227	2.10288	1.45936	1.82434	1.91276
113538409	7.65515	4.22933	4.18515	4.41619	4.68585	5.14086	3.88067
113534169	4.01063	1.23627	2.1893	1.65992	1.67784	2.63617	3.17743
113536426	2.77985	0.922259	2.01065	1.77062	1.96058	2.24476	1.65781
113528444	26.2755	17.2441	43.209	21.5888	36.549	22.1328	23.1867
113543286	3.44155	2.14406	4.35527	4.81884	5.41324	4.65255	4.92121
113529725	3.35692	1.90024	2.01714	2.85319	4.15177	3.11466	2.86345
113529387	38.0267	33.7873	23.013	34.2341	36.6086	31.2085	32.904
113540611	11.193	6.02505	15.5568	6.85782	8.43419	5.42482	9.95976
113524209	16.8915	9.18622	11.891	11.1273	11.6269	10.9074	11.2903
113541050	2.47507	2.31325	3.2424	1.53355	2.15862	1.93605	2.52371
113524956	1.66155	2.22531	1.49448	1.36459	1.45689	1.14948	1.38869
113529910	12.5946	9.0632	10.5546	8.18934	8.05651	8.06104	8.95176
113547085	0.915643	0.930982	1.12969	1.71999	1.80327	1.65542	2.42933
113535774	2.50077	1.82251	2.44731	1.55362	2.04428	1.44742	2.18413
113538131	1.27118	1.39817	1.83185	1.28587	2.0775	1.57751	2.43973
113528526	2.79629	5.08151	3.25959	5.8155	4.70238	3.05528	4.28668
113530209	5.24852	8.74609	3.66782	2.42233	2.57617	2.13046	2.04266
113543346	1.98562	2.15023	1.93115	4.26087	7.17506	5.17979	4.04704
113530014	14.1073	9.56656	12.3989	8.26969	9.60277	9.39948	10.0324
113535013	43.1256	79.7273	124.64	241.49	282.937	289.836	352.236
113531014	19.777	12.9964	14.5781	7.99526	7.9302	7.07193	10.4154
113536744	4.51327	3.74158	3.14189	3.01842	4.58305	3.3477	3.87064
113540480	12.5637	8.38775	8.43129	4.7194	7.10888	5.0291	7.17922
113529982	14.3871	8.4279	17.6633	15.8294	12.906	11.7478	13.7778
113527352	3.80295	3.74335	3.03816	2.11603	2.16867	2.26012	2.46597
113542029	6.89602	4.33103	4.91607	6.27134	7.21397	6.35464	4.87154
113530273	5.82211	2.41094	4.54639	4.24765	3.59083	3.63943	2.05663
113523704	36.9953	34.1022	34.4641	24.717	16.1465	31.6633	15.3322
113541423	16.5365	17.8561	26.0319	12.2473	10.4184	11.2547	11.5958
113544640	14.071	11.1125	11.7434	8.13766	7.85274	7.88795	6.11998
113527593	8.17245	9.21646	6.24126	4.14566	3.70029	4.14197	4.89644
113531155	14.8627	7.48021	11.7966	9.36167	8.66105	8.68029	6.92326
113546875	10.376	5.39838	7.3408	6.09285	6.14182	5.14415	5.8393
113546067	8.82615	6.14444	6.50455	9.08166	9.77103	8.09361	4.58945
113535260	5.2156	3.22786	4.18099	3.0537	3.19962	3.85749	3.22304
113538964	8.70854	8.59526	8.74699	7.10015	5.39612	7.87261	8.3028
113528850	4.06339	2.19859	2.69928	3.0514	3.21006	3.11183	2.46392
113536175	4.12086	1.92754	2.72788	3.2027	2.46428	3.26061	2.62247
113542031	0.853635	1.69214	1.48044	0.905371	1.00887	1.40291	1.37151
113545210	12.1985	3.79104	8.46525	10.2	8.30774	12.0123	10.3726
113533197	3.9944	3.33107	4.26719	5.15597	5.44892	5.7993	6.3507
113528233	14.7902	34.2117	29.4631	33.0994	31.4203	30.8624	49.9523
113525407	50.6331	53.2128	9.92957	7.68138	11.2877	8.98881	10.9983
113541652	14.5269	18.6167	12.4691	13.4087	9.76494	16.8339	17.6353
113536084	2.63844	0.516339	0.603854	0.419028	0.203271	0.389642	0.301616
113533237	47.2671	74.6823	40.8673	26.8478	25.3597	25.6369	33.6646
113540676	22.0551	17.8044	15.683	17.6074	22.944	19.2484	24.7838
113527755	29.0749	19.4123	17.2052	21.8663	27.1017	23.883	25.5123
113526013	0.131272	0.231877	0.118429	0.13807	0.225313	0.0551653	0.196346
113536583	1.71011	2.23935	1.41976	1.50879	1.24225	1.03816	1.54702
113536910	1.34716	1.69908	1.04463	0.656398	0.76847	0.703087	1.1962
113546795	1.47982	1.20335	0.561196	0.549969	0.241022	0.52139	0.512271
113527694	2.19103	1.37062	1.33406	1.06247	1.2619	1.18362	1.15096
113531360	20.124	10.7515	12.2145	15.2267	13.1243	15.0257	14.401
113542303	9.31131	6.76158	6.48931	6.43863	7.30525	6.72968	6.51727
113532617	6.18139	5.79343	3.26473	2.56184	2.84573	2.55658	2.79119
113546313	3.59066	1.75738	2.25212	2.8206	1.9013	1.39306	1.18668
113528149	4.34273	1.5044	2.90606	2.84939	3.91836	3.73203	3.50393
113536573	1.16335	1.25515	1.07837	0.730879	1.03297	0.611592	1.35457
113539386	9.29214	10.3339	7.0924	5.85505	5.41981	5.40183	6.87798
113531050	16.6408	12.8361	11.2812	8.64319	8.8729	8.37173	9.01006
113527675	12.2486	9.62153	16.6011	15.8037	22.569	12.442	11.5157
113537304	11.0439	8.47488	9.63276	7.66394	10.0994	8.04117	7.75529
113546727	10.0356	9.48016	6.11273	9.85134	11.4656	8.73827	9.38987
113533476	14.4738	13.5074	10.0095	9.46107	10.6183	9.25817	11.7449
113542367	6.62005	6.97424	4.83438	4.64643	4.0836	4.39499	4.23965
113533101	5.34621	3.61942	3.42761	2.57265	3.35784	2.74727	3.46716
113536613	9.58603	7.24042	6.19551	5.49403	7.85208	6.3599	7.56707
113542936	4.88686	2.3731	4.21423	3.03202	3.88455	3.71897	3.59552
113531808	7.45525	7.30898	4.15995	3.40501	2.52746	2.7178	3.27838
113541016	0.166791	0.590391	0.531514	0.124105	0.294535	0.266246	1.08175
113527581	2.48361	12.0617	3.98338	1.46587	2.20154	1.30517	1.43448
113529610	4.99022	3.1772	3.91202	3.63896	3.99763	3.42822	3.16107
113529862	8.23412	6.06618	5.45546	4.88259	4.95901	5.08931	4.80409
113542409	15.1453	10.3155	9.98912	9.82819	10.3011	9.04104	10.104
113534920	4.45463	2.5438	4.14977	5.82233	5.14099	5.84136	5.54126
113542471	0.497213	0.712236	0.712716	0.627427	0.889886	0.911248	1.31256
113542334	2.89008	1.22184	2.75611	1.74398	2.68757	2.05213	1.97655
113533468	2.08064	2.81344	0.901644	1.70693	1.19255	2.30633	1.76438
113528591	5.15944	3.2661	4.71674	3.71218	4.26953	3.7894	3.80376
113525366	8.16536	4.70877	5.38142	6.47422	7.2399	8.32755	6.19892
113542983	5.21427	3.06698	5.13305	4.01724	3.89048	3.74279	3.00318
113528220	17.5083	7.46855	9.14284	10.6676	10.2479	11.3691	11.7379
113527880	25.791	23.2831	23.4055	15.4658	16.3713	13.5209	15.7827
113543451	2.41355	1.57081	1.5961	1.22192	2.04789	1.35346	1.37737
113529297	3.86274	1.48952	2.46652	1.36381	2.24349	2.49034	1.91437
113538872	0.478463	0.783054	0.615967	0.63361	0.857881	0.728414	0.736459
113529668	7.32057	15.3255	20.9347	14.2986	12.8481	10.7542	8.33681
113545596	10.3227	7.58553	6.94486	9.10719	11.0311	10.3768	9.56147
113529990	6.55919	4.10276	3.75587	4.67058	5.9978	6.5786	5.56424
113533859	1.7107	1.03572	1.08202	1.09363	1.42788	1.36769	1.68302
113527877	11.6226	33.8368	34.3872	23.1679	16.9993	14.3026	22.8214
113533036	6.14967	5.18722	6.48463	6.53586	7.03766	5.2724	7.03847
113536271	0.585737	0.601744	0.60042	0.519827	0.907015	0.466722	0.990013
113524662	4.70497	5.62424	4.16094	3.82286	3.32096	3.76683	3.7548
113536119	21.2475	8.8492	14.1414	16.6181	12.7649	11.5474	10.2721
113536529	13.7619	17.9841	10.7788	8.91776	10.3942	8.4868	10.1118
113533981	18.6718	9.76771	15.2903	15.0178	11.453	13.3675	13.4396
113529466	1.27593	1.52921	1.56016	0.865049	1.0702	0.880189	1.28611
113529468	11.9964	12.4185	16.64	16.3939	15.4192	15.4657	20.8993
113539210	3.77213	3.40209	5.07273	2.92802	2.98952	3.10887	4.31816
113531225	3.26167	1.86634	1.67972	1.5824	2.59601	1.84648	2.50373
113540835	74.945	71.9013	67.1263	42.106	37.2823	35.2435	38.5905
113524627	48.9893	34.7738	39.9349	27.2329	27.2688	22.7331	19.7028
113536183	15.796	11.8592	15.5253	12.5665	12.9094	12.3329	10.9852
113536405	18.0706	10.6361	8.55387	11.9872	9.17118	12.4315	15.2456
113537072	5.23351	16.0291	8.50698	7.96578	7.49209	8.66223	11.109
113542543	241.344	655.75	270.621	135.492	124.871	146.724	202.366
113540003	16.9429	23.9033	25.0591	14.2491	14.0891	14.8549	23.5719
113530021	155.699	324.678	285.618	118.714	115.954	116.61	220.279
113542724	1.79106	9.12921	3.10012	1.41084	2.13922	1.22196	2.50503
113547119	114.531	70.4294	135.455	147.906	159.466	160.856	139.838
113526925	4.03594	24.8187	40.2464	43.9055	36.7368	31.5679	35.0157
113528079	18.4631	8.60498	14.7849	17.5598	16.5515	20.5325	17.3284
113529326	8.1573	7.95937	8.52064	7.05598	6.27966	6.31768	8.24293
113536676	44.2684	31.8495	25.7832	28.767	30.8597	28.4078	28.4542
113533407	19.7582	11.1169	13.6783	11.4258	13.0865	11.0983	10.2499
113539937	20.4826	27.6361	19.5076	12.6387	12.1553	10.7838	13.9139
113530955	0.808676	1.28997	1.70647	0.975553	1.52479	1.05081	1.76219
113523928	21.6531	13.5328	13.585	17.2368	16.7595	17.7007	15.0634
113531610	23.7085	11.464	17.165	19.5908	20.0551	21.0014	16.7825
113539223	31.98	39.9251	28.9671	23.1344	16.7173	19.3376	21.1531
113535515	19.4714	12.9908	12.8681	13.6111	12.4195	10.6263	12.22
113529806	17.4482	7.85043	6.75341	5.82454	7.54836	7.39954	7.14202
113528153	27.8901	20.0542	17.2072	20.7828	23.3557	22.0798	21.1413
113532666	22.2261	45.697	23.0924	14.7862	15.22	14.1251	22.1242
113545519	8.28797	3.88835	4.34213	4.46432	3.91633	3.66821	4.13533
113530140	7.05737	4.97272	4.40105	4.05361	4.31601	3.47355	3.94276
113524182	6.24107	4.89908	5.44838	3.84878	4.28125	3.29103	3.66517
113529889	16.6225	23.6872	15.4988	8.94475	7.97269	7.74785	9.70332
113538104	4.00024	2.19406	1.98571	1.50569	1.30878	1.2808	1.60277
113538836	8.20548	5.49181	6.94989	4.79142	3.79465	4.5661	4.0372
113538657	4.93062	3.58583	6.28717	4.32142	3.80904	5.09735	4.09324
113536048	9.49283	6.18875	5.65602	4.87647	4.04737	4.89337	4.12366
113529624	11.4174	7.22105	8.17546	7.51866	6.20084	8.02549	8.83761
113537048	3.09623	2.0801	2.27054	1.99345	2.51447	2.92253	2.6714
113546769	19.7397	8.42921	9.93107	7.5334	11.4017	8.89003	9.60942
113543611	20.8085	10.36	13.0189	11.2874	13.1617	11.9447	11.5566
113545400	2.45363	3.34457	1.93773	2.25102	1.98483	2.15358	1.90774
113541370	4.52818	2.50341	2.78585	2.03003	2.59512	2.43067	2.26719
113544727	28.8401	20.1919	14.5594	18.869	18.1757	19.0962	19.9895
113530619	13.9812	7.8484	5.84579	5.82903	7.2222	6.31463	8.28771
113533362	56.3474	50.8221	36.182	28.4846	22.2218	23.2301	28.1134
113544407	1.58351	2.48549	0.454419	0.260059	0.447423	0.612916	0.29481
113532296	52.1496	25.0802	47.1403	29.3715	28.5644	27.3709	22.2322
113540849	5.53046	4.11307	4.28415	3.52685	4.22303	3.18455	4.03889
113529884	45.2846	28.7983	34.8272	26.8504	31.651	23.9889	26.3139
113540787	28.3469	23.4847	26.2659	18.341	15.2025	17.011	14.7235
113537620	3.74051	2.64368	3.40753	3.08983	3.49457	2.19958	2.30216
113528918	1.11939	0.91353	0.77716	1.29498	1.12879	1.8224	0.95527
113546147	4.90137	1.76408	2.54298	3.16189	3.34791	4.8907	3.03657
113539183	18.1111	12.0481	14.191	10.5223	12.2513	11.2191	14.506
113526969	49.6096	38.9909	36.8336	28.6587	25.9302	30.5095	33.3857
113540808	27.6313	15.3303	19.5429	14.7864	14.0508	11.8929	12.0534
113538679	457.48	188.669	141.653	151.12	114.271	109.534	174.828
113545457	3302.9	4394	2716.47	1628.71	1012.2	1069.52	1288.45
113545876	1.04318	0.769024	2.09259	2.53877	3.61342	2.91543	4.05386
113538148	4.76799	8.42819	10.2147	5.0534	5.01027	8.78461	5.35107
113542793	9.82271	7.89728	6.35975	5.15109	6.00472	6.77922	5.98868
113543388	31.2946	63.091	33.4501	20.905	16.4076	13.4918	15.9419
113537234	57.5916	35.4411	43.7128	35.3448	38.2421	43.2458	46.5653
113532740	9.66946	5.57238	6.26492	6.18091	6.12137	6.16094	6.86707
113538084	12.4436	9.90743	8.23707	7.49708	6.25703	7.76765	8.26437
113530002	10.3466	9.46471	9.80122	9.18442	10.4536	10.1163	12.4262
113546749	9.33039	9.48049	9.27612	6.11893	6.70048	4.94496	6.75591
113524515	14.3121	16.9938	16.4781	10.3043	14.4144	10.1164	11.8346
113542499	0.0787774	7.23974	7.38921	4.50778	4.51509	4.35005	5.8017
113526370	26.327	11.667	22.0244	19.4862	12.6863	12.2979	10.7835
113535588	10.9698	6.29702	7.24944	6.27256	5.64548	7.5403	7.52244
113540804	0.109719	0.0402251	0.0888323	0.0354169	0.0176522	0.0856873	0.0816064
113538778	24.5279	16.8972	19.402	18.3765	19.6605	16.5369	16.1099
113544632	3.83164	3.43466	3.48862	3.08519	2.79721	3.2145	3.18958
113540279	3.6814	2.43803	3.04287	2.81547	3.28923	2.75258	3.18371
113528795	8.84572	7.45921	6.47698	8.23686	7.88014	7.99131	11.2602
113538751	7.07275	4.60076	6.17301	4.84353	5.77448	5.03912	5.99695
113524123	42.9361	27.9662	22.3483	23.6386	16.9084	20.2597	16.8415
113530643	6.45201	6.59212	4.42589	2.76952	2.74725	3.35803	3.71746
113526625	62.2093	34.8378	36.8094	31.6836	26.3906	27.7227	30.9299
113532056	7.07509	6.14865	5.18892	4.0259	3.89801	4.42532	4.82195
113541321	14.0021	11.0081	10.813	11.4934	11.8297	12.5099	12.4245
113530724	20.863	13.4032	14.5616	14.8224	14.9762	14.9833	16.7795
113542070	7.22761	4.91585	4.64062	4.37087	5.50284	5.3742	5.77079
113524525	6.80786	7.51832	6.68534	5.90793	5.90011	5.16772	6.18678
113536186	22.9396	31.1224	20.2648	11.8415	8.29293	8.94514	12.8471
113539373	8.35078	5.92726	13.476	14.3927	14.0235	16.8439	21.6276
113542082	7.81081	19.2973	24.6889	12.1501	17.5841	14.2335	26.5443
113534981	21.0888	10.5153	14.9589	19.2987	20.3893	23.2605	17.5344
113546736	12.8453	7.75461	7.55294	7.32756	6.57943	7.35718	6.44555
113541199	13.4393	10.0062	10.4553	11.2448	11.1669	12.2457	12.4682
113527424	7.33692	5.70021	4.24773	6.03058	6.88847	6.48847	5.62293
113535055	0.827662	1.74429	1.39299	1.11026	0.98078	1.07817	0.969762
113527482	9.10844	8.57443	7.12737	8.09843	8.68267	8.61969	10.4589
113537056	15.5792	6.85018	12.0523	10.6072	11.1216	11.0654	9.57094
113544232	7.19669	2.88304	5.78406	4.29518	3.2253	2.60802	2.85177
113535453	2.45803	1.46224	2.64914	2.41	3.47811	2.96033	2.72728
113537160	0.575892	0.402737	0.540154	0.496343	0.458026	0.866622	0.425672
113541518	4.80057	4.15722	4.07591	4.39143	5.1612	5.02245	4.6075
113533131	0.127811	0.390392	0.39583	0.365933	0.33151	0.329117	0.391087
113531268	7.18344	4.74614	6.57391	7.92379	8.06041	8.54169	10.4424
113541422	6.74228	5.41538	3.99789	5.54374	6.59152	6.02425	6.31191
113539222	17.5094	13.9922	9.70054	11.9263	12.0152	11.2571	13.3218
113528755	3.07712	1.77156	1.50868	1.64454	2.52352	1.92512	1.86796
113541494	10.187	6.77067	6.32989	6.84782	6.34691	6.18065	7.24555
113528101	1.8497	2.15338	1.06385	1.35958	1.72266	1.5065	1.8144
113538635	16.4636	15.967	15.2052	14.0921	17.1855	12.6988	20.8348
113537388	5.54993	4.09725	3.74974	4.08798	3.52454	5.01371	4.33198
113531959	2.1701	2.73992	1.76259	1.42774	1.35447	1.44124	1.55066
113531580	1.12312	1.75361	1.60846	1.23936	1.22235	1.50874	1.28542
113528269	85.0342	54.9324	72.3302	73.6474	66.0824	65.0873	52.9708
113532549	37.4053	24.0104	21.7743	22.394	22.6453	21.3886	23.0138
113545058	5.38133	2.1561	3.22223	6.06164	6.04773	6.30695	5.23336
113526466	7.41712	4.37475	4.56376	5.9038	6.98036	6.0789	5.55378
113533255	11.4396	9.24509	7.05022	6.60761	5.77209	5.06876	5.79535
113526468	5.3023	3.25873	3.99489	5.28446	6.32557	6.46593	6.33202
113536487	5.11463	3.85048	3.18813	4.2832	4.17129	4.81541	3.79277
113530773	3.93456	2.43997	2.02095	2.89817	2.55116	2.60263	2.34831
113530621	6.09295	4.86248	6.69278	5.81349	8.56161	6.57124	7.84004
113534715	1.27254	1.94998	1.99054	2.52135	2.59804	2.90921	2.24989
113531316	5.45966	3.22777	2.72438	2.93044	3.5353	3.42428	3.90697
113537946	8.50803	4.03204	3.60702	3.83838	4.46161	3.75691	3.38404
113545011	0.468143	0.240524	0.343346	0.514834	0.618729	0.630218	1.10405
113529276	4.37528	3.60915	3.38477	3.25747	3.39298	3.13019	3.29209
113531829	4.90542	2.36946	4.0575	3.45293	3.3769	2.84728	1.97944
113528730	9.62514	7.3672	7.97055	9.21094	9.91453	10.0302	10.1892
113524249	1.5862	0.846512	1.1274	0.635258	1.27944	1.24801	1.37901
113526562	15.4236	7.58467	8.14228	11.9602	15.7028	13.6757	12.255
113532377	11.2104	6.45656	6.8366	8.74607	10.7624	10.504	8.75182
113529878	7.92652	4.5668	4.97744	7.49464	9.12852	8.56044	7.42952
113539561	19.2961	10.6707	11.2003	13.6732	11.6057	10.7853	7.16653
113538634	12.4754	10.0345	7.21544	9.21051	10.2553	8.87589	8.77339
113542017	15.3299	15.0178	9.95441	9.22829	11.0208	9.90796	14.9578
113527346	9.39049	6.23713	5.65295	7.2111	7.65582	7.18662	5.85253
113534537	28.4452	20.8525	17.0331	19.6465	17.0304	19.9077	19.0671
113535220	24.2672	14.8447	17.5446	15.1243	16.3013	15.0663	17.1614
113532167	60.9013	57.4815	50.5872	29.4209	26.4859	27.1103	30.9703
113537255	2.1643	3.03422	1.89464	1.67676	1.34287	0.979413	0.979125
113529252	0.400069	1.26888	0.58531	0.648744	0.915182	0.308721	0.858404
113537607	4.46253	2.45835	3.39	2.21919	2.82101	2.50097	1.96815
113543161	0.464735	2.73893	0.288503	0.615676	0.418244	0.184645	0.588965
113540811	8.34809	7.95348	8.01979	3.93691	4.08519	3.58683	5.03127
113536997	0.298347	0.244798	0.165548	0.110109	0.113979	0.0663545	0.0310946
113546180	3.63408	3.8661	3.3101	2.95382	2.96842	3.41712	2.70732
113539895	14.3264	19.65	20.653	8.30783	10.1715	6.28679	12.8863
113534790	6.41255	5.86701	4.13669	2.71684	2.95725	1.96649	3.93086
113527677	14.9301	12.7791	8.29802	5.18694	4.71055	3.68033	6.84593
113539060	5.54712	7.01863	6.6975	4.36788	3.41429	3.8788	4.3423
113535338	12.7176	7.99673	10.7271	5.21266	4.65208	5.74822	4.60653
113527329	9.90978	9.01982	6.72407	4.87589	5.09297	4.40887	6.67784
113525980	12.8231	17.5129	10.7794	7.57733	8.04253	7.33907	10.67
113540304	4.52665	2.06193	3.6748	3.51944	4.26471	3.17615	3.43575
113537526	5.55912	4.41919	3.71023	2.46111	2.59811	2.45248	2.72689
113528612	24.9156	20.4127	27.3466	32.7082	37.8537	32.0366	30.2549
113542454	48.2943	80.5078	58.7008	40.2172	33.1734	30.3968	44.2983
113530340	10.8721	11.8974	7.90896	6.91655	6.34961	7.02657	8.18519
113538197	2.806	2.46755	3.01753	1.91803	1.40255	1.3422	1.21336
113528154	5.39971	4.48493	4.58193	4.04302	3.06175	4.31137	4.11013
113541060	23.0364	13.4426	18.6119	17.6235	18.5472	18.1907	15.8594
113546486	1.43998	0.992863	1.27074	1.26802	1.18982	0.846168	1.09826
113529191	2.01805	1.35138	1.49272	0.81346	1.16316	1.10998	0.996744
113541242	1.00214	0.993422	0.425695	0.597309	0.519843	0.463264	0.414461
113527552	2.39432	1.34102	1.20539	0.869886	1.08397	1.07454	0.753374
113533119	7.7576	3.86794	5.78935	4.55889	3.97308	3.95668	4.01899
113527134	6.7633	9.17934	4.03564	3.09718	2.74863	2.70978	3.6601
113547025	4.20765	4.86867	4.31603	5.59519	6.42883	6.8721	6.50492
113536667	9.75388	6.82821	5.41121	4.46017	4.98302	5.02601	4.59767
113531179	5.58913	5.68953	4.64828	3.84923	4.45717	3.04058	4.52201
113545265	2.70068	3.48413	3.12777	1.6495	2.49076	2.22007	2.99596
113531811	10.1021	6.23261	8.18688	7.39543	7.20769	7.68304	6.91718
113536481	10.6741	4.86639	8.04026	5.71031	8.5757	7.0156	9.3927
113536114	129.33	92.7206	126.808	94.003	85.8945	86.9015	82.9754
113536115	31.2357	29.8776	51.6168	36.1567	30.235	43.8177	37.361
113526187	34.7014	34.8666	104.929	31.0112	60.9734	28.241	47.1575
113535429	213.006	313.195	180.87	119.669	98.9808	106.562	109.012
113529028	58.4239	51.0308	35.0728	27.7242	22.2494	25.1078	22.7519
113531517	7.39126	8.89467	4.7288	5.27549	4.34099	4.4207	3.77303
113534408	14.1836	20.4353	15.9719	9.83221	9.18226	9.67212	8.86749
113534266	37.4674	31.4469	32.394	26.4236	21.1983	22.5831	19.4136
113535551	1.5704	2.17194	1.6054	2.02577	1.82632	2.04158	2.27869
113529890	6.17652	11.7399	4.15523	3.81562	3.47651	3.38068	3.41752
113534819	12.0571	8.74861	28.0139	17.5682	13.2543	12.4221	13.6757
113543096	1.94372	1.38671	3.74339	2.62565	3.16353	2.09274	3.1222
113527351	3.34995	4.06161	3.39159	1.88902	3.06832	1.58686	3.37677
113539978	5.36945	2.70384	5.83956	4.27666	5.54643	3.92994	5.83914
113537057	1.68428	2.61904	1.60502	1.20931	1.31109	1.24365	1.47886
113523777	0.898652	1.59094	0.935382	0.71361	1.60021	0.875208	0.826499
113529237	4.92282	4.14746	5.05249	4.88676	4.77033	4.92854	4.49892
113542652	12.1411	7.03809	6.96995	10.2473	14.6035	13.3138	11.3618
113541246	1.86066	0.565421	0.937592	0.987593	1.68985	1.41824	1.42807
113537719	22.8009	22.8216	38.3871	24.1655	20.083	16.2938	18.1558
113547387	9.44905	9.65672	9.48696	7.3963	6.74194	6.17261	8.39199
113527129	0.685836	13.3884	20.5074	14.7456	12.3677	12.8006	16.0637
113538743	7.82655	5.13756	5.44771	5.54053	5.91084	5.3308	6.4479
113526005	4.39942	4.95437	3.04789	2.81092	2.35111	2.44616	2.20827
113533943	1.02791	1.94597	0.685643	0.707421	0.811382	0.775207	1.87067
113542710	9.33914	6.47403	9.54457	12.3539	20.3111	15.2962	18.403
113534914	13.2626	14.0771	10.1743	6.02526	4.93701	6.36379	4.89102
113538012	0.332325	0.96488	0.843659	1.05821	1.72053	2.2044	4.46212
113529956	1.6768	1.4474	2.42724	4.55477	6.17249	4.887	4.94909
113527974	2.09875	1.51153	3.53854	4.30521	4.84599	3.66009	3.74004
113535881	2.71408	2.46429	0.99865	0.656846	0.829126	0.901746	0.777587
113543103	3.31702	2.69485	1.23064	3.4149	3.41957	3.54163	2.96189
113536705	3.63626	1.84585	2.57912	2.54502	1.94675	2.78916	2.02667
113530475	6.4178	3.22314	4.39886	3.83536	3.40415	4.19997	3.33999
113527591	13.632	12.5822	9.62497	7.08807	6.24657	6.88428	7.9033
113533852	11.0612	6.42117	8.6162	11.2039	11.239	11.0446	7.98549
113532276	3.29614	1.97433	2.28137	2.03404	1.66821	1.89482	1.56521
113526165	21.9676	14.6633	12.1523	8.5752	8.17512	9.77507	10.0289
113542280	2.10845	5.18743	2.53061	2.99527	3.65703	4.20193	4.9713
113544920	16.0582	9.16796	11.6178	9.97592	10.7656	9.3966	8.02723
113537943	2.05251	1.86193	2.10291	1.93879	2.76313	2.28661	2.35328
113538429	1.32395	0.849897	0.694103	0.616209	0.940299	0.680524	0.831417
113541545	7.39801	10.3404	10.4379	7.84182	10.4806	7.43111	9.47489
113524340	0.384349	0.70793	0.895652	0.698421	0.380425	0.301862	0.552751
113546984	12.6784	11.0569	15.7324	13.1451	12.5617	10.1902	10.2799
113537634	8.52413	4.70398	5.5129	6.47	5.91527	6.06312	4.10599
113543869	15.1655	14.7559	15.3814	17.6864	16.3425	13.5016	11.2939
113526162	15.1549	13.2256	16.5867	13.3372	13.1236	10.4222	11.6101
113531039	5.41086	7.81144	4.52193	2.93757	3.19579	3.10952	4.18372
113528454	5.07359	1.84301	5.11771	3.60433	4.1331	2.91436	2.77541
113538593	9.11519	6.52684	9.86708	4.99884	8.694	5.57987	7.59616
113540138	14.6055	11.9797	9.56548	18.177	17.4974	15.4236	12.9633
113546082	1.44535	0.73849	0.717942	1.27961	1.33993	1.62419	1.02792
113528669	34.6284	17.7474	20.4284	23.0296	16.0603	15.7108	15.7503
113537893	2.89408	27.1635	35.0452	62.1192	44.3637	64.1059	108.727
113536537	14.883	9.80116	11.6905	10.0273	10.0273	9.53857	8.87795
113542551	6.52981	16.386	22.9502	16.7752	14.2852	11.1441	11.7738
113531026	20.3484	38.4894	46.9165	33.0255	33.1979	28.9895	37.067
113524453	2.85214	1.49756	1.89439	2.02071	2.10306	1.87356	1.7132
113540274	9.02071	6.98098	5.31726	4.81973	8.19306	6.84606	7.17102
113531323	6.36578	2.55918	2.60047	2.56649	4.4597	3.89015	2.81552
113534345	1.36316	1.26241	0.734581	0.362393	0.484533	0.326803	0.113179
113527327	15.4948	19.4868	13.8755	11.825	12.013	10.3723	13.1825
113532747	10.7477	8.14519	10.1821	9.10235	9.60975	8.06609	6.63894
113545251	10.8895	5.92307	6.86162	7.21644	8.50388	6.52128	7.11866
113539447	11.7666	8.87981	13.3613	12.698	22.4562	14.9862	15.1878
113543803	4.63436	2.85718	3.77552	1.60027	3.08865	1.79405	2.2888
113542099	7.77925	5.40522	5.81608	4.45154	6.0424	4.26706	6.31328
113525280	2.87772	2.46007	1.50132	1.70819	1.79565	2.15875	1.89482
113528711	1.76649	9.30433	2.63299	3.06438	1.71479	1.73006	1.98143
113538304	73.1305	77.3375	109.774	100.745	112.325	83.5661	112.058
113546871	13.7046	10.8471	9.57237	13.4949	12.0964	12.1011	9.85883
113530502	1.90408	1.36623	1.46011	2.01728	2.42305	2.53988	2.04965
113537372	14.0048	6.98332	7.22743	9.11847	11.0453	12.3561	10.8364
113546969	14.349	12.4268	10.3308	7.93574	8.08931	9.06686	7.12837
113544931	26.4122	34.9811	18.6393	16.4781	9.95023	11.975	15.9237
113524193	7.09651	4.76468	6.94816	3.77165	3.71247	4.14535	5.59406
113542357	20.9306	36.4263	15.7533	10.6779	7.68347	9.74681	10.2435
113546764	8.21365	6.17576	6.43377	5.70795	6.29536	4.22687	6.57138
113538959	12.3529	10.7498	9.99095	8.25647	7.6524	9.58358	8.95367
113544535	9.11415	6.01139	8.97938	8.42726	9.65416	7.92536	7.28249
113528869	11.2258	6.4991	5.97366	6.54914	6.32792	6.18147	7.88286
113538813	7.09546	5.10987	4.76878	4.72612	5.09173	4.79824	5.14024
113543894	42.1834	43.7702	46.1588	26.519	24.7571	20.3765	29.1166
113541816	2.77897	1.71181	1.83075	1.75829	2.18535	2.17054	1.6337
113528246	18.9017	15.112	16.5016	10.7932	9.42319	9.84126	10.959
113534957	9.10136	5.70685	6.26127	5.36632	4.9938	4.58077	5.18419
113537287	3.39309	4.24251	1.28522	2.65251	3.52538	3.83447	2.7068
113543265	4.12069	5.29355	5.99218	3.65148	5.25205	3.86255	5.11935
113537941	10.345	5.66772	10.9135	7.29901	7.24516	8.39339	8.06
113538484	3.68016	3.66572	3.85545	3.29624	2.9115	3.67039	3.87109
113535759	61.2081	36.9739	53.2047	40.9715	36.3669	32.5845	23.2448
113545073	10.9766	6.67031	6.4376	4.93354	6.39515	6.02722	5.50925
113543379	4.61493	4.09132	4.32709	4.74117	5.49165	4.83648	4.21422
113526924	3.03648	2.16963	2.17716	1.87577	2.53939	2.092	2.49038
113533836	2.32946	1.44813	0.811029	0.750174	0.714593	0.937684	0.545659
113542937	7.46999	7.70394	5.49948	5.59259	5.52509	5.43201	7.89929
113529195	70.861	101.673	62.6138	45.5846	39.7426	31.9274	41.0852
113545942	3.77334	1.55384	2.85737	4.34284	6.08711	5.30436	4.7948
113529507	4.86254	7.98407	4.72823	2.935	3.9055	3.35601	4.07055
113541893	5.10684	4.59002	6.41854	3.9203	3.93356	3.99465	3.68733
113537516	7.96408	7.27383	6.76256	6.87949	9.45631	8.63992	7.99145
113536491	23.5812	15.3322	15.1726	13.6109	12.5517	13.0055	13.587
113529127	7.80818	6.52174	6.28215	7.33885	9.12414	8.00745	8.37821
113546312	13.7083	8.17455	10.3308	9.65953	11.6604	11.8353	11.6139
113530628	8.19537	6.26274	6.90431	5.84975	6.53818	5.91769	7.53106
113527365	6.06222	6.03496	4.91858	5.06945	6.41661	5.7214	5.88508
113542326	23.2496	15.6749	20.8396	15.732	20.9957	16.5309	19.4781
113525455	10.0908	12.8251	8.10775	8.4182	11.2619	9.9619	10.0964
113529341	24.8934	24.1359	29.5258	17.2363	14.5822	15.0691	23.3171
113531716	16.0856	25.9462	12.1128	9.17523	8.39311	7.5797	9.04955
113531394	19.1103	18.686	16.3312	10.3531	12.1246	12.5135	12.6715
113537795	10.2635	8.22777	10.7498	8.16839	11.4237	10.3622	13.5154
113530469	7.10071	5.19142	8.26307	5.89011	10.9208	7.69132	9.31493
113539687	16.0578	9.45577	12.683	14.3088	16.731	17.8473	17.1639
113532853	0.259665	0.680653	0.728904	0.538353	0.596034	21.0904	57.7433
113537621	3.57957	3.16553	2.67204	2.20287	3.4415	21.4977	51.8179
113535511	719.415	462.718	758.758	705.718	687.791	623.085	561.866
113532264	802.836	434.259	1101.62	720.645	820.085	616.618	693.272
113532333	483.914	380.3	595.783	376.757	356.374	323.088	304.455
113536043	111.591	78.6329	213.51	122.251	158.117	108.663	112.508
113528523	780.182	1299.28	519.66	418.892	245.573	386.472	270.612
113529492	60.4005	116.774	174.085	66.8886	91.8795	61.1565	93.4174
113538463	229.96	158.46	202.536	223.744	204.356	222.087	150.967
113537647	1219.75	1854.27	615.282	541.527	256.499	495.814	277.984
113536299	875.012	1346.18	557.329	445.565	265.938	401.45	296.933
113531378	464.684	602.409	529.16	330.807	278.489	322.733	266.513
113545187	557.154	740.211	377.264	280.598	179.366	241.487	169.373
113535020	639.076	526.41	511.728	389.977	281.977	346.464	269.724
113527913	500.028	628.852	516.074	322.493	267.675	292.578	282.45
113537290	451.517	726.951	324.362	296.039	186.061	239.362	210.631
113525010	635.615	739.937	527.969	400.197	288.777	385.014	323.397
113524310	29.8267	17.0825	28.2905	17.209	20.8612	20.5729	19.7918
113540521	24.321	23.1186	19.4444	12.4287	11.1522	12.6809	15.8539
113541262	54.069	29.0613	43.2628	27.5232	30.288	29.8425	30.699
113532535	15.5121	15.5953	16.7983	10.968	11.994	10.6517	13.9335
113531712	35.0316	28.9041	24.7157	18.2988	17.4907	17.3023	19.7852
113544486	32.3661	57.8661	28.9067	17.3829	13.5247	15.2824	16.8226
113537900	3.55409	2.90947	2.0626	0.967961	0.792012	1.06816	1.35553
113540091	48.4744	39.2643	38.5601	25.1919	25.7068	24.7095	33.7116
113529750	6.33934	4.89944	5.25237	5.1769	5.61328	5.90122	5.22525
113529104	13.0899	7.58792	6.4629	7.34619	9.61894	9.42318	8.87995
113541098	9.72295	6.57698	5.67418	5.20772	6.5174	5.91987	6.41201
113535730	11.6455	14.6796	9.84745	7.03377	6.74612	7.60346	8.72368
113542497	0.300953	0.815853	0.749137	0.406444	0.748646	0.610379	0.928411
113529541	4.23343	2.298	2.30391	1.65298	2.04578	1.95564	2.22262
113530442	11.7509	6.44869	8.11626	6.53875	7.39591	7.36724	8.09085
113536073	4.35485	2.46293	3.37121	3.37825	3.78911	3.45484	3.12291
113538349	12.2548	14.5381	13.3503	9.82653	9.34834	8.50691	8.62054
113527140	26.9405	36.313	25.6243	15.8204	15.9594	13.6945	19.5566
113546455	6.84105	3.94455	3.95723	4.58523	5.39403	5.79451	2.83892
113545155	3.90786	3.26835	3.05168	1.39985	1.2682	1.11418	2.39329
113537849	5.50298	5.57616	5.33738	4.24769	5.11445	3.20239	4.56057
113545630	12.3041	7.52042	8.19113	8.39621	9.36297	9.80888	10.663
113527278	18.931	8.769	12.5272	12.3145	14.9093	13.7381	15.0694
113542728	46.3531	32.0284	32.2443	33.5588	39.2925	34.5005	37.5159
113536022	1.19667	1.53193	1.66287	2.11165	2.86666	2.53257	2.58556
113532011	6.06245	4.93823	4.79265	4.61961	3.41553	3.78468	3.22534
113536677	2.3525	1.31805	1.77855	3.12709	5.33447	4.12208	3.00162
113542302	6.53208	4.83831	4.91404	6.32463	7.57248	7.07872	7.24682
113528300	16.3248	14.7793	9.31708	12.5282	13.5361	12.9739	12.5595
113539583	0.756317	0.641125	0.671806	0.894683	0.90876	0.863794	0.550367
113539548	2.31315	1.46391	1.78972	1.65548	2.74236	2.61262	1.91257
113544083	37.6394	26.402	40.0329	25.9173	23.2962	22.7142	25.4529
113536109	3.56813	2.38799	2.19083	2.2107	1.92579	1.33874	1.36739
113529336	17.9021	16.3128	21.8682	15.8865	16.3704	13.3281	15.4954
113530742	40.5176	53.2861	45.5643	28.6568	25.4783	18.9584	23.5608
113532752	3.42153	2.43163	2.60165	2.68923	3.79703	2.78841	3.66463
113532033	6.95254	4.6794	7.20384	6.35493	6.38766	5.54428	6.61902
113526215	0.540333	0.66074	0.379217	0.242427	0.241563	0.210766	0.248252
113536021	3.99468	1.51712	2.73578	3.17228	3.63036	3.25042	3.06897
113538481	5.28526	2.7452	2.31996	3.97455	3.68729	4.38074	3.30237
113543083	7.63659	5.03887	6.64018	6.68903	6.37845	7.8011	6.83455
113523672	5.00409	5.75477	3.19371	3.48996	2.20919	2.89579	2.49115
113533369	23.2881	62.5131	40.7398	26.5974	21.2444	31.3988	47.1027
113541960	12.8947	7.68902	6.98756	6.51027	6.97282	6.61056	6.93373
113546576	1.50694	1.3592	0.966942	0.672383	0.940642	0.822313	1.04343
113533653	1.62963	0.952639	2.07526	0.955407	1.19917	1.11765	1.30238
113539477	3.33962	2.05683	3.6544	2.14872	2.94485	2.50303	2.33293
113526410	4.1235	2.01149	2.99852	3.01685	4.69559	4.01543	4.38639
113540398	2.53673	1.35278	3.002	1.50382	2.25348	1.87259	1.88447
113539858	6.71304	4.30582	7.07773	3.60639	4.11296	3.15709	3.6384
113539400	5.25311	4.21195	4.63075	4.35199	5.64057	4.02156	6.05093
113525137	1.37568	2.0076	1.614	0.712072	1.05707	1.4102	1.1262
113536725	4.79235	6.03252	3.70335	2.60259	2.10571	3.51751	5.51477
113534449	1.73208	0.900093	1.63316	1.2855	1.33739	1.56968	1.25353
113545817	1.30752	0.694327	0.859916	1.01395	2.26075	1.63272	1.72445
113529844	2.29798	1.37452	1.58018	1.55465	2.27528	1.50885	1.96739
113540104	5.78995	6.05024	4.72294	5.37165	4.80235	5.23536	5.78181
113540513	3.21355	0.915155	1.27349	1.421	2.34275	2.1502	1.88378
113530669	0.849819	0.708156	0.844307	0.792545	0.961166	1.06656	0.830724
113531354	2.85659	1.23213	1.82443	2.01264	2.33383	1.93902	1.5348
113545358	11.0795	7.34679	8.62443	7.5708	8.31958	6.83647	8.64152
113529402	12.3645	7.23153	8.35363	6.41852	6.37553	5.80972	6.68491
113539856	2.70404	1.47519	2.18441	1.37225	1.57465	1.20602	1.83115
113535963	8.20829	5.85715	5.49565	3.25201	3.92185	2.86753	3.27903
113541585	4.05298	3.90864	4.08118	2.9298	1.68616	2.31628	3.10681
113529547	14.9224	8.17307	10.571	7.92301	7.3215	8.47165	6.26409
113545005	11.0009	8.0923	7.71584	6.3404	6.34343	5.91984	6.37044
113543364	5.84331	3.98152	5.89204	4.36612	6.61277	5.12637	6.41077
113529122	6.54627	1.82408	2.97719	4.44635	5.09343	4.92036	3.0345
113539943	15.8161	25.7129	15.4269	10.8398	8.93727	8.50713	10.4011
113542080	5.83875	6.17256	3.62402	5.61677	3.4141	4.23924	3.76542
113537538	3.94069	4.92685	5.41018	5.13015	6.43851	5.30298	6.47372
113546060	0.734266	1.09989	0.62091	1.10063	0.638799	1.0008	0.600066
113544943	1.90544	0.943316	1.36264	1.21244	1.44778	1.54378	0.960948
113543779	6.72227	3.41361	3.88617	5.3433	5.18038	4.35127	3.41552
113527244	7.68608	3.93024	3.39952	5.16096	5.51677	5.21041	5.26238
113538729	1.16833	1.91977	1.31455	1.30834	1.69299	1.41322	1.72497
113527561	9.85747	12.8392	5.34793	3.56387	4.02685	3.91173	5.04251
113536343	1.20624	1.53863	1.22185	0.949123	1.43562	1.24797	1.67547
113541826	91.9909	80.7121	70.3937	58.0245	34.811	39.1342	33.3747
113539894	0.583946	1.31846	0.680808	0.77459	0.729051	0.809902	0.663138
113530158	11.6727	7.74472	6.83481	6.2358	7.68267	6.86387	6.01577
113539726	8.78198	4.68488	5.89631	7.19515	6.34035	6.92139	5.94714
113547445	3.25352	1.32124	2.30501	2.39232	2.38327	2.25966	1.05354
113533388	2.03361	1.48787	2.2122	0.767404	1.18854	1.46865	1.35154
113538046	6.15848	3.07529	4.3555	2.87895	2.68567	2.51404	3.27657
113534588	2.37779	2.70404	1.87062	2.24613	3.15647	2.18783	2.02156
113543326	9.12435	7.75023	13.9095	7.32136	13.1322	10.0655	14.149
113525197	0	0.100083	0.10435	0.0221083	0.0713253	0.0388199	0
113540501	0.0507745	1.12751	0.23284	0.104406	0.132794	0.101301	0.247736
113528786	0.385944	1.45131	0.359785	0.349689	0.483752	0.247888	0.114465
113527905	23.768	26.9054	22.3035	18.7693	15.711	15.6763	18.6878
113538732	6.83256	4.36321	6.67257	5.19846	5.66406	4.66205	4.79515
113534382	16.9765	9.88131	10.8617	14.8291	17.4812	13.522	13.4324
113530612	23.665	18.5896	14.4048	18.0739	20.8559	18.537	18.7706
113538694	3.32792	3.34497	2.99327	2.36877	2.6351	2.04948	3.22349
113541022	8.43456	6.07222	3.75916	2.66571	2.68272	3.52602	4.01598
113541412	6.41127	3.992	3.89321	4.67435	4.12009	5.32185	3.53225
113526674	2.27514	0.688186	1.29113	1.01214	1.74664	1.45112	1.05875
113529560	1.64089	1.83635	1.60285	1.04392	1.16581	1.41186	0.872566
113534669	6.14434	5.24795	4.28252	3.20661	3.16518	3.9352	3.3667
113529879	3.9793	3.00663	2.55033	1.50011	1.62126	1.73471	1.92956
113526129	2.74982	3.54	3.22933	2.13243	2.53433	1.4681	2.41152
113542683	4.2213	3.29124	4.60926	2.65409	2.76124	2.12074	3.03961
113542964	5.01965	2.82882	4.0504	4.49328	5.50235	5.68906	4.48421
113543517	3.42279	2.20029	2.62409	2.88741	3.72189	2.79419	3.51829
113545426	41.7212	20.0356	21.8029	20.0866	20.0016	23.3652	24.2952
113534023	12.8453	7.22681	6.62188	9.89569	7.57701	10.5226	11.1045
113544501	9.86893	14.7313	11.2983	7.19328	5.92362	7.07439	8.17564
113535274	63.7471	25.8194	45.2692	41.5473	35.5209	34.0317	28.2288
113534477	5.32472	4.27153	4.40526	5.79657	6.8285	6.23941	5.99094
113529625	6.68408	7.05003	5.49608	4.43104	5.59486	4.72515	6.02975
113534954	68.1727	56.2241	40.5953	29.4688	23.2964	26.0059	22.4989
113532704	7.05095	3.68153	3.13326	3.96422	4.47977	5.10537	4.27263
113532239	7.22386	4.55673	8.92888	13.6706	13.2025	11.1742	7.27164
113527307	90.0656	180.323	125.441	62.5163	49.272	59.2953	63.9055
113537860	1.56922	2.15141	2.15563	1.33142	1.85451	1.02474	1.12835
113526699	40.5378	21.7871	34.2687	34.3305	32.9825	29.1093	22.19
113526938	90.3419	53.4326	76.6134	59.2659	51.9543	49.4996	47.0474
113531644	18.575	10.4775	10.4856	12.4935	13.3459	12.3437	9.91286
113525553	1.67352	2.1264	1.66408	1.46773	0.964197	1.37088	1.7375
113543525	13.6978	6.25571	5.37133	9.26959	10.914	9.65612	7.54763
113534195	3.22471	1.38835	1.23263	2.37648	3.42582	3.067	2.45835
113530726	12.0088	11.2546	8.23624	6.76056	8.33962	7.85448	9.04581
113534281	17.1974	10.1412	11.7563	6.72141	7.24496	8.01783	6.52877
113541948	2.0677	2.98026	1.38782	1.50955	1.67398	1.18051	1.56946
113525014	6.35155	5.70808	8.53699	5.65802	6.29783	7.02359	7.0784
113534501	19.9735	13.037	16.9036	17.4546	19.2496	15.7357	12.0767
113532125	3.41539	2.68356	0.933288	2.43109	2.7366	2.3893	2.64576
113540059	2.26997	1.72238	3.20607	3.43808	4.33356	4.07228	3.69758
113542624	11.1513	5.1234	7.46725	4.70122	5.75364	4.38856	5.05994
113534310	5.55539	7.21603	6.71642	4.67728	4.75008	4.73792	5.27901
113537485	11.724	4.51973	6.59202	9.2912	9.52249	9.90695	7.93706
113526512	3.24154	2.84914	2.52041	3.09813	3.59968	3.54732	3.67882
113524290	8.14756	4.98392	3.78869	6.18441	6.94948	7.21362	5.95792
113529003	3.7665	2.76422	1.79559	2.53081	3.26516	2.94809	3.5607
113535599	7.87031	3.33381	4.26338	3.73866	4.86347	4.15203	4.81347
113545738	17.4219	12.3235	19.9138	25.3203	17.6995	18.642	13.9802
113540798	0.37215	0.978398	0.884695	0.288578	0.485786	0.42143	0.361669
113540871	0.128852	0.0582768	0.299515	0.0684146	0.263803	0.420451	0.175552
113535269	15.7173	10.509	12.9989	9.99597	9.93997	9.56366	8.45096
113530542	3.90678	3.73164	3.60351	2.5232	3.5891	2.08732	3.96836
113541932	6.88609	5.51938	5.21426	4.81127	4.78799	3.75347	4.94223
113529355	1.10592	0.915434	1.07811	0.780416	0.951308	1.32815	1.16845
113527200	10.8802	8.64746	7.22938	7.02214	6.28301	6.38511	6.86977
113534353	0.499346	0.609791	0.427338	0.173623	0.603069	0.481089	0.715033
113537713	0.310935	0.148332	0.074912	0.0861682	0.301612	0.0418027	0.246849
113532144	0.658739	0.659212	0.587711	0.776737	1.06428	1.52574	2.29724
113536019	21.9906	24.8338	17.0611	9.21053	8.65761	8.10818	11.0992
113529951	10.2775	17.3717	8.96044	5.12236	5.8384	4.54961	7.64414
113524838	2.81943	2.28754	2.03601	3.22002	3.33526	3.69846	2.60514
113542114	0.868897	1.68389	2.08853	3.58556	5.40087	3.62202	2.45478
113540624	0.625426	2.52803	4.5241	4.58371	8.52156	7.02659	3.80032
113530763	4.76135	2.94301	8.5489	6.51045	8.43593	7.39569	12.7195
113527485	4.08031	1.60768	4.74404	2.35216	1.49098	2.64647	2.75693
113541129	1.76426	1.27861	0.729675	0.809021	1.32841	1.09744	0.725931
113530790	1.61526	1.21241	2.12399	2.08928	2.02312	2.56066	1.40098
113539649	3.44695	5.56083	3.46591	3.29781	6.58643	7.02713	6.78507
113534385	0.692522	1.16339	1.63342	2.00134	2.71743	2.89827	3.52819
113543273	0.169869	0.127321	0.118767	0.163223	0.350435	0.20854	0.314089
113527111	9.80309	4.40622	6.40543	8.40251	9.81808	11.5701	10.675
113534813	2.47375	1.24802	1.68822	1.26169	1.79112	1.55967	1.5983
113524477	1.97678	2.78395	1.36402	1.07533	2.07236	1.72287	1.99324
113526600	6.26418	4.15219	4.52322	5.84548	7.22556	6.17391	6.16633
113527375	4.7552	2.97163	3.49387	3.77487	3.0739	2.97651	3.74467
113530304	18.8378	26.8612	24.3837	15.086	14.163	10.4207	14.8664
113533419	17.9253	23.9555	11.8558	9.47486	7.35926	8.82364	11.8095
113541487	26.584	26.5156	30.1842	22.5129	25.6145	21.5152	28.657
113528386	6.116	3.90345	4.6098	3.79178	2.1685	3.30233	2.03983
113547711	14.4782	9.92354	8.76058	17.0503	21.9196	20.4301	14.7268
113534100	5.1133	5.0005	3.83655	2.9895	2.8787	2.90661	3.60443
113530467	31.7873	52.7978	36.8046	20.932	16.0076	16.395	19.8862
113545292	0.0258372	0.132898	0.252028	0.230698	0.393874	0.429602	0.348982
113539553	24.7778	22.0018	17.445	16.5731	16.3777	13.7285	14.6324
113533078	37.1021	18.719	29.5624	22.513	18.5943	18.7986	16.5666
113544408	2.37788	3.58719	2.44093	1.94552	1.8423	1.48452	1.81399
113537877	7.05318	10.6803	4.38638	4.81839	2.61402	4.40855	4.63481
113545172	12.3135	12.7588	9.5075	7.7563	7.4021	7.69478	8.92671
113524387	3.60465	3.26222	3.6384	2.74433	2.31058	2.12343	2.12017
113532528	10.0603	13.4769	8.38089	5.8375	4.78188	4.81788	6.83933
113540050	17.4364	18.8785	28.3107	14.377	22.2667	19.5409	16.7317
113526426	11.694	22.1554	33.382	28.0831	25.8108	34.9409	31.7884
113537346	9.49494	5.99451	5.12159	5.16189	4.52354	4.78485	4.88072
113530077	1.99432	0.978225	1.18025	1.57891	1.27717	1.80079	1.07947
113533637	62.5869	28.5915	36.1796	36.98	36.9937	45.1958	45.274
113537190	5.95928	5.12993	7.3678	6.30323	7.4681	6.49034	7.37678
113537053	4.30036	4.07507	4.93788	5.0805	4.92219	5.20427	5.39927
113538966	9.23071	3.58632	6.4743	4.90202	4.82499	4.11208	4.60759
113542083	17.4445	7.3284	12.0041	9.18366	9.00074	7.36644	10.387
113532649	0.9465	0.891476	0.870415	0.698494	0.820476	0.679451	1.30945
113539538	7.54555	3.94128	4.57629	4.23057	4.4178	4.08182	3.96805
113535854	2.27704	1.25657	2.39973	2.2245	2.67478	2.60632	3.24748
113543317	10.0162	3.19432	5.3928	8.21071	7.85154	9.56737	7.67585
113544873	10.7888	3.8716	6.61239	5.85377	6.81659	5.91049	4.3163
113525969	7.26376	4.48436	5.90664	6.47734	7.84284	7.13116	7.28482
113527540	9.76063	9.45356	7.50686	9.73293	9.84721	7.9216	6.27964
113546538	3.11556	2.24604	2.82686	1.88572	3.06574	3.14036	2.34904
113547429	0.311732	0.140989	0.241162	0.239628	0.390732	0.329396	0.258293
113524718	7.89662	4.88942	4.05565	10.1927	8.3186	11.3605	8.35183
113529642	18.507	15.6157	14.8386	12.0814	12.5758	11.0996	14.71
113527496	2.34547	3.20902	3.20095	1.66724	1.42615	1.80027	3.38049
113541264	35.7294	13.5106	19.9562	22.1387	25.1267	23.745	20.7285
113543261	14.5377	16.3582	11.2244	7.49363	6.28933	7.46796	8.00773
113528186	4.72305	3.50028	3.34909	4.48806	4.40743	3.45705	3.42972
113531324	2.60809	4.45668	4.12241	3.97048	3.87641	3.41386	3.89844
113532935	13.8459	9.19713	13.8969	8.19044	6.5384	8.22177	5.20415
113536612	5.29472	7.15577	2.95701	1.94723	1.53472	1.58478	1.7086
113538256	0.0940197	0.109279	0	0.012902	0.0593953	0	0.091887
113536098	13.3601	13.1483	10.7267	14.0414	11.8487	11.1077	8.43009
113537495	3.60793	1.0994	2.70886	2.05103	1.5179	1.27392	0.904639
113546612	13.3598	12.4326	7.48016	8.1339	6.7051	8.78483	4.97102
113535085	3.87067	2.5251	2.3715	2.3829	3.34008	2.7662	2.7888
113544298	13.0031	26.3112	16.9178	7.38844	8.01252	4.84061	9.96165
113525960	32.1695	45.9328	21.2559	15.3024	10.5867	13.5542	15.3304
113529410	5.68012	3.28448	5.04392	4.39909	5.80715	5.6666	5.98958
113532201	15.8541	6.76019	12.4288	13.0426	8.47362	9.38538	7.6627
113538288	8.08844	4.47508	5.12762	6.75712	8.42586	7.59839	6.64645
113532073	3.07101	2.51947	2.54328	2.40098	3.82634	2.72436	3.03822
113544900	8.20466	9.23195	5.80338	5.64236	6.5796	6.16063	5.61463
113537604	26.0507	28.5009	15.7943	14.2801	13.9502	12.7382	17.2179
113535268	6.51714	4.54497	4.52215	4.45415	4.30365	3.15848	2.75037
113539295	4.35441	4.76572	3.69606	4.05587	3.80515	2.85967	2.75182
113541815	9.32214	7.85466	6.79071	5.9274	6.7281	5.71706	5.16853
113532284	9.30547	4.40257	4.64006	5.26051	6.7947	6.09741	5.21921
113542412	12.9553	6.13369	8.85137	10.3696	13.0149	11.2836	11.0149
113542476	3.29026	2.42659	2.6333	1.95087	0.847965	2.10248	1.9494
113540901	37.6649	24.4318	27.0666	21.937	19.4091	18.1105	19.2039
113529643	10.7016	5.22821	7.24414	7.94016	7.56493	6.99332	6.6663
113533087	10.5611	7.05061	7.29295	6.656	7.52977	6.66268	5.43825
113543943	1.76473	1.74653	1.42238	1.75978	1.4349	1.34862	1.07582
113528289	3.93753	3.4753	4.23748	2.98562	3.5322	2.85269	3.66407
113525761	1.93599	0.833444	1.66301	1.51262	3.23091	2.53231	1.57084
113527359	4.84035	7.00386	5.32934	2.4266	2.32443	2.59848	2.92282
113531027	5.1582	2.04412	2.84929	2.82616	4.20921	3.58284	3.93934
113540649	2.7029	1.72549	2.06165	1.38601	2.08157	1.86364	2.39766
113533024	5.23311	2.43775	3.85173	3.72746	3.73511	2.73206	1.41061
113535534	23.5364	42.6647	39.0679	22.2394	24.8199	19.4188	19.4166
113539495	57.2041	54.435	48.8697	45.2826	29.2609	36.2457	34.2505
113533715	10.1957	7.68709	12.392	9.97053	11.3025	8.99812	10.5353
113529335	17.7623	23.3092	15.1736	11.3655	9.12457	10.2391	15.1969
113533336	5.70761	3.03833	4.67016	4.63954	5.82238	5.19464	4.40968
113542022	22.0558	12.9794	17.0866	14.9017	12.9967	15.8993	14.3261
113526459	65.1165	72.1564	69.8271	59.33	51.7073	58.672	56.8191
113545205	0.349435	0.184008	0.561601	0.358955	0.328493	0.428984	0.405637
113531075	0.997944	1.11592	1.22395	0.82668	1.2674	0.980173	1.07751
113543658	0.876893	0.362612	0.847978	0.094249	0.629721	0.102191	0.591258
113542176	12.1211	7.6974	8.16747	8.03747	11.087	8.59701	10.8754
113536697	17.0894	9.15628	13.8081	11.397	12.0077	11.0554	10.7412
113534818	5.47844	5.36401	4.97632	5.89505	5.71225	6.96989	5.90854
113535032	1.47264	0.857783	0.618496	1.02196	0.66161	0.76159	0.284608
113527687	0.744743	0.892741	0.329176	0.524674	0.139326	0.496028	0.637124
113533414	10.5348	5.97372	7.00079	6.51931	6.63225	6.06129	5.95474
113537619	4.4179	2.83855	3.4961	3.48383	2.58114	4.22888	2.88727
113545257	12.4605	8.59445	11.6518	7.0276	7.08469	6.59504	9.14334
113538709	4.37265	1.88753	2.09523	2.5481	2.97433	2.99733	2.75144
113541872	10.6476	6.21022	9.22015	7.62598	8.80448	7.59094	6.966
113536296	12.3825	5.47375	9.84924	7.74137	7.06729	5.7929	5.47674
113531583	470.131	514.324	531.578	341.162	294.997	284.432	295.932
113529613	8.54373	6.66227	8.40434	10.0542	10.0557	9.2499	7.38747
113531110	0.137989	0.0425336	0.0307413	0	0	0	0
113542865	0.365029	0.85969	0.845745	0.649184	0.576382	0.52563	0.924449
113526177	0.18995	0.800749	0.785457	0.349387	0.466013	1.02454	0.561674
113538618	27.8233	12.7838	18.3173	16.0536	11.4736	10.2388	9.20414
113527708	30.439	9.14334	24.3632	20.7186	24.6333	18.6786	13.4058
113541435	5.7593	4.35664	5.58121	3.95599	5.01693	4.09686	3.23528
113543169	10.2117	12.0675	19.4849	11.3059	11.473	8.08587	7.87367
113536157	99.089	143.985	58.1871	39.9112	25.3177	28.7416	28.9393
113533732	17.3503	16.7622	18.8845	20.5287	19.8734	20.3307	21.0575
113539638	23.6231	18.2033	22.8189	18.5317	18.9555	15.2219	14.7255
113536333	44.9192	49.822	39.0136	38.9133	29.6285	37.3445	40.9362
113543447	65.3096	92.4668	68.7599	42.5862	39.4555	39.2601	48.4532
113532793	0.288108	0.312491	0.34317	0.384695	0.430734	0.572346	1.89686
113528710	14.5091	13.5297	9.40741	6.27862	4.94718	5.39526	7.76432
113531299	78.5784	85.0057	83.2726	60.2298	53.0647	44.2072	43.074
113523742	0.223601	0.635321	0.625235	0.319086	0.481533	1.38735	1.91864
113527614	3.50834	4.43804	4.06571	2.3077	3.45485	3.42051	7.60218
113530292	3.42125	2.09418	2.91079	2.3194	2.81877	3.31063	3.97432
113542695	0.68712	0.325805	0.59078	0.242659	0.690947	0.706046	0.619606
113546696	2.77985	2.90964	2.56785	1.45983	2.07274	1.74076	2.37033
113532521	6.73591	1.04674	5.17257	2.97895	2.63399	2.37679	3.54098
113530694	0	0	0.121516	0.0378307	0.0448914	0.0524124	0.0983201
113531364	3.04391	2.51231	3.14109	2.92234	3.73236	3.98377	3.55885
113532700	10.8906	7.07862	7.49571	6.56411	7.67525	6.76648	6.1234
113526333	3.97353	3.23386	3.20842	3.92588	5.19814	4.05858	3.21193
113542523	5.18901	8.74341	10.3901	10.0548	10.4634	10.3193	8.61015
113543129	2.35873	3.27255	4.36121	4.34109	2.88491	5.37312	6.98231
113542978	1.28728	6.70629	0.639687	0.355802	0.2502	0.785842	0.473296
113547306	6.09509	7.69575	12.6521	6.39847	5.83845	10.6507	8.39993
113547243	1.25096	4.0079	10.014	6.80559	7.33853	10.8619	8.1719
113541279	22.6565	36.798	45.2828	25.3377	21.2194	29.11	29.4251
113531601	28.176	12.8665	23.7768	22.972	19.7187	33.2566	25.5829
113527172	2.35834	2.76192	2.41408	1.42554	2.65778	1.82941	2.69467
113529531	5.94729	1.92306	2.25264	1.36652	1.67702	1.49148	1.65372
113546646	6.88872	2.70734	3.68698	2.81495	3.42459	2.71785	3.47502
113530776	3.79569	3.42479	4.26198	3.03791	4.42111	4.89008	5.56612
113546693	5.75246	9.91425	6.79773	3.51014	4.1791	3.30656	3.73252
113524390	0.860968	2.11424	2.59635	1.54669	2.22323	1.66983	2.86922
113545709	4.26042	4.02481	4.07967	3.38729	4.25796	2.82267	2.58121
113537266	18.5903	15.9066	12.9251	12.15	11.4416	11.9747	14.541
113527201	3.09185	4.99109	4.43953	2.14345	1.70976	2.24215	2.02072
113533346	8.04634	4.96922	5.01046	6.22283	6.71648	6.89603	5.21177
113546410	3.63908	2.84512	3.19306	3.26104	3.97405	4.14661	3.25986
113527625	0.0799434	0.224961	0	0.0796799	0.311936	0.0746277	0.279565
113534236	0.389964	0.117165	0.258484	0.0258816	0.286145	0	0.0460815
113535592	5.68729	3.11929	3.53806	2.25897	2.87615	2.58305	3.38838
113534295	14.2254	7.08973	8.29217	9.43033	11.2275	9.76774	10.0055
113523781	6.9948	3.45596	3.28097	3.35175	5.46142	4.58048	4.58387
113533266	4.72921	4.54179	3.10456	4.00072	4.44133	4.58155	5.08361
113527370	4.78295	2.47079	4.27538	4.19502	5.78641	5.53622	5.52999
113535966	3.84611	1.76195	2.23675	2.12645	3.10271	2.8372	3.22399
113538184	0.805177	0.590205	0.647486	0.425271	0.963988	0.58604	0.794516
113526802	13.8401	15.5582	23.2963	37.8301	36.0855	36.1057	40.7288
113534270	8.36968	5.59956	4.01901	3.66082	4.18348	4.0181	5.55324
113537403	24.638	15.8596	13.5054	27.6061	31.3724	31.7352	27.1289
113533340	3.08335	3.8865	3.17311	2.42036	2.7855	2.06307	3.2589
113546531	0.793325	1.41683	1.34793	1.09796	1.64613	1.32154	2.13374
113528244	5.26897	3.27516	3.94649	7.16316	7.89761	6.4894	4.89219
113538237	9.63815	6.8369	8.28922	16.8891	21.1189	14.897	13.7248
113538383	0.977869	0.38163	0.61648	0.455508	1.25617	0.775881	0.922722
113538227	0.169053	0.190912	0.245998	0.142295	0.455261	0.278547	0.279922
113538232	0.947902	0.783273	0.996077	0.541866	0.699153	0.849435	0.470447
113533578	5.98419	3.6962	5.62904	4.2648	5.508	4.23899	4.34834
113542065	1.99891	2.41482	1.7509	1.41377	1.59802	1.49931	1.6137
113539776	28.2857	47.7702	28.2705	18.4972	12.8418	11.4639	13.7214
113528723	33.2601	22.4418	16.3551	16.7802	16.8042	15.1769	13.092
113539342	2.1947	2.62348	2.04303	1.50905	2.43972	1.73044	2.03698
113533361	6.33182	4.38021	3.30997	2.50656	3.47533	3.48635	4.23673
113545442	7.60767	4.72202	5.22144	4.6095	5.09916	5.28704	4.60694
113539743	6.63394	3.63332	2.9965	3.27097	4.59125	4.66613	3.44209
113529682	2.80054	2.23391	2.67674	2.69221	2.81885	2.68257	3.15648
113526748	6.48194	7.59846	3.90737	2.69553	2.86952	2.1433	3.09906
113534586	15.0399	34.4057	26.781	10.879	14.1095	10.1331	22.1824
113536445	1.87627	7.52933	4.44786	1.53465	1.02362	2.44463	1.80183
113527505	3.88676	6.43256	6.1737	4.08456	3.91791	3.53938	6.59139
113536303	2.62923	2.57946	2.3669	2.2687	1.69262	1.65931	2.35774
113537626	0.23503	2.20468	0.885706	0.198728	0.352237	0.0473709	0.535019
113543782	6.29274	3.59241	3.47256	2.49913	2.60095	1.96698	2.59482
113527455	470.607	625.392	432.201	297.802	219.272	221.903	248.678
113539215	29.4982	40.2719	33.9505	36.0026	27.9836	29.7928	28.6452
113540948	23.5465	67.4422	62.3464	35.9449	18.3319	19.5521	29.3021
113535004	3.65853	11.0851	5.71582	3.99856	2.72393	4.25016	6.13779
113541646	1.31148	1.23405	0.88686	0.836792	1.19474	0.689742	0.674806
113535345	216.657	109.284	146.044	102.097	58.5525	60.6193	51.5671
113526911	113.971	54.8379	93.3795	73.1457	54.6696	63.5162	46.2716
113544821	2.39387	3.13167	3.08447	3.36724	5.11405	4.99513	4.51564
113543004	20.4873	10.6483	12.9879	11.7996	14.5402	14.2151	14.4173
113530718	1.97405	1.21816	0.982653	0.455192	0.875631	0.562764	0.636756
113531350	1.13097	2.71439	3.09745	1.56139	2.978	2.40524	3.42032
113531395	1.88331	2.30364	2.96838	2.08263	2.83641	2.82359	2.74865
113540414	2.49191	1.2952	2.06887	1.12963	1.60003	1.55547	1.27654
113539754	0.987906	1.18201	0.965074	0.973933	0.951754	0.88257	1.20367
113543020	11.522	8.14962	8.17561	5.36379	6.12075	4.3699	5.58928
113536988	11.7915	7.52516	7.63006	7.83457	8.08991	7.91856	8.50617
113528061	4.00944	2.49779	2.47199	3.09535	4.71713	3.79583	4.4503
113546258	4.46509	3.33184	2.99109	3.38664	3.82201	3.30689	3.83705
113531862	24.9877	12.8478	15.3934	22.121	23.6315	20.3994	16.2607
113536555	16.9946	15.4824	18.5386	13.7147	12.4537	12.275	15.6121
113542885	90.1592	39.1579	57.815	61.7775	50.5373	50.8427	38.4496
113536061	56.23	33.9453	47.5336	41.4504	44.9694	36.9252	39.8247
113536108	20.6616	13.0128	18.4699	22.706	21.3715	20.1834	17.74
113527043	22.6346	28.4594	30.2534	16.5104	16.8799	14.3434	18.6916
113533295	6.15185	3.66039	4.58403	4.11447	5.87158	4.8878	4.89368
113525219	4.57135	3.08149	3.84888	4.23892	5.56647	4.20484	4.55961
113526707	4.71966	4.73634	5.29595	4.21895	4.37965	3.78959	5.18165
113526746	8.80975	9.93403	8.15269	6.36186	5.44844	5.54889	5.41937
113537594	52.6223	53.8901	35.9687	22.2842	22.9392	21.558	19.8126
113529478	1.57517	0.99586	0.642372	0.648615	0.889534	0.663748	1.05899
113526475	1.14729	1.88988	1.04014	0.4603	1.36892	0.773386	0.648185
113541682	2.90967	2.49241	1.90802	0.818678	1.00808	0.806694	1.71979
113531169	124.956	117.916	141.018	119.531	106.904	109.76	116.3
113536143	0.645966	0.682393	0.641246	0.630441	0.770093	0.78628	0.64831
113523681	1.71012	2.02109	1.38444	1.71086	2.03448	1.76008	1.76234
113539426	5.23873	3.83208	5.19474	4.06053	3.41585	3.84395	2.87147
113537046	1.09451	1.91145	1.21725	1.05118	0.497182	0.835609	0.45441
113546905	18.8881	12.0743	19.4736	8.07131	9.71608	8.23652	14.0578
113528588	18.8552	10.8228	11.7944	12.2839	13.2988	11.3239	10.9255
113534468	3.37875	1.95757	1.95331	2.37631	2.65545	2.60328	2.24771
113542607	8.78495	7.33998	6.92179	4.29749	5.39084	4.16391	5.34041
113541012	42.1404	32.0708	27.8253	27.4394	24.1981	23.1746	19.7698
113537253	7.66365	7.13703	8.84187	6.11863	5.27206	5.72003	5.13692
113531945	1.02094	0.596377	0.58984	0.487481	0.337437	0.51199	0.511645
113528431	6.07086	4.41026	4.90179	5.81437	6.88924	5.67461	6.7272
113540810	8.90419	3.75618	8.19649	7.28517	9.75223	9.35463	8.57394
113535978	9.27479	7.48851	5.67886	4.03032	4.1133	4.28715	5.00822
113526066	10.5702	9.97715	9.31386	10.1828	11.9236	10.0236	11.4688
113528038	9.67329	5.39846	5.95572	7.19952	8.67287	9.47647	9.52748
113533689	8.50147	5.71459	5.97585	4.36166	4.76984	4.03176	4.76361
113527344	8.09754	12.0048	7.65271	8.00869	6.45864	8.09269	9.9198
113529260	5.51098	5.46717	3.28354	3.23536	3.57542	2.7528	3.51032
113530268	10.0755	9.90012	6.32726	4.68512	3.48322	4.50094	4.49082
113537876	2.32888	0.811892	1.28193	1.16701	1.20104	0.961222	1.05725
113535714	25.2151	26.5927	29.7571	33.6145	50.7056	35.4664	45.4943
113531588	16.6524	11.7507	12.8568	12.3727	14.9376	13.8528	17.74
113530798	7.32299	4.85874	4.69743	9.5196	12.2771	10.4179	7.30762
113529742	14.9835	10.1559	15.6342	18.1362	17.5686	23.1868	19.5503
113538272	3.92566	2.12723	1.6822	1.20984	1.65058	1.24781	1.57884
113546604	2.85223	1.29949	2.73705	2.39897	1.7167	2.84158	3.09865
113532600	47.8482	48.0331	39.1272	49.6087	40.5776	46.9796	43.159
113528057	16.3825	10.098	12.0415	16.8713	19.5576	14.1432	12.4952
113547006	85.2692	116.367	133.121	151.948	169.86	139.399	143.3
113532464	2.88861	1.21944	2.05579	2.44321	3.19912	2.7656	2.52347
113546716	2.69522	0.910802	1.22096	1.74692	2.64042	2.59544	2.22562
113534531	18.3048	7.10628	11.645	11.6681	11.995	11.8508	12.2859
113532779	5.47015	3.36448	3.29045	4.31553	5.78648	5.23625	4.44653
113543494	7.29779	4.45784	3.75412	4.42257	5.06605	5.10001	5.11581
113534292	2.98181	2.11536	1.8769	1.20752	2.24115	2.13207	1.87108
113541346	3.54823	1.59136	4.0463	1.30318	2.15043	1.84118	1.84412
113530282	1.08044	0.563959	0.652449	0.394325	0.54565	0.575398	0.655754
113537332	11.7245	8.26428	16.5141	12.7395	16.2284	12.446	14.468
113546832	3.05872	1.77274	2.76511	1.62003	1.81288	1.53096	1.06475
113537764	22.3653	38.6104	52.0006	26.7677	30.6143	31.3861	38.3402
113527228	3.59138	4.82152	3.26697	1.9129	1.29164	1.53276	2.95007
113523975	3.88462	2.06271	4.82694	1.8281	3.56696	2.17014	3.07747
113530731	36.1817	22.4132	32.8311	21.902	17.8865	16.5795	18.6129
113527606	6.20076	9.17816	4.30572	1.92319	1.71786	1.57987	2.09278
113530686	2.87829	1.35569	2.07561	2.07615	2.81508	2.28769	1.78065
113540218	14.3841	9.61581	8.21718	10.1302	11.582	10.5309	10.6888
113535792	3.23704	2.43583	3.01685	2.07568	1.76758	3.32671	2.65085
113528453	2.29935	2.20289	2.27063	1.46597	1.10566	0.967542	1.23527
113539341	1.18246	0.89702	0.434546	0.288985	0.320208	0.482321	0.631315
113535315	1.22255	1.18018	1.50791	0.553361	1.09791	0.902876	1.5697
113529758	1.38259	1.43685	1.15397	1.0663	1.09233	0.946855	0.55803
113546525	1.49546	1.80252	0.837348	0.697442	0.830202	0.451489	0.673226
113530711	13.8113	19.1334	12.7993	8.28881	6.78921	7.19888	8.90222
113536880	2.66945	2.41507	2.44923	1.86439	2.37761	1.94061	2.23116
113542422	19.3881	18.2804	14.0472	14.3801	15.0145	10.3322	10.4617
113530419	0.234514	0.528734	0	0.196005	0.464108	0.153984	0.355519
113525143	9.34584	10.156	15.4575	9.72702	15.9956	9.22376	14.5093
113542237	1.37851	1.26989	1.61252	1.07809	1.34411	1.16791	1.61449
113535198	3.11229	1.90138	2.56695	2.07617	1.85506	2.38161	2.05816
113532545	4.02667	4.64321	5.34885	3.11566	4.0199	2.80657	4.21925
113524109	0.768885	0.264589	0.351638	0.350214	0.451461	0.467892	0.170017
113547587	3.89687	3.9111	2.36725	1.53705	2.2921	2.03174	1.56877
113528273	69.8921	142.703	65.0488	40.0114	37.3434	28.6728	48.6974
113538421	1.38302	0.927407	0.909266	1.25694	0.771724	0.800515	0.538302
113525913	7.53913	4.07963	3.85883	6.03732	6.34736	6.71169	5.55916
113542872	5.4108	4.97468	4.75214	3.13013	4.10153	3.20119	3.2305
113529621	1.19634	0.708417	1.10899	0.755011	0.770804	0.921421	0.852868
113526151	0.272036	0.297085	0.351278	0.167984	0.402173	0.236237	0.280088
113531083	2.28401	2.00239	2.41312	1.80518	2.61774	1.892	1.56118
113544465	1.24812	0.578245	0.850384	0.494834	1.0171	0.748208	0.662397
113525345	1.34443	1.18296	0.699751	0.52852	0.580552	0.636262	0.569237
113543293	5.62418	3.93958	2.60203	1.828	1.91946	0.779908	2.5389
113546117	1.12334	0.640308	0.540499	0.427992	0.544899	0.238877	0.309192
113536868	3.76515	2.59473	2.4869	1.86532	1.93901	1.51323	1.55398
113529116	0.521624	0.52352	0.445218	0.380304	0.510337	0.253983	1.18929
113532229	15.1308	22.1047	13.0424	9.21774	7.60687	5.88623	11.4314
113538505	1.58017	0.97994	0.318266	0.208773	0.312166	0.216473	0.206163
113538968	1.85787	1.62822	1.05206	0.716872	0.673805	0.670407	0.847286
113525391	2.74995	1.49478	1.14227	2.34766	1.62952	2.02658	0.494041
113542163	0.0680463	0.0577721	0.14846	0.177656	0.10141	0	0.120755
113526126	1.32045	1.31194	1.22682	0.501792	0.867712	0.404941	0.588431
113545803	8.31759	8.17557	9.21984	6.70076	7.71292	4.86226	7.50095
113545111	2.11816	1.57541	2.24112	1.47603	2.12186	1.91596	2.02842
113533802	0.393828	1.09854	0.484367	0.748362	0.971303	0.467454	0.645097
113546441	3.30349	2.49409	2.41099	2.23683	2.76934	2.07553	1.92804
113537088	1.96377	2.17781	1.38149	0.826659	1.35833	1.07605	1.23406
113534949	0.186038	0.27006	0.184689	0.152099	0.333589	0.148398	0.167252
113527268	7.26273	6.89705	6.10924	5.81888	6.26968	5.5735	6.53379
113527059	2.55054	3.66516	1.78091	0.704877	0.828853	0.784082	0.991882
113541314	0.665114	0.736891	0.632387	0.888397	0.675095	0.654959	0.493518
113538719	1.92544	2.33161	0.994205	0.429728	0.654665	0.624233	0.676124
113534275	10.3521	8.43667	9.40267	8.03181	8.25789	7.58291	8.99701
113540217	0.827568	0.622181	0.523126	0.367835	0.220426	0.254693	0.284832
113532279	21.5536	31.9925	21.5609	13.163	11.6055	8.94189	13.6725
113534008	7.7055	9.03826	6.80947	4.7037	4.77868	3.57004	4.83
113541881	2.05243	1.44179	1.6686	1.30743	1.44756	0.847254	1.45987
113531868	1.22264	1.00408	0.358425	0.204091	0.506603	0.358015	0.332533
113538652	20.7191	13.9155	11.9879	10.9042	8.11651	9.68351	8.33226
113530120	0.893829	1.27898	0.559202	0.482314	0.392025	0.346769	0.467378
113529970	3.95712	2.55766	3.30545	2.55002	2.44918	1.70197	1.72186
113535504	3.3279	2.73834	2.25599	2.67626	1.8099	1.93218	2.06636
113539901	1.58165	0.902954	1.323	0.736516	1.08904	0.826844	0.928025
113523682	1.99633	0.825902	0.969031	0.742745	1.15379	0.874448	0.719683
113528122	2.02862	2.09713	3.58917	2.92833	3.90715	2.44796	2.25029
113528297	19.405	14.5043	25.9019	20.4289	22.9649	18.2226	17.4229
113547070	5.51025	5.73868	5.68826	2.9557	4.76783	3.31491	4.55423
113537981	10.93	10.7536	10.8364	8.09341	6.29113	7.15715	6.54369
113527620	3.97853	3.65174	4.09541	3.42152	3.94745	3.35276	3.36913
113541305	13.5558	14.6856	14.183	8.12738	7.61324	5.84297	5.74296
113532116	15.0048	30.5255	14.2234	8.39007	9.30977	6.07796	9.00985
113527095	11.1218	10.1931	7.14608	8.98946	7.47978	7.94835	8.77626
113536881	1.27469	1.01615	0.865042	0.49816	0.379972	0.420353	0.420461
113543387	2.51864	1.87064	4.09322	2.0427	3.79148	2.40935	2.72264
113544843	8.75969	8.22984	7.22431	5.17174	4.76745	4.59837	5.48244
113537915	4.21315	3.10912	2.95003	2.9888	2.79771	2.99097	3.16652
113529406	11.1805	9.28172	7.43619	6.03409	5.65034	7.09684	7.22257
113537939	7.4276	4.46814	3.70303	3.25323	3.10696	2.34835	3.6145
113546502	0.309272	0.251346	0.145107	0.239002	0.227586	0.207146	0.267689
113529839	3.35467	2.30165	3.04801	1.6666	2.38337	1.73293	1.36746
113523743	1.41257	1.08146	1.45271	0.701725	0.448743	0.706878	0.572949
113526191	11.9037	8.36099	9.79361	12.9397	10.9468	12.6359	14.078
113537292	1.79527	1.61258	0.856412	0.747051	0.727633	0.67909	0.526726
113541653	7.70023	7.09708	8.99068	5.16866	4.72677	4.91475	6.16563
113543628	1.60737	1.71999	1.20478	0.743812	0.451514	0.640585	0.728565
113531085	6.74828	8.85663	6.52878	5.66985	5.74398	4.92919	5.82025
113545393	1.09527	0.517704	0.92533	0.624125	1.07844	0.795746	0.796925
113528808	4.86765	2.79341	3.97096	2.79245	4.14865	4.04208	4.2412
113524528	13.2651	22.1537	20.5141	11.9567	12.1216	9.8858	12.0783
113545752	17.1227	7.09595	8.68888	12.8901	12.8917	15.2005	12.0029
113526211	0.86621	0.148124	0.269623	0.151832	0.136835	0.162865	0.148735
113532850	3.9323	4.39737	5.4266	4.38084	6.01172	4.63472	4.62419
113541679	10.3088	13.6913	8.98472	6.54669	5.44787	5.32187	8.07094
113546039	2.0708	0.810469	1.16801	0.93134	1.84487	1.37096	1.29911
113532570	2.36555	0.943633	1.65972	1.33877	1.75302	1.62904	1.35904
113525712	20.2514	16.8931	17.3196	14.4648	12.391	13.0663	15.177
113524003	1.25159	1.76137	1.17275	1.03425	0.870694	1.40632	1.0799
113535985	2.14616	1.84608	2.10412	1.94698	1.63531	1.33174	1.46726
113538915	1.62503	1.40405	1.69893	1.45388	2.13125	1.29033	1.96849
113539956	2.22359	2.04888	1.88208	1.76501	1.97023	2.46377	1.47307
113544125	0.189753	10.0173	3.03451	1.73007	0.818654	5.8557	6.40179
113545228	6.80348	3.76473	4.93296	4.92312	4.86245	5.6538	4.22043
113530520	0.661752	0.532673	0.797904	0.580905	0.837678	0.712121	0.740545
113530976	19.7824	19.8506	21.1181	15.6941	16.0029	20.7455	19.1279
113529257	42.2738	38.31	46.778	46.2882	41.9449	48.7746	32.686
113530328	2.1363	3.94231	1.92837	1.68841	1.77058	2.07218	2.00178
113543585	1.53569	1.19957	0.659097	0.442492	0.575945	0.337771	0.230104
113542701	39.8492	10.287	34.1999	20.2735	16.3308	15.3023	12.311
113531034	80.8314	19.4518	56.142	39.0341	30.3658	26.3272	23.4471
113540382	1.44959	0.956169	0.681095	0.501491	0.369177	0.430685	0.696388
113540823	26.0365	14.129	19.1003	10.5102	8.59276	8.68606	7.2516
113532415	19.9065	13.3179	12.0123	8.27831	8.19429	9.20837	8.70334
113536429	31.361	17.991	20.6262	18.6478	21.3829	18.568	18.6384
113539684	0.835528	0.386366	0.211454	0.0261965	0.123684	0	0.134441
113525127	1.20626	0.495131	1.17349	1.09289	1.38531	0.935793	0.82075
113527914	6.57352	1.7669	5.15306	4.60757	3.86785	3.97093	2.48054
113530192	608.039	791.455	731.918	655.864	565.035	578.858	808.952
113535560	27.3967	27.2072	17.7097	15.4015	12.6895	15.4792	13.9569
113536995	11.8758	14.8719	9.93814	6.86959	6.59357	5.24385	8.95793
113535561	54.5091	67.446	65.6614	71.1703	63.5443	81.4889	70.7276
113544249	1.0312	1.22606	0.63074	0.305245	0.26214	0.355419	0.388642
113541554	3.25262	0.998993	1.45946	1.07744	1.59864	1.58395	1.29675
113528722	6.56579	4.20004	4.14942	4.5574	5.34856	4.52023	4.94238
113534418	32.8677	26.6633	19.0352	19.4145	23.2859	20.996	22.5203
113542519	0.60071	0.36475	0.285969	0.126459	0.0848239	0.192377	0.273996
113530293	4.97478	3.75022	4.13831	3.19851	3.35517	2.76883	2.76368
113530477	4.66216	4.7634	2.7488	3.34796	4.10376	3.602	3.41598
113535351	11.0033	7.88116	6.0462	6.29475	7.56866	7.65101	6.3927
113545443	4.1261	3.72804	3.39444	3.75524	4.38353	3.51961	4.33044
113547037	3.95575	1.99761	1.97976	2.91192	3.38774	3.61295	2.91365
113534454	10.5546	7.48367	7.37908	6.72295	6.45313	7.83628	9.86606
113540688	0.489176	0.86078	1.38069	0.755997	0.803213	0.694852	1.08749
113545750	5.14006	4.01402	3.41746	3.32179	2.32206	3.00659	3.00805
113528506	4.03615	2.58975	3.12886	2.52392	3.726	2.93954	3.80189
113535029	4.06209	3.875	2.98479	4.27799	5.29575	5.10376	5.30243
113531977	335.561	240.535	269.865	194.526	146.869	162.024	139.028
113534232	176.006	113.445	180.532	134.272	114	107.526	92.0708
113537706	176.232	129.265	177.252	123.618	123.625	105.618	91.2711
113541138	343.279	222.289	320.895	229.246	182.376	187.937	163.365
113541397	428.002	245.595	408.916	267.465	232.195	225.358	203.815
113540160	101.533	58.0108	87.4113	85.2284	79.3962	71.3109	55.999
113543644	323.095	240.107	323.025	199.185	178.572	159.827	159.194
113527031	17.2182	21.2005	16.3963	12.3122	11.5828	10.6966	13.833
113532169	3.24122	7.76985	5.39222	4.02408	3.34801	3.40378	4.35297
113526332	23.234	10.6676	17.0924	8.36083	8.97555	7.5567	8.15526
113529001	6.16146	6.5179	4.27173	6.27136	5.75446	5.84144	4.8987
113535849	0.45991	3.26469	0.750647	0.389274	0.276065	0.305612	0.569084
113531538	0.886046	0.737887	0.81425	0.338096	0.290599	0.156138	0.539232
113541119	0.633449	1.12388	0.785115	0.702436	0.867314	0.973186	1.30319
113537231	0.979985	0.601042	0.46271	0.55946	0.375591	0.367831	0.863555
113526828	3.04906	1.04993	2.08601	3.26372	2.62589	2.85685	2.43418
113546842	26.8594	32.2464	21.0658	20.2259	20.2025	17.9259	20.0583
113527908	8.7561	5.50892	10.5862	7.50315	8.29621	6.34819	5.83177
113525926	12.8219	14.47	12.6524	10.5339	7.95797	9.79831	12.4088
113523905	3.8831	11.7574	21.0636	17.3537	17.5559	18.8438	18.757
113544469	0.0324761	0.0456939	0.0852477	0.0423943	0.19932	0.113673	0.169507
113532551	13.6151	17.9578	13.0391	6.89264	9.13027	5.76194	7.77904
113544485	0.0482843	0.23234	0.11071	0.0718543	0.129514	0.247266	0.514269
113529243	0.97414	0.703723	0.480594	0.367204	0.353274	0.593835	0.95897
113529852	17.7784	13.2575	11.4989	9.13858	9.87081	9.79364	10.0773
113539440	0.239348	0.464812	0.303637	0.278416	0.239389	0.468934	0.190492
113541775	2.72789	6.69424	9.09387	5.8563	5.38886	9.82464	9.66558
113532561	0.298356	0.180381	0.264402	0.179026	0.163245	0.159822	0.432675
113527157	0.11764	0.159617	0.514859	0.113037	0	0.226677	0.104671
113540878	79.8877	71.0468	106.458	64.6607	74.0391	65.2965	82.0034
113536656	30.5794	18.5909	24.2572	22.7902	22.9943	26.1213	28.9809
113538991	3.57483	1.51875	4.2284	4.53959	3.389	4.76811	4.35483
113539931	16.217	8.48271	14.3356	9.95288	14.6355	10.4003	13.6311
113530820	3.95557	9.43504	4.11449	4.87523	2.16164	3.86465	4.8976
113537265	5.00834	6.69352	4.7466	3.36508	3.65553	3.78243	4.39236
113538906	3.46924	1.95209	2.92224	3.14408	3.64202	3.33366	3.1032
113531751	36.3021	51.2841	31.2238	25.1784	20.2242	21.1995	19.8374
113536482	4.95204	3.56949	3.76778	3.28412	3.88978	3.05572	4.0915
113546765	24.2715	20.9392	18.15	12.7517	11.8457	12.3205	11.8509
113546462	27.3953	4.68732	20.1681	14.1355	11.7179	11.4312	9.02121
113543095	10.1082	5.67231	8.3994	6.62836	5.74589	5.58604	4.94888
113546062	21.9474	7.07262	13.5787	10.781	8.95782	8.28359	7.24956
113531023	40.7237	68.1757	30.5936	23.2168	11.2345	14.2249	15.0549
113534685	13.943	6.24129	8.95092	10.8371	11.541	9.92855	8.08423
113524850	20.0746	19.0915	13.6226	18.2705	17.1491	12.8928	9.90592
113529397	25.4075	21.4713	21.3713	15.0356	13.8144	11.8535	13.9392
113538970	11.1062	7.75716	8.10147	8.86125	10.1922	9.38635	9.90893
113545287	26.8512	15.9399	15.3056	19.1572	20.7286	21.4788	19.9234
113527275	1.22656	0.808432	2.04644	2.49393	2.6542	2.83683	3.50882
113544534	4.72907	5.49143	7.78094	7.88462	10.3896	6.38332	11.1529
113542427	12.2995	8.85751	12.1537	9.33812	9.03315	7.53555	8.60196
113544096	1.37239	0.684035	0.929735	0.976748	1.26648	0.706622	0.939058
113524471	12.3601	7.10255	11.5827	6.11438	5.2672	5.64472	3.32819
113538909	30.8298	24.0511	26.8123	19.7619	22.2844	18.4069	18.9904
113523649	6.30342	3.74718	4.60998	5.07872	5.3759	4.11838	3.34328
113546440	6.85636	4.73854	5.67762	4.72346	4.4261	3.79363	2.73041
113540036	22.9482	19.6225	21.7603	17.0045	17.3657	14.4751	17.4079
113542621	32.4316	11.0215	34.308	24.0408	20.6992	15.6262	20.2043
113547682	22.5637	8.80784	15.0105	12.1783	14.6458	14.5366	13.6727
113531516	4.44599	2.27436	4.21716	2.84743	3.07516	1.74734	1.76931
113525869	25.6856	12.2145	19.904	17.019	19.801	15.1193	15.5851
113535859	11.0436	6.12976	7.34194	6.10827	6.0067	4.76935	3.67735
113535998	24.9696	10.7212	20.2821	13.0872	9.35653	7.80049	7.81302
113546460	0.233163	0.352771	0.193702	0.203442	0.248637	0.147961	0.139071
113540904	20.71	8.06111	17.5275	22.0337	22.2236	27.8202	25.0933
113534282	8.38297	7.88744	7.74722	6.7161	8.81031	8.22964	7.13791
113546753	13.7814	5.94506	4.69632	8.05919	9.29643	7.95058	6.07626
113532783	0.992184	0.582663	0.775299	0.606754	1.03286	0.651649	0.835493
113541862	2.58159	1.88149	1.39688	1.02581	1.22743	1.10225	1.00744
113540461	0.699186	0.493901	0.524941	0.651698	0.796877	0.798133	0.832224
113540870	22.5159	15.9609	14.2211	16.5994	14.2447	20.2081	21.8389
113543318	4.69603	2.11342	3.43976	4.3982	5.64209	4.54483	4.01362
113540995	3.30453	1.55628	1.15625	1.36839	1.82984	1.8017	1.53642
113546956	5.73783	27.1128	28.6703	30.5323	29.0486	23.2497	32.795
113529695	0.135779	0.732624	0.539702	0.235142	0.134457	0.0441196	0.109212
113539705	2.05151	1.60508	0.897914	0.378664	0.707607	0.577993	0.757997
113536054	2.03349	0.714595	2.51766	1.75052	2.5028	1.80271	2.56482
113528539	11.825	10.075	10.1696	7.81183	7.34575	7.70914	7.32127
113534242	63.3656	22.5465	60.5064	38.5025	25.277	23.5164	22.0293
113526631	5.30561	3.16464	3.33119	5.75594	6.82828	5.69354	5.25612
113525571	6.87299	4.07213	5.0754	5.53773	5.41415	5.26006	5.83909
113538477	1.28701	1.76133	1.9059	1.62591	1.7823	2.12898	2.83968
113532337	8.78924	4.6534	4.6909	4.50846	5.69976	4.68028	4.46946
113537977	1.90834	2.69531	2.10792	2.60263	3.53329	3.01715	3.53943
113528856	0.682899	0.726846	0.52993	0.690765	0.707126	0.694005	0.49485
113537787	6.03635	4.93345	11.6747	6.41584	7.33371	3.6128	4.81206
113534964	1.28815	1.49868	1.2019	0.799211	0.853865	0.698322	0.906739
113544858	8.5513	10.1643	10.362	4.34182	5.08871	3.92483	4.33183
113533817	12.7694	8.74128	8.34648	7.9099	7.92583	7.73022	8.35805
113527091	7.68212	4.01572	3.42493	2.48188	3.41141	3.28852	3.6198
113537955	6.84277	5.46405	5.14491	4.19815	4.47296	4.00341	4.11023
113535668	13.0263	10.7542	9.00229	12.1425	11.4869	10.3881	10.257
113527097	12.7006	16.471	18.9666	12.9692	13.3564	11.5649	11.8339
113536004	1.91438	0.905646	1.85838	1.38372	1.91056	1.28889	1.60717
113536819	40.4303	39.0714	29.485	20.0599	16.8361	15.214	20.3392
113541153	3.88318	2.35917	5.99695	4.28326	5.19456	3.17443	5.75071
113535405	32.4043	19.7926	21.1579	16.2578	15.852	13.8788	14.9097
113534118	9.42176	7.25157	11.1392	6.39155	8.54497	6.05835	7.60412
113545555	3.80244	1.62005	0.710582	0.748216	0.589011	0.804645	0.864232
113531770	16.0998	8.19288	16.7116	10.217	14.7088	11.5067	15.7258
113540794	18.8327	14.594	15.7186	10.2564	9.49168	9.67159	11.6549
113527280	0.0211749	0.197921	0.172811	0.339175	0.209205	0.347849	0.292307
113538316	0.80184	0.607878	1.2393	0.721927	1.00951	0.484269	0.866473
113541953	8.96719	3.93776	9.36647	7.44636	5.70187	6.73006	5.55233
113531773	2.67184	4.21422	4.8079	6.17894	4.13073	5.52571	5.38179
113533152	24.4188	56.1247	50.1744	29.0679	28.0814	26.5241	46.4304
113532355	5.90842	8.94031	4.50568	3.3805	1.81719	1.93912	1.85731
113527096	0.275052	2.7309	3.1794	2.51744	2.21572	2.37171	4.44443
113528483	37.784	25.1352	22.2402	18.868	18.5722	24.1127	24.3543
113527579	0.351645	0.229744	0.110006	0.0784462	0.203197	0.163768	0.228679
113537026	6.42504	4.27358	4.56637	2.39237	2.39212	2.54936	3.2888
113546741	4.86909	2.89489	4.32097	3.647	3.94552	3.52959	4.35547
113541160	8.62848	6.4022	10.2472	9.59561	11.5257	6.8509	7.95144
113528681	0.669456	0	0	0.043024	0.133732	0	0
113543188	8.96916	6.51677	6.36171	4.52633	4.69052	5.53075	5.34703
113526432	0.73054	0.644686	1.01137	0.792255	0.995182	0.646029	1.29442
113540779	5.62035	4.88743	5.95082	6.42359	7.92259	8.23103	9.55458
113533818	11.0083	47.1783	17.7016	11.3949	11.1767	11.9214	11.3383
113540921	4.94187	7.56085	5.06028	4.05178	4.24654	4.49266	5.04323
113532126	15.5975	12.5412	14.1586	12.2149	14.3341	10.8123	11.1085
113532127	3.19391	5.79969	8.35838	2.71892	5.40094	1.70725	5.59601
113535711	1.28796	31.5889	253.469	118.741	52.3202	118.659	175.851
113546772	24.6746	18.6825	16.4025	16.9715	17.0298	15.0309	15.6709
113532042	17.2341	9.79526	10.0071	14.5447	18.0991	17.5734	14.433
113535593	6.40157	1.94623	1.72363	1.72177	2.80411	2.8294	2.2495
113532021	15.2105	8.24496	7.30511	8.1936	7.85848	7.74686	8.47185
113528357	10.6378	4.07015	3.21653	3.74985	5.24521	5.08099	4.94888
113536418	27.694	7.56277	5.56456	4.95729	6.19142	5.81714	5.7772
113542350	8.60626	5.09084	6.34764	7.82367	8.99919	9.46495	7.04824
113537744	33.9886	15.3036	19.1004	22.6483	16.0434	15.5329	14.2566
113528884	9.27351	6.96723	5.59839	6.35382	6.92401	5.50392	6.67259
113535073	11.8958	7.61138	8.85186	4.6737	4.13771	3.41625	2.67256
113528923	16.8095	8.37063	14.2054	11.0323	8.28633	7.03473	6.37434
113535339	4.75961	2.81044	2.98767	4.26188	3.84642	3.20518	2.74695
113537554	15.7742	14.5681	13.3476	8.63713	6.26047	5.95768	6.04093
113540573	5.21086	2.78619	4.14048	3.39323	3.38265	3.21302	1.74931
113537439	4.27528	1.8028	3.81269	3.13849	2.52216	2.34295	1.51287
113526451	24.851	18.8353	18.2149	13.0192	10.0626	11.097	6.35675
113538552	7.93021	5.33217	6.55749	4.62336	4.20768	2.57029	2.97523
113537896	5.31465	5.72724	5.95726	4.38997	3.0386	3.23925	2.58993
113537623	12.5749	9.79801	11.2232	7.8796	6.92113	5.73203	4.9062
113536375	5.07252	2.19193	3.6362	4.80768	3.37612	3.88823	1.57271
113529131	9.88505	6.45306	6.87246	6.10882	3.37528	4.76436	2.74674
113531585	3.70192	7.14142	4.03811	2.6459	1.96045	1.99334	3.31385
113526791	27.8426	17.2292	20.1706	12.046	7.99781	8.823	5.24159
113528050	2.93286	4.18005	2.75575	1.89823	2.03061	1.42448	2.53899
113535235	4.58055	3.66207	3.09738	3.18626	2.33588	3.52953	2.34433
113528010	8.16805	4.83662	4.6677	4.6762	4.46077	4.39896	4.01883
113533919	17.3606	9.91746	10.7795	8.42216	8.55191	6.9165	6.28525
113526419	0.852334	0.811248	0.536081	0.363485	0.440671	0.285833	0.435552
113527192	5.05899	2.57081	2.30658	2.76653	3.26967	2.67365	2.33264
113545321	4.54011	1.82837	2.49268	2.94691	3.00509	2.39193	1.98727
113530039	8.22518	7.11459	4.98435	8.53289	5.39982	4.5383	7.68602
113526847	6.57296	5.11747	4.03567	3.69933	4.03099	3.4332	3.25198
113544634	2.66461	1.36152	1.73904	2.73342	2.84697	2.50764	1.78062
113541508	7.98842	3.73199	6.33932	6.41683	9.92861	7.77439	6.96107
113534717	3.11417	3.33667	2.58734	1.79429	0.919109	1.16903	0.916313
113533868	10.0302	5.4288	7.89038	8.83614	7.59981	7.6997	6.2647
113546639	3.86367	2.49902	2.71569	3.59882	4.08689	3.58544	3.68312
113535233	9.1362	7.15512	5.62471	8.49978	9.95444	9.486	7.27298
113546636	1.97854	1.3198	1.25369	1.63051	1.27721	1.28836	1.15263
113537487	6.86678	6.12728	5.53613	5.04892	4.90763	5.47716	5.02859
113527517	10.0421	3.98135	7.17814	5.59382	4.24126	3.79398	3.52131
113528862	5.33381	2.29105	3.62096	3.24483	2.98248	2.13063	2.21341
113531353	4.58146	3.19339	3.6986	3.9605	4.66517	4.2341	4.10612
113545421	6.03411	5.34589	5.03055	3.75405	4.05323	3.53424	5.30568
113524286	4.83625	2.27543	3.91161	3.05657	3.37173	3.5695	2.46052
113532790	6.50023	5.71784	4.24805	3.59923	2.07423	2.58505	1.99351
113533768	5.80554	2.56085	4.45903	3.28279	3.14497	2.8929	2.45501
113533173	3.9001	1.65644	2.60159	1.81123	1.77799	1.82629	1.15691
113530115	3.65201	2.32388	2.41924	2.44645	2.42398	2.13654	2.4313
113531869	12.251	6.38846	7.45675	7.6914	10.4024	8.9148	7.42695
113546774	3.90229	2.37706	2.07489	2.7295	3.2868	2.28915	3.16006
113538412	5.09802	4.81197	4.09453	3.09389	3.6239	2.9385	4.19751
113537517	5.40474	4.10468	3.639	2.86966	3.27946	3.05015	3.00372
113544188	13.1926	3.93505	8.69889	10.186	9.85539	9.73568	8.63841
113532018	13.03	9.66798	9.92774	8.60745	9.95709	10.3238	12.5852
113547056	2.24015	2.24159	2.49198	2.02644	1.61603	1.87483	1.47324
113536501	1.43719	1.69821	3.48157	3.23361	3.47983	2.80425	2.62437
113536588	5.10524	9.49819	6.51893	3.52671	4.15195	4.4324	5.98137
113537857	9.78439	10.337	7.6551	7.03266	6.57713	6.23273	7.56608
113526149	5.5147	4.085	3.92578	2.2438	3.09179	3.44556	3.05513
113544711	18.412	24.1998	19.9191	12.1029	8.52696	8.39505	8.93174
113534293	6.58171	10.3311	7.27394	4.31648	6.3412	4.81708	10.1181
113529354	1.8694	1.56962	1.64295	1.02414	0.856909	0.855232	1.29168
113530670	1.48767	1.36553	0.743303	0.588802	0.366021	0.45919	0.752231
113537084	0.963184	2.07639	0.823561	0.710141	0.59996	0.528187	0.462431
113526795	3.06899	1.47022	1.54787	0.86594	1.35667	1.0998	0.888715
113536105	22.1759	29.333	15.5064	11.0557	8.55418	8.68245	9.59266
113536909	1.23887	1.07945	0.371444	0.602123	0.484376	0.417321	0.355987
113535703	5.31358	5.37948	3.30449	1.89755	1.51252	1.71946	2.17993
113543626	9.49524	10.9985	9.06235	5.58185	4.46003	4.35632	5.44543
113537054	1.59088	1.73003	0.881767	0.817956	0.686026	0.135202	0.522854
113541701	4.17757	2.49268	1.99798	0.864648	0.813845	0.949139	1.37895
113545702	12.3158	7.72966	10.2203	5.72403	6.95475	6.89187	7.08199
113536714	11.3178	14.7888	8.65041	6.47038	4.94936	5.11512	7.28511
113538416	2.51376	2.06267	1.16266	1.05332	0.898765	0.81816	0.835039
113541191	1.25728	0.885472	1.00443	0.892895	0.913226	0.735348	0.663255
113545306	2.20839	1.67994	1.11564	0.872124	1.01291	0.830397	0.986565
113524576	2.60753	1.30917	0.805767	0.900554	0.791155	0.72454	0.734842
113541688	1.53351	1.53676	0.996856	0.677988	0.6953	0.325951	0.707866
113531980	1.72566	1.09731	0.956937	0.789457	0.867394	0.774457	1.01101
113539828	1.72381	1.10183	1.07263	0.520525	0.525343	0.597343	0.642824
113537582	0.986231	1.20754	0.536463	0.601952	0.27441	0.53915	0.656482
113532183	1.25856	1.3309	0.616666	0.480237	0.649572	0.560347	0.676715
113547229	0.748305	0.392363	0.325463	0.217062	0.360769	0.305529	0.317694
113529540	2.32414	1.45375	1.25749	0.97158	1.39229	1.31376	1.16719
113527927	2.04805	0.992478	1.22598	0.673324	0.834429	0.833551	0.901051
113530786	0.345396	0.991691	0.255721	0.201198	0.107173	0.125269	0.0713199
113533201	1.39002	1.19958	0.688123	0.611065	0.628526	0.674036	0.626426
113537138	1.8735	1.98217	2.34629	0.844247	0.885096	1.32796	1.73175
113547326	0.570335	0.641943	0.45729	0.598034	0.651779	0.483995	0.623824
113539008	1.70578	2.08046	1.51991	0.933007	0.834412	0.953697	0.875447
113534832	4.14157	3.55262	4.31465	2.88313	2.8143	2.6734	2.65214
113530961	11.1513	7.82569	26.67	19.4607	25.7011	21.8031	32.5322
113538556	54.0639	94.8172	76.4356	79.658	69.3572	67.8111	77.6862
113547094	0.477002	1.57265	0.582764	0.976064	0.73424	0.594609	1.06562
113534124	12.5287	12.4909	26.3716	10.6411	12.9969	17.9149	26.2886
113534512	6.43658	5.64702	8.08507	4.7077	2.89041	5.99282	4.69143
113538808	0.132297	1.19268	0.606686	0.572681	0.476104	0.42237	0.519546
113545662	2.82578	4.70469	2.85275	1.43983	1.58976	1.26932	1.75438
113540891	7.88575	5.49922	6.03342	7.17255	6.01888	6.95727	6.9217
113525039	1.18184	0.785363	1.42271	1.41479	1.03491	1.51496	1.97586
113527115	0.536989	15.4709	1.32801	0.662313	1.5464	1.36828	1.71378
113547654	116.345	141.771	98.7906	62.2931	66.5841	53.0696	78.3903
113527544	9.20666	12.0776	11.4376	7.50783	5.2334	5.25571	6.3292
113527447	7.13926	12.1387	8.66843	7.41911	5.88746	6.39801	8.48726
113527784	10.8805	2.99526	8.71991	8.04993	10.033	9.21991	9.07194
113526718	7.66134	4.86125	7.23348	7.80503	8.80782	6.00544	4.84395
113523819	7.72277	4.28326	5.357	5.42403	5.07667	3.45419	2.72735
113544018	1.81028	1.38616	1.15918	0.602489	0.876209	0.565268	0.996454
113543539	35.421	86.6304	39.0545	27.0991	24.0731	20.8611	18.2214
113535621	197.802	221.11	180.31	124.698	91.5748	106.432	67.083
113543008	87.829	82.2763	72.9211	65.4685	48.9913	57.1084	44.1253
113532118	20.4825	16.8392	22.75	23.3062	21.8218	20.2256	18.8327
113539491	4.23367	6.95511	5.53127	4.78877	5.03545	4.34563	4.45516
113546204	19.2352	25.5068	17.4516	15.8924	9.59079	10.5637	6.53576
113531535	34.3533	35.5669	26.3165	25.967	23.646	25.5511	23.0687
113540246	27.1861	41.7127	26.6061	24.6791	17.3979	19.4305	16.049
113543542	14.9068	11.2033	8.63201	10.932	10.7722	9.19216	9.69533
113545957	6.43722	3.71995	6.71068	5.53646	5.66351	4.5571	4.30495
113534796	17.797	15.7686	12.0657	13.5045	16.6951	14.0989	15.5219
113540581	3.53045	3.83679	4.64251	7.52346	8.19258	8.11755	8.35048
113535019	56.715	24.022	30.8874	32.5282	37.8084	28.4301	29.1402
113525364	13.8916	5.68769	6.15355	9.23344	11.7186	9.5357	8.07849
113545291	17.5476	14.0771	10.8839	13.2276	15.1075	14.7041	13.9099
113540927	12.9928	8.48776	9.40382	12.0994	16.512	13.2134	12.8414
113533247	34.9833	21.7886	34.5622	36.2024	29.6225	28.7168	25.5579
113541633	9.72401	4.49881	10.9763	6.59364	6.77619	5.21893	2.41265
113525110	8.21545	9.13092	9.78354	6.9323	7.59667	6.44275	5.01765
113530156	9.13814	6.58472	6.86584	9.08444	9.83999	7.53264	6.57247
113547667	1.5544	2.03607	3.63398	2.0093	3.15372	2.44658	2.56212
113545200	3.67997	14.7765	9.30108	3.0034	4.20301	3.12495	5.22951
113529685	27.8538	27.4238	31.1806	20.1473	16.6075	16.8878	19.4714
113534349	14.972	32.891	18.0966	17.3357	18.5583	18.4262	26.9323
113527296	27.559	11.4988	12.4897	10.2041	11.5412	10.7435	10.4867
113527426	44.6182	100.613	42.7331	26.9443	22.7559	26.1944	32.9607
113537748	10.2633	13.2965	8.23992	8.27504	6.58654	6.40576	8.0474
113538907	11.616	14.4442	9.79155	8.76448	5.57135	6.89635	8.68519
113539800	57.3602	110.148	57.5856	30.4003	26.2055	28.5841	42.1625
113527717	24.4885	29.63	23.4184	17.2087	14.8887	14.5074	18.6191
113533652	12.0823	7.91816	11.7642	7.93241	7.26804	7.7744	9.21923
113525989	10.2864	5.3539	4.88247	3.74048	4.64208	5.03657	4.67738
113542323	2.08209	1.58769	2.28437	1.91001	2.61549	2.45998	2.62455
113541275	3.16083	1.69269	1.31178	0.788669	1.12744	1.2077	1.18646
113543457	11.9548	11.6652	14.0153	7.85018	8.43824	5.31423	9.88566
113542101	21.7775	22.8116	25.8905	17.1911	15.9027	13.9244	17.7953
113538487	6.90187	2.45796	3.41889	4.17324	3.18842	4.36478	4.24614
113540635	10.1793	4.34256	8.73406	7.06762	6.45579	6.2158	7.22955
113529631	10.1192	7.21359	16.4414	8.85052	9.02362	8.0382	11.4988
113535901	11.0072	12.9492	6.77189	4.50309	2.674	4.14084	4.90036
113544463	3.25416	1.27174	2.31696	2.28363	2.24019	3.10564	2.73188
113541464	3.0417	4.42478	3.84177	4.41339	4.2653	6.2289	7.11288
113529780	1.84402	2.12293	1.49739	1.62624	1.79537	2.15594	2.2275
113527089	0.405853	0.463066	0.488228	0.48366	0.71297	0.335126	0.789331
113546707	0.462711	0.501671	0.399003	0.387135	0.586538	0.391015	0.55828
113531940	0.796035	0.678047	0.331587	0.159803	0.294462	0.333612	0.415634
113547453	22.2164	26.4417	31.2765	36.3125	40.8189	36.3319	40.8324
113544394	0.525796	0.374234	0.235077	0.057704	0.139544	0.159891	0.113054
113542304	0.978642	0.952468	1.21454	0.82356	0.897128	1.05105	0.895672
113541171	8.27621	6.85601	7.69452	8.59925	7.46459	7.83796	7.45032
113533459	4.6674	3.05599	2.46854	1.66779	2.27646	1.15048	1.36685
113537239	2.16686	1.90006	2.46864	1.36795	2.25744	1.4205	1.86646
113531989	5.25969	3.01028	2.58704	2.71859	3.10402	3.49116	2.68892
113536246	2.5786	1.49864	2.04274	2.00555	1.9404	2.14693	2.09481
113545322	3.71531	1.72883	3.15109	2.66907	2.92704	2.98472	3.30264
113527444	1.40753	1.42451	1.37018	1.35465	2.72152	1.36897	1.07551
113545927	6.99984	5.30786	6.05066	6.95892	5.31987	7.78419	6.26628
113536761	6.46843	2.80878	4.39785	5.42724	5.90429	7.47847	6.46721
113543675	3.99813	1.81949	3.74983	2.46609	3.03987	2.93881	3.03553
113535783	10.3201	14.8878	9.51451	5.21933	5.73456	4.49581	5.6846
113534298	4.63141	4.10959	5.7568	3.0086	2.67923	1.99881	2.21413
113543781	26.1666	16.1817	29.1531	19.5294	26.5563	19.4718	20.4645
113542836	19.498	18.5947	17.4847	12.781	11.7524	11.2462	13.4561
113532185	20.8676	29.1494	14.8166	10.9159	7.58454	7.99806	8.96292
113524489	18.0448	15.3429	15.88	11.6008	12.2341	11.7434	10.3128
113530166	11.2079	23.8168	14.0826	10.2468	7.92895	7.96366	11.0718
113546700	21.0135	16.7152	19.8567	15.4439	13.4041	11.5134	13.0077
113528329	12.9183	10.8268	10.4305	8.41439	6.7739	8.51906	8.76103
113546570	36.3538	35.8434	35.1547	23.2954	20.321	20.5015	21.4771
113530019	23.4949	36.9335	21.0756	17.078	12.3684	12.4283	16.4371
113530040	0.854465	0.81975	0.968803	0.538906	0.341743	0.177949	0.462431
113542207	3.26394	2.36547	2.67705	3.41694	4.15571	3.82778	3.73923
113540354	46.9257	40.5654	33.0623	18.5363	14.6322	15.031	22.1772
113532754	14.1973	21.967	10.2114	6.18229	5.79421	4.51103	9.99341
113546980	0.064385	0.184854	0.0573749	0.0887601	0.198465	0.128194	0.239135
113540894	48.1716	26.7319	32.7637	52.1162	42.0389	53.5674	53.6942
113538867	14.2813	25.9963	12.8009	14.6096	9.28183	10.6913	10.0662
113541087	3.29578	1.03751	2.80049	2.15046	1.92104	2.07959	0.866194
113545272	2.09934	1.34116	1.23855	1.27311	1.49539	1.39102	1.49967
113526259	7.56385	9.27425	4.52081	4.43419	3.60075	4.43692	4.58292
113528173	52.5331	58.9216	92.1845	42.6811	53.1054	42.0173	48.5413
113545779	7.91124	6.99886	12.3716	6.03832	8.01784	4.72349	5.59133
113531312	11.8292	5.89091	8.58329	9.79186	9.8725	9.43196	7.58551
113540228	0.831519	0.754983	1.21843	0.531703	1.40166	0.541435	1.00261
113531752	93.7996	20.282	47.1497	43.2205	35.6684	31.2886	17.4698
113546503	21.8506	10.7233	14.0697	15.0953	17.3223	17.0473	17.0129
113542878	745.008	386.365	432.435	373.651	411.536	288.838	361.459
113541011	0.302821	1.20309	1.54951	0.794721	0.363259	0.738489	0.600612
113535128	90.3926	57.1253	62.0552	42.0779	21.9766	29.4022	25.4979
113535608	7.52437	4.68867	10.2054	4.98473	5.61997	3.59527	5.50718
113536090	28.9482	17.2611	21.679	23.1581	28.4783	26.24	27.9752
113526611	7.72164	6.11105	7.41054	7.8302	9.95459	7.86837	6.9135
113535615	12.0229	11.6106	12.5281	7.90286	7.89856	7.84995	8.95223
113542725	1.44996	1.44077	0.926656	0.969603	1.8416	0.9923	1.21376
113539882	12.4769	7.55599	9.45689	9.07148	10.9549	11.1933	9.55012
113536579	3.97587	2.75135	4.88131	2.71592	3.23614	3.15055	3.52583
113533383	3.40036	2.8948	2.41674	1.81967	2.28313	1.84896	1.73315
113546966	6.67952	6.64729	6.68055	5.45433	5.28498	5.88698	5.64494
113530965	0.84202	0.476139	0.792068	0.720438	0.212158	0.627182	0.457336
113541348	0.426166	0.266073	0.64397	0.735611	0.70876	1.70644	2.26109
113532671	2.76892	1.52331	1.29179	1.51332	1.72185	1.75134	1.41995
113540300	5.42502	8.25249	23.1337	13.5078	8.91404	8.31828	12.6459
113537995	6.74585	10.952	14.1678	11.4172	14.7523	11.6651	15.6093
113533782	0.712003	0.548193	0.466775	0.512253	1.05686	0.947764	0.64805
113524498	13.9665	5.15883	8.19213	4.25679	5.2021	4.73287	4.73427
113524159	12.6209	15.5025	11.0008	7.47763	7.85748	7.23292	7.66045
113528971	1.24777	1.14855	1.46492	1.20827	0.916423	1.63046	2.10837
113546981	9.03915	6.55853	5.4428	5.8003	7.53833	8.2599	6.11099
113527986	0.399569	0.420817	0.565981	0.257676	0.158609	0.962399	0.994337
113536674	7.19285	14.7333	24.7907	18.1257	20.2951	20.1598	26.43
113526691	1.3378	1.52597	1.041	1.18857	1.43189	1.1071	1.62345
113545784	1.14544	2.44256	1.03416	0.555266	0.648613	0.507768	0.555061
113538787	4.56641	5.99155	4.39727	4.46214	3.81443	4.53511	5.77055
113542563	15.4826	15.2552	12.4886	16.2388	15.5032	13.5503	14.989
113531385	13.3226	5.68478	9.8071	9.43554	12.9048	10.3572	9.94559
113532751	4.83657	3.6749	3.7185	2.73678	4.89452	3.55591	5.11964
113545034	0.680254	0.704297	0.78924	0.518192	1.11506	1.12694	0.9677
113535099	10.4514	5.93209	6.91007	7.09722	7.98844	8.34125	6.45337
113533940	5.95984	5.33531	5.36899	5.20962	5.42781	5.92861	8.07242
113528471	17.1743	11.4184	7.6121	5.23207	5.95292	5.50318	5.06172
113525934	4.5898	4.92154	6.38361	3.12784	3.30626	2.81692	4.73352
113540949	1.35559	1.32758	1.53589	1.06175	1.3915	0.896503	0.802054
113545008	7.38856	4.84634	5.77004	4.2146	4.01024	5.20748	5.38967
113527919	1.67853	0.702025	0.610172	0.508748	0.585556	0.635142	0.791363
113526726	24.4604	15.8068	19.7609	12.7323	12.2849	11.6032	9.60392
113545188	4.96784	4.97832	4.09579	4.55042	5.43787	4.27322	3.43906
113542851	6.08426	4.85999	5.15335	3.86993	6.29191	4.81459	3.91971
113544594	14.3507	9.9024	6.53901	11.8883	7.71177	10.2866	6.47965
113528370	10.6789	16.2033	33.8201	11.1628	19.8826	9.70895	16.9985
113533292	48.4249	186.779	258.422	163.039	74.9936	99.8137	74.0661
113532832	22.7301	17.4315	17.571	14.3608	17.9984	15.7821	16.4447
113536208	19.1986	14.0375	19.3477	14.7736	12.4145	12.4572	14.273
113536549	19.0475	10.9019	11.2192	10.4184	11.3335	10.6504	10.057
113539294	0.805835	0.280839	0.434372	0.202418	0.424467	0.399656	0.269956
113544424	0.25832	0.544113	0.30023	0.124107	0.217204	0.0602079	0.0610507
113527107	7.38024	16.7975	24.8207	12.2408	9.34683	8.18473	14.2465
113536267	9.78478	4.20615	6.28605	6.59066	5.24121	4.9253	3.40203
113530613	50.6112	28.2666	30.0528	27.7211	29.9675	33.4805	31.0132
113540549	12.2995	8.17245	10.2683	9.19516	9.1918	9.83073	10.2203
113542472	7.26012	4.65709	6.51861	5.26703	8.47807	6.67839	7.58124
113525054	48.3559	25.7406	37.2395	30.5099	27.9288	30.7295	21.9897
113546916	17.7896	11.8799	16.4776	13.1549	14.5839	12.481	13.91
113533082	186.922	101.034	123.957	129.728	122.706	117.268	102.021
113530750	18.9234	65.4774	73.9654	41.0788	19.4481	23.2177	26.701
113532228	14.8238	5.62243	13.7865	8.52511	11.4923	9.3152	14.1621
113533935	7.50638	6.54867	5.65955	3.91899	3.85852	3.23529	3.04258
113532682	21.3914	19.0921	17.1455	22.5582	27.263	21.0343	21.0341
113531741	3.48574	1.63354	1.97519	1.25976	1.98191	1.65801	2.13878
113525754	5.25232	4.85767	5.5775	5.44522	5.68729	5.13561	5.01179
113541139	18.414	22.0235	18.2603	14.8405	13.8921	13.2126	17.9078
113523670	34.8208	57.0961	40.1788	32.489	27.9531	27.8	21.3624
113526804	19.0787	38.6168	24.5237	16.3176	14.3336	10.8972	13.3106
113541772	13.7827	13.8813	10.6352	7.43994	6.70935	5.54778	7.47994
113534718	11.8903	5.88754	7.63013	8.64441	10.3198	9.82483	9.91853
113538989	0.367412	0.374282	2.46762	0.69672	0.519455	0.288212	0.618479
113547517	20.894	36.2406	23.126	12.5659	10.57	8.48343	11.8597
113541010	0.715129	0.444179	1.26825	0.938991	1.60456	0.798678	0.893187
113540853	2.50406	1.41129	1.92836	3.16826	3.26931	3.26544	2.04947
113525080	7.9438	6.34469	7.78828	8.90916	5.54111	7.73156	5.72581
113534044	0.355173	0.561089	0.665959	0.688185	0.588946	0.604356	0.570306
113545617	8.50496	6.11569	8.12714	7.86759	8.21718	7.00639	6.04716
113523947	5.48251	2.8493	4.42959	3.18899	3.57707	2.60316	3.15395
113537917	59.882	69.3854	60.382	55.791	56.2382	58.5243	53.9272
113536259	127.26	67.1025	123.624	98.0301	75.3059	63.3651	67.7785
113540845	3.90919	4.32714	4.20603	2.73188	3.2061	2.19221	3.47712
113525308	0.32107	0.159232	0.284524	0.330127	0.436415	0.390552	0.381176
113542857	0.202898	0.277439	0.541196	0.201569	0.394134	0.231546	0.363077
113545849	0.697812	0.405609	0.418393	0.39552	0.779923	0.837547	0.919753
113526234	0.765493	0.49098	0.263152	0.131815	0.361795	0.25263	0.238307
113526418	16.5272	17.3421	13.8965	8.22714	7.74457	7.47067	8.43345
113545027	8.44167	9.37676	7.38652	7.06272	6.34529	7.57732	5.86511
113541084	0.687968	0.949661	0.571374	1.10247	1.61707	1.57269	1.2009
113537477	161.61	99.1063	205.781	165.958	122.152	184.738	174.622
113528144	5.73291	6.54626	9.36087	7.46514	7.32444	9.19179	13.4773
113545189	0.885984	1.13111	0.959807	0.545797	1.0618	0.941756	0.973139
113544794	13.7293	7.31296	11.1865	6.97589	8.11744	6.38371	8.65022
113546601	28.5688	17.5307	14.5843	28.228	28.6243	28.9549	20.9382
113534191	20.0175	17.7246	14.4047	10.6314	9.70756	9.90613	12.0544
113524661	6.68145	4.76925	6.68412	7.38912	7.82088	6.59729	8.25725
113532064	5.56772	7.56586	8.06621	5.61513	7.67109	7.84823	8.76492
113533895	5.05526	4.21386	3.662	5.12723	5.78587	4.57708	4.75131
113537153	9.02489	5.79063	8.55056	9.12346	10.5277	9.12566	11.1062
113541478	13.0662	8.26243	9.66985	5.81937	6.9768	5.29685	6.38074
113524262	16.8963	9.75676	15.8921	12.2667	15.5635	12.3732	13.3877
113528287	25.4128	12.4544	29.8248	23.0426	25.5976	25.3438	25.707
113535428	7.09762	6.71415	7.48453	7.01675	7.0086	7.2505	7.11491
113537913	25.4492	17.611	21.7234	17.3836	13.3448	11.9362	10.1274
113535413	10.9857	20.0812	10.2134	6.34277	6.05297	4.82777	6.27551
113540519	13.2341	9.32914	9.60442	7.11285	4.30924	3.69187	5.08205
113528702	2.24104	1.04738	3.11428	1.90021	3.37661	2.52277	3.27153
113541946	0	0	0	0	0.197923	0	0
113527702	0.194253	0.152314	0.0943646	0.0672922	0.313749	0	0.285438
113526485	0.243605	0.395923	0.0477505	0.109851	0.192254	0.106584	0.209796
113529805	10.7989	6.14919	7.4042	7.06806	7.58521	7.26127	8.57579
113539707	14.8848	4.31165	4.85545	3.94805	4.73836	4.43555	4.49382
113524883	1.27723	1.34177	0.949684	0.959557	1.47824	1.15097	1.16669
113528429	1.55371	2.08198	3.47028	2.64532	3.5203	3.02302	3.99445
113540290	2.16787	2.27584	1.39307	1.21306	2.21564	1.58305	1.98667
113542522	7.68105	5.82945	5.9779	7.0379	7.43043	7.23663	6.43963
113533963	6.72409	3.09777	8.95308	6.4098	7.91757	7.03023	5.62837
113533851	4.9094	5.32437	4.71825	8.31851	8.3192	7.56615	6.92373
113525815	7.28119	5.04958	4.44255	6.83735	5.65113	5.83257	6.87487
113529888	1.45872	1.14305	2.39385	5.17694	2.01658	23.7176	41.9003
113528259	10.5196	7.21051	7.86119	7.28946	8.05926	8.2705	7.0108
113545230	14.9817	10.5764	12.8722	8.43755	8.75996	8.77959	9.59014
113524359	12.4135	8.93254	9.36233	7.7606	8.90786	9.07549	8.20172
113536517	20.1201	14.3242	13.2135	13.335	11.3057	13.8368	9.86215
113544513	21.0564	14.3586	15.2478	10.908	11.4012	10.8485	12.426
113539354	13.8338	10.0143	10.0597	9.45641	8.66216	8.25271	7.12328
113534219	30.0875	15.6129	21.1513	17.2662	14.4504	14.3909	15.0427
113526774	11.2272	6.20055	9.11116	7.14718	7.12875	7.35777	7.48525
113547547	189.283	88.86	165.067	246.62	275.156	295.418	266.05
113535169	127.434	56.2466	120.417	159.358	168.745	177.867	183.131
113538918	95.0901	34.6185	50.5296	97.159	87.122	126.267	133.727
113542309	11.5539	5.42328	5.22795	7.06752	6.70448	9.71134	10.7916
113543876	17.7447	9.20736	12.1023	28.4264	25.8498	38.5922	36.0836
113537376	92.7605	80.4103	39.4809	36.3701	39.0172	32.1738	23.6185
113524516	76.2578	29.0751	33.0155	39.7644	39.9087	47.3545	45.1229
113544364	12.7974	7.74835	8.94138	11.8924	17.372	14.423	14.2016
113536150	427.107	294.071	520.219	964.884	1032.08	1542.43	1663.67
113523824	12.1056	5.79296	10.1104	27.4701	29.2523	35.7718	29.8899
113542692	5.07153	2.28924	2.71949	3.19112	4.12184	4.06769	4.11459
113530587	4.38166	1.79508	2.17735	3.54659	4.78132	4.10817	3.42718
113540597	2.34416	1.4428	1.74791	2.38451	3.16158	2.92605	3.15374
113537104	17.8719	6.93241	11.1934	12.6332	15.0493	13.1296	15.688
113524036	40.6121	24.52	38.7924	64.0479	53.8291	80.9253	82.9364
113524018	19.7071	14.495	21.4543	32.68	27.5357	38.8388	41.3522
113537058	4.76599	6.9947	6.04978	4.24137	4.85907	4.70208	6.13547
113540097	107.741	38.4099	44.0557	42.109	35.6876	40.1287	33.6149
113540158	62.344	22.0755	23.1002	21.5743	19.3736	21.9231	19.9836
113535605	159.983	62.8052	100.576	188.098	168.702	258.549	234.353
113526793	94.9778	53.1846	93.5414	113.779	92.5839	143.073	172.939
113542666	59.7876	37.3227	69.0775	79.3506	61.5944	103.076	123.015
113529892	46.354	42.5984	50.7043	70.2205	67.3474	88.2146	117.199
113545915	8.95321	4.735	4.46935	6.06856	7.01862	6.17697	4.62383
113536351	15.749	10.3633	15.9529	16.7796	17.2528	16.6307	16.1026
113543902	147.249	69.2804	150.933	171.57	153.087	186.707	151.518
113545566	124.034	58.576	165.681	135.061	148.579	138.87	151.182
113532635	2.75469	2.44957	1.89003	1.4737	1.689	1.43754	1.16191
113538612	3.66743	1.60602	2.84353	1.47568	1.44615	1.22407	1.75617
113540212	4.29052	3.04086	3.68111	4.16957	2.99161	5.11735	7.25525
113542633	5.53041	3.61489	3.89438	4.91584	3.88461	4.97656	3.91543
113537756	6.92048	3.45724	7.8934	4.08061	4.78802	4.10613	4.12313
113527074	25.2992	32.1714	22.8585	13.6278	11.3049	13.6466	15.7258
113536359	13.4207	9.64483	9.6105	6.7137	5.94947	5.01002	6.54214
113526012	13.0194	19.3976	12.2575	6.93844	5.14914	6.52226	9.10623
113530290	44.874	57.5965	30.4666	21.8252	15.4905	14.335	17.6816
113540282	12.5385	16.9378	11.612	8.22299	6.54799	7.22979	8.13825
113529918	20.8986	17.4765	14.3652	8.61194	7.64652	8.30542	9.10231
113535794	26.3192	10.4464	24.3365	30.5712	24.9554	32.0844	31.3106
113538199	5.15169	16.9718	19.9145	10.6529	9.61859	12.5784	18.7399
113540293	13.073	11.9329	10.3905	6.87992	7.42637	7.19954	9.87418
113540143	86.5122	38.6602	53.8516	60.4218	58.5015	57.0431	43.9804
113536690	63.9699	30.0421	48.7868	44.2794	42.9522	40.0559	29.1107
113540295	102.644	51.7451	65.7597	65.1357	52.8364	58.1797	46.5481
113540197	191.138	123.412	113.659	101.144	70.6903	85.0788	58.8506
113531898	46.1471	26.4568	33.7437	36.6164	37.5756	32.2425	29.6496
113529544	43.4245	70.4864	39.117	28.4227	25.0731	21.1466	29.5193
113539061	38.0896	41.7917	38.3628	30.3513	27.7883	24.702	27.863
113544169	47.1563	35.4708	40.9591	35.7672	26.9916	32.5398	23.1726
113541061	19.3211	12.9807	35.7854	16.9298	21.8278	14.8157	20.9433
113527958	33.8698	22.3293	29.7724	27.2657	21.2645	22.1403	16.2176
113529983	13.3029	11.7916	10.7742	9.22921	8.63343	8.58443	7.8878
113541184	97.7937	99.5298	63.9997	50.598	30.91	42.7305	36.5625
113530940	123.107	150.206	89.9296	53.1177	42.4774	40.666	41.4141
113525855	16.8159	17.5743	15.4584	10.6374	8.70781	10.0338	12.1502
113537183	3.88183	3.49809	3.64623	3.27367	2.85325	2.72426	2.08802
113543171	16.1376	12.7392	13.8712	12.954	9.76624	9.57065	8.8905
113531131	13.6908	16.6138	15.1955	10.703	10.6174	10.6406	10.0716
113536936	3.26815	5.01435	8.86874	3.82708	6.54201	2.84253	4.75434
113538696	30.2847	24.2593	23.643	19.2782	13.6624	16.3304	14.4613
113538406	28.8457	25.5349	25.3756	16.8078	14.5659	13.1441	12.6832
113529022	10.2704	9.59053	8.90841	8.43391	7.86726	7.96246	7.64541
113546571	40.2089	33.5534	48.6451	36.1789	36.476	33.2375	38.4821
113542268	37.044	24.2633	35.2333	32.3857	34.9388	35.8806	29.6603
113524616	10.208	8.20467	8.06269	6.80915	7.69183	6.69302	7.37255
113540833	4.05729	3.31069	4.62326	4.40231	5.39021	5.03999	5.40887
113530411	1.22832	3.70521	1.50389	0.639367	0.826541	0.788749	0.651376
113534646	53.3952	48.6577	53.4583	38.8401	39.6112	33.9454	35.0946
113537249	12.1638	44.0777	49.6233	47.1381	44.2357	90.0905	74.7328
113541251	5.34328	2.92617	4.60607	2.95859	4.38756	2.71844	2.9489
113537361	7.28553	8.46584	18.151	11.8331	13.3555	13.8315	19.0118
113532697	13.6479	10.4926	9.67846	10.5814	10.5316	10.7052	12.0202
113544333	22.9849	19.8818	38.2572	25.7112	36.5607	30.9302	36.3929
113540825	0.235558	0.060164	0.179297	0.167459	0.262439	0.232004	0.256665
113530436	4.27207	2.05833	2.2145	3.07231	4.55608	4.08271	3.82566
113538053	12.5584	11.8773	7.50157	9.92052	12.1531	12.5493	10.0114
113543018	7.32177	4.94626	4.73643	5.46102	7.44678	6.50304	8.26334
113531783	5.41751	2.16034	3.56248	3.93369	4.60831	4.00871	3.92289
113544872	3.37839	1.66781	2.47072	2.11043	2.55466	2.02298	1.97828
113544241	7.55505	7.04396	6.68992	3.37564	5.02137	4.05143	3.16369
113529513	28.1875	26.4659	20.055	13.1564	22.3503	15.9071	24.7159
113529206	4.57563	5.78648	4.25508	2.58137	4.60483	2.96551	4.63033
113532257	2.40872	1.79972	2.01102	1.035	1.23649	1.29876	1.37788
113527392	10.1384	8.35236	13.8485	9.79092	7.33444	11.3417	14.7727
113534532	9.50237	8.51106	7.98239	5.5775	5.42456	6.42991	7.35282
113536715	1.13093	1.17118	1.22884	1.04144	1.1626	1.40981	1.53906
113533199	0.639828	0.763471	0.636871	0.508698	1.02208	0.997653	1.17611
113535633	3.44371	23.423	36.9616	20.4129	14.6136	18.6251	25.8806
113535008	5.95034	3.42174	6.52617	6.44876	6.55564	5.60782	3.96637
113527788	6.55861	3.82548	5.25237	3.42568	4.01312	3.54324	3.05215
113533870	18.1124	15.764	19.0247	12.696	8.72153	12.5048	12.1951
113526109	13.3584	9.42722	12.5974	17.4645	20.6176	16.3873	9.991
113546236	20.822	11.4304	16.6464	17.5109	18.5739	15.424	11.3719
113532346	25.9499	10.8515	17.7474	14.9382	12.3271	13.3251	10.0213
113532342	38.552	30.6601	33.8713	26.3039	21.4249	18.1196	15.4887
113536298	15.3747	14.381	11.9555	7.64907	8.33247	7.38406	7.89927
113524552	6.62673	4.57569	4.67478	4.09594	3.7099	4.43781	4.69344
113532675	29.8333	14.2017	18.462	16.8827	13.4881	13.3778	11.9008
113530712	6.33006	7.32925	4.71778	3.30793	3.21622	2.79162	3.47346
113542570	25.5967	23.966	24.2066	18.9323	11.9934	15.4042	20.0183
113527128	0.218676	0.265222	0.708802	1.2815	0.87701	1.21302	1.63066
113529557	8.461	22.7625	23.3917	15.4055	13.8731	16.3149	14.7284
113528308	5.66507	3.59457	4.1372	4.30016	4.9166	4.76255	4.42351
113531280	14.5299	7.35802	9.01999	8.10544	8.12412	6.82125	6.05802
113527041	1.4915	0.90195	0.595322	0.629109	0.697019	0.538263	0.807011
113545974	6.72995	5.6618	7.23435	5.56504	5.38061	5.2081	6.31639
113541548	12.2865	25.0677	10.5425	7.20297	6.77947	6.19143	6.74305
113547038	24.2816	9.07728	13.2671	11.6306	10.3964	11.4193	9.61057
113546691	4.99191	2.93912	3.28807	5.21848	5.19708	5.28718	5.38532
113532148	6.14519	3.00668	3.7967	5.7752	5.93288	5.48453	5.0498
113542461	0.911786	0.551308	0.673473	0.748253	0.947054	1.0765	0.775976
113527906	18.9259	12.0053	9.26173	13.1828	14.9566	14.5017	14.3772
113532255	1.97534	3.62377	1.8604	1.05193	1.44189	1.3127	1.37567
113543106	3.97864	5.33639	4.17167	2.55961	3.8888	3.24568	2.99188
113543662	31.575	50.5117	29.0587	18.6816	17.8042	21.0893	25.2578
113537667	11.5151	8.87765	13.4679	10.1966	8.02178	13.8986	16.7971
113533434	4.71466	2.48504	2.74141	2.19222	2.4555	2.18178	2.03275
113531823	37.2408	22.1937	34.2536	22.5552	15.4357	15.1508	12.6648
113538636	6.31104	4.50086	4.88855	5.41014	6.21304	6.60559	7.48113
113538644	35.0311	170.668	349.665	183.517	168.511	180.036	233.455
113527161	25.1466	35.6302	14.5952	11.769	9.22519	11.8104	15.7045
113542966	2.39593	1.36923	2.73358	3.0212	2.83814	2.76055	2.62521
113536386	8.42321	5.11739	8.24752	9.40342	8.7717	9.16843	9.67489
113532494	8.2147	4.0632	12.3927	10.9699	13.9319	11.855	10.0147
113543132	4.44459	2.65182	5.13815	3.77439	5.19911	3.34872	5.43037
113539953	3.82654	1.34453	2.54081	1.93813	2.59712	2.41693	1.82169
113528404	11.5721	7.29198	8.33382	7.80783	4.93713	8.01042	5.93308
113538880	7.26584	8.85238	9.99833	8.47172	8.46197	6.4488	6.84709
113532152	15.4427	9.91465	13.9144	11.3675	13.4909	10.2395	11.0895
113532856	14.5449	6.82323	6.77938	6.41514	5.94428	4.95298	4.30266
113538172	1.65761	1.78708	1.47513	1.03803	1.21707	1.17809	0.924467
113543601	0.463755	1.21573	0.517848	0.472643	0.322487	0.327981	0.312152
113535907	37.013	10.0658	23.3581	15.9084	16.25	14.2473	15.4767
113536719	3.25494	2.71221	1.34887	2.14298	2.0847	2.61515	2.05989
113540922	2.55246	1.85785	1.82189	2.3281	2.22893	2.83295	2.70717
113534500	2.97666	2.94235	2.60749	1.803	1.99401	2.5809	3.13336
113537588	0.290206	0.305638	0.816873	0.115564	0.42135	0.414874	0.738318
113544874	8.64618	34.127	47.8673	64.0152	89.5371	87.1995	66.0975
113544851	16.2735	45.7052	69.9917	84.184	137.27	106.049	99.6639
113526928	6.8044	29.3107	29.117	38.2479	46.2433	51.6961	37.7081
113526091	18.932	16.9249	23.3695	17.2893	13.0439	13.8876	14.2767
113527451	8.2361	9.17694	16.7612	8.96664	9.97051	7.69252	9.16071
113546378	10.237	7.05234	14.9303	12.7254	9.15147	10.8158	10.6255
113537330	19.3592	18.9232	16.9952	11.8254	10.0637	10.6887	11.3972
113530824	102.171	49.962	87.6299	85.2332	86.9263	72.5037	67.3885
113535426	75.7359	57.9118	66.9224	95.6721	85.3366	83.0008	74.9166
113539710	39.9965	26.0596	25.8366	27.8939	23.8536	22.5544	18.5133
113529571	1.54155	3.48912	5.26539	2.28546	1.71768	1.40284	1.76961
113533987	1.78089	3.85423	4.39493	2.29717	1.2186	1.66452	1.66452
113541925	7.26395	4.9863	6.86764	5.17727	4.90833	5.01748	5.00489
113534834	21.2092	13.491	16.6907	14.6905	15.3168	15.1917	15.7263
113539881	7.58959	7.78109	6.21484	5.01136	4.29732	3.09573	3.16588
113542053	2.87575	1.90214	1.48023	1.46639	2.31608	1.82159	2.03375
113536040	4.93397	2.58908	2.35055	2.35578	3.75057	2.97228	2.97447
113536122	3.78311	1.98563	2.0385	1.7636	3.14188	2.55248	2.62916
113542751	102.441	112.642	80.3958	60.2902	56.5562	51.8995	79.2093
113546565	7.82713	7.54628	6.8522	6.67731	7.69547	5.30095	7.1614
113543702	119.418	74.3185	80.3873	82.0589	71.1608	78.3809	61.4318
113529893	34.0435	11.3214	14.0485	16.7291	14.658	15.8772	17.2968
113541322	5.30464	3.72726	3.87025	4.06686	5.23639	4.17563	4.19195
113530604	4.7772	1.52459	1.95577	2.04859	2.41737	2.30106	2.57252
113546941	7.11031	4.19838	4.04601	3.42267	3.63559	3.78404	4.2634
113540861	2.09719	6.23363	1.88831	0.781549	1.34364	0.699645	1.31642
113537793	22.6326	16.1454	16.2251	12.5824	10.5324	13.6806	8.58075
113529135	29.4141	16.4497	23.9412	17.6747	15.7302	14.8975	12.8535
113526688	29.3733	21.2168	23.0423	17.893	17.3118	16.1452	17.9156
113527250	1.78511	1.05083	1.24776	2.42249	2.54105	2.44206	2.44394
113534040	9.20709	14.1985	9.73771	7.01635	4.76857	6.05486	7.5617
113525830	0.996154	1.01035	0.46264	1.62904	1.56605	1.28321	1.22128
113534409	14.2519	8.09679	11.5625	13.0556	15.181	14.2807	11.0124
113539804	5.36784	4.40353	3.96643	3.78033	3.0948	3.18515	2.71938
113535170	7.1632	4.32571	4.69071	5.51903	6.16699	6.02267	5.65148
113541271	6.69109	6.65823	6.25492	5.40197	4.46197	4.99818	4.62757
113540987	10.3438	6.10261	9.19872	10.1471	11.045	10.3725	8.62206
113545943	57.0848	85.9231	93.9553	55.6451	44.5794	50.9734	49.7793
113535729	2.14418	1.51147	1.69543	2.41821	3.23269	3.04141	2.9849
113547137	27.5967	17.6541	22.8035	28.0721	36.6509	32.0738	29.2495
113545766	11.5543	4.87981	8.13852	6.97592	8.22101	9.40645	7.75181
113536182	3.58913	3.06318	3.274	2.98897	3.6255	3.47149	3.16238
113533956	179.386	80.0476	111.932	93.2223	95.7112	92.4468	89.5474
113530891	5.97173	3.26467	3.68985	4.55574	4.775	4.92651	3.85388
113530685	22.8485	12.3967	17.425	12.8273	12.5163	13.228	10.4446
113539209	35.6217	21.9153	24.8329	25.7561	26.3988	26.6249	27.5242
113535847	22.6101	23.4987	13.6846	8.31419	6.58463	8.34542	9.94042
113536771	33.8106	19.8703	18.8856	18.2474	15.3866	16.9559	15.4871
113532065	45.2814	25.3531	30.163	21.2692	15.7337	21.024	23.6123
113533939	123.133	136.166	94.0518	62.569	35.9686	56.8924	65.154
113544528	49.4816	22.4209	30.0759	36.3945	24.6697	29.5512	22.6316
113534474	101.703	67.6691	74.8816	44.9715	35.8783	45.6987	59.6198
113537355	4.91094	12.8706	29.7433	24.4419	21.9201	20.7697	28.4955
113524440	2.56448	2.18421	2.91409	1.37385	1.46186	1.52272	2.03043
113545887	74.7633	59.665	40.1865	52.106	36.9776	40.4068	60.2444
113526680	30.6183	23.15	30.3388	20.1793	22.6249	18.0558	25.0656
113534493	8.58806	5.80109	6.5082	7.48654	11.5677	10.712	9.90187
113531872	4.08119	2.65419	3.36542	2.53741	2.66757	2.92333	2.44494
113524480	10.6819	9.38874	9.07374	5.47997	6.03481	5.69538	5.91045
113546744	5.62587	8.11665	11.8439	8.25188	8.34467	6.27831	10.54
113531387	0.067912	0.0765571	0.0970802	0.15098	0.171868	0.199221	0.168585
113543468	0.163428	0.226788	0.243313	0.191668	0.490157	0.525894	0.491462
113536412	0.20092	0.171788	0.213125	0.182509	0.336308	0.096826	0.473586
113533904	1.65158	5.91627	2.24503	16.9298	10.3407	11.3623	9.3108
113538568	16.1102	9.83435	10.0303	7.65036	4.94712	5.75614	6.27623
113545478	17.5925	17.9486	20.3013	16.1387	18.1161	13.7707	18.5999
113543170	27.8954	15.8232	19.2712	18.0871	16.3214	16.6213	16.7869
113537743	13.6902	11.0147	8.37285	8.61345	7.79126	7.51589	9.93622
113529339	23.6171	21.1504	16.9415	14.4803	12.3619	11.2463	14.6591
113532780	14.3672	11.1098	8.4515	8.78334	8.03701	8.45787	10.1059
113540882	36.0232	27.7653	28.5958	32.2474	30.3019	32.0124	32.5868
113544227	1.59852	3.65949	2.13266	0.43249	0.570993	1.01931	0.490282
113545059	4.05928	10.3786	5.43789	12.3829	17.9804	8.06354	9.20629
113535271	6.51533	5.25132	7.81343	7.42234	7.4311	7.62028	7.06882
113538933	0.364526	0.304337	0.122547	0.129682	0.109258	0.0335577	0.185753
113531266	0.659672	1.21251	0.923838	0.411828	0.520316	0.136144	0.41845
113534604	1.03957	1.11437	0.669171	0.458169	0.562981	0.375411	0.631315
113546561	9.47549	7.94563	6.05511	3.98108	2.8448	4.00993	4.70772
113533042	1.09859	1.23862	0.632193	0.718894	0.439976	0.339008	0.525916
113531081	25.2687	29.8506	27.8452	15.6241	11.8696	14.0382	18.2384
113541218	0.491847	0.600402	0.419506	0.0977278	0.286651	0.334676	0.28493
113545797	4.9715	3.61969	4.49539	3.037	2.76579	2.38582	3.11923
113529909	8.17875	6.12148	4.22046	3.32414	2.14491	3.27155	2.43566
113531006	2.9422	4.074	1.60729	0.728027	0.842557	1.30921	1.4267
113529551	4.05763	14.0535	10.1543	7.11431	4.6664	7.40011	5.93793
113532138	23.2295	54.528	25.1507	17.0478	10.5786	10.9495	9.2581
113539658	29.8184	35.6977	26.5562	19.1479	16.1193	13.7365	15.0373
113546621	11.9677	10.0832	11.3696	9.353	8.29231	9.44677	6.16068
113546675	7.19148	4.8425	5.79161	4.86002	5.86904	4.76314	4.2826
113532250	0.545426	0.339326	0.250454	0.129054	0.159523	0.0387476	0.210149
113546032	6.46322	9.56234	5.19149	4.86603	4.53248	4.45424	3.50194
113532137	13.7486	22.4647	15.2302	8.92045	8.30555	7.90933	10.3854
113537020	5.9126	4.29131	5.6113	3.89036	3.92832	3.92685	3.90717
113532163	1.47368	1.62685	1.1037	0.428974	0.634829	0.863456	0.545954
113546784	5.17156	3.07123	3.59788	2.98053	2.65231	2.43737	2.73035
113542455	8.5898	9.97325	6.47868	4.58053	5.9203	4.32239	7.03174
113531765	2.3594	1.77969	2.00426	1.16002	1.31159	1.61366	1.44896
113546522	47.8118	88.0966	44.9763	29.7116	20.5383	20.197	23.801
113529608	2.07068	3.50592	2.08957	1.20688	0.845109	1.43682	1.8995
113547016	0.205002	0.11303	0.136504	0.0293784	0.144178	0.0318539	0.0322998
113525618	4.1821	2.16694	2.76707	2.2219	2.18034	1.57675	1.85372
113534241	0.933683	1.3885	1.26011	1.25113	0.704206	0.754044	0.999627
113534466	0.405667	0.826514	0.613414	0.629381	0.775279	0.488315	0.751645
113529103	41.0686	24.3428	32.2277	22.2447	20.8115	20.5794	22.2933
113539005	2.16938	1.71647	1.32788	1.01312	1.39746	1.31964	0.822201
113526433	5.28728	46.1665	31.233	13.2786	10.7359	16.9906	18.1229
113534279	7.20454	6.18114	5.83458	4.98519	4.49005	4.32203	5.12632
113534803	0.403443	0.124357	0.933737	0.2642	0.336037	0	0.756864
113538360	4.64143	4.57813	2.75256	2.17528	2.15778	1.97698	2.56056
113526571	1.05905	1.64121	0.641345	0.399332	0.350905	0.232012	0.215552
113528494	9.57061	4.85164	10.4713	6.24653	6.07161	5.77728	5.08091
113534451	3.85762	1.98516	2.14298	2.1778	2.55346	2.28527	2.19002
113546972	5.07234	4.80017	4.50791	3.50116	4.87026	3.25052	4.24571
113540831	2.17618	2.21211	5.06032	2.88383	5.65784	2.46274	4.48539
113546977	1.3008	3.19621	4.39564	2.88212	4.63054	2.86412	9.80125
113534146	11.6559	7.42269	11.5295	6.86199	7.4153	6.12267	5.67255
113539936	13.5678	8.21452	11.8723	7.06504	6.99073	6.2074	7.54736
113527973	2.48481	1.67928	2.53355	2.42895	1.70187	1.54506	1.76162
113538228	2.59498	1.7754	3.7131	2.36397	2.90216	3.49251	2.79147
[truncated: 19,450 more rows]

## Sheet: expressed in all stages
Genes expressed at 0.1 or more FPKM in all samples
Gene ID	dpf 2	dpf 5	dpf 6	dpf 7	dpf 8	dpf 9	dpf 10
113527533	23.5184	12.502	39.4703	26.0054	27.0598	20.3499	20.5305
113533277	16.932	11.8676	17.1393	13.0874	13.3147	10.3403	7.88967
113543231	0.518069	1.08495	1.68244	1.76435	1.71298	1.65594	3.08046
113537936	2.98022	1.6943	5.29938	3.44472	3.03274	3.07671	3.9762
113539769	4.03204	2.52763	3.52938	4.20464	3.59382	2.94871	2.81871
113534535	17.5022	17.9226	14.5489	11.1906	12.1611	10.4909	13.6896
113546079	3.55499	2.20454	1.97031	2.44297	2.98492	2.98079	2.8243
113526728	13.1172	25.2654	19.2237	14.7423	10.5149	16.5808	13.5587
113545916	21.9044	24.2047	22.11	16.6384	13.8413	12.7921	12.2318
113538260	0.400071	0.865172	0.699177	0.475248	0.845235	0.685469	1.14307
113545524	7.70003	3.65299	5.74312	4.0836	4.47996	3.43756	3.93971
113534393	72.9809	57.6352	67.7011	67.6757	70.9626	63.6594	52.9946
113547416	5.17252	3.06031	4.39731	4.11261	6.4721	4.06311	3.40976
113527384	17.3898	14.5638	18.5108	12.7546	12.5755	11.883	11.3245
113545225	3.37686	2.90122	3.30932	2.73655	3.45915	2.73083	3.03818
113544490	2.89193	1.46397	2.59117	1.87719	1.86331	1.53512	1.22843
113529768	16.0947	24.7957	29.6295	24.484	26.7981	26.4516	25.4044
113531469	9.70921	9.53828	7.77998	8.08086	9.37622	7.77243	5.79853
113527191	5.77891	5.03891	4.99172	5.66303	6.85643	6.31845	8.17323
113546921	12.6737	17.7255	30.7478	32.1189	42.0543	29.1414	33.9039
113546961	8.39945	20.4567	10.9615	10.8827	10.2922	12.6821	14.942
113536975	2.78416	2.63106	3.1515	3.70355	4.82981	5.22681	5.45351
113528098	23.6986	10.752	7.61218	6.84063	6.3099	8.15556	8.59712
113524961	0.872175	1.45294	1.03374	0.97119	1.16756	1.23412	1.19552
113541496	7.17345	5.59739	9.81506	7.45385	8.43353	7.01337	10.6714
113525895	3.8854	17.076	18.4395	18.3145	14.9902	12.3475	13.334
113535801	2.39683	3.02325	2.45413	2.41261	2.73631	2.49539	2.2372
113542729	22.98	18.9137	21.7965	18.5174	20.9884	17.3528	17.5578
113533728	5.83654	3.58336	7.21396	5.03554	6.41623	3.89965	4.67337
113542203	1.40675	1.09286	1.74992	0.779923	1.59953	1.17221	1.09832
113527896	4.70332	4.45512	3.39569	3.69628	4.42625	4.28371	4.36658
113529451	7.61081	6.29555	9.45963	6.87748	8.34638	6.51301	7.61334
113540929	1.55171	8.57235	3.31096	5.32518	3.79918	3.56727	4.5594
113544286	8.59189	10.2078	11.2452	10.1128	8.39433	7.73075	10.1107
113527762	4.106	5.68052	6.43931	5.19981	5.73073	7.00809	7.28356
113538264	7.31972	9.43438	6.78057	5.80365	5.53392	4.92787	6.59417
113526662	38.5676	20.4373	17.7798	18.0164	23.8418	26.0193	29.219
113529828	9.34681	4.65337	4.37215	4.86177	6.58376	6.11255	6.39434
113531864	11.7073	8.03217	7.74294	11.9969	13.566	13.5614	12.1611
113532248	4.73375	2.74558	3.68337	2.51907	3.30393	3.75377	3.1292
113534204	46.8382	38.6164	46.6563	34.7342	28.9914	28.869	32.8767
113533814	8.85493	10.0193	13.3675	8.46042	7.70414	7.79718	7.69752
113530638	115.364	107.779	118.629	87.4997	74.6753	86.5596	75.8383
113543806	19.511	21.3003	20.4104	20.2584	22.4496	15.8425	16.8097
113526940	31.844	20.3952	26.0956	21.711	22.6409	21.0886	21.0929
113538717	2.07071	2.61395	1.27317	0.828816	0.658153	0.54242	0.755059
113543841	2.31278	6.56319	12.8077	14.826	14.1587	12.137	16.4752
113543832	2.31962	5.71643	10.1187	12.1121	13.779	11.2857	17.8887
113541766	8.19816	7.01002	5.4202	4.87141	5.8982	5.54457	5.4983
113546591	9.8472	6.89716	8.69777	5.48373	6.04544	6.00202	5.59023
113539529	1.04837	1.10804	1.12959	1.32321	1.89128	2.02521	1.41907
113533382	12.6205	6.50947	11.9028	9.40711	7.07201	8.38707	9.64038
113533100	1.89688	1.65203	2.57608	2.12357	1.50365	1.8398	1.73524
113542619	30.8662	22.4804	27.1894	20.4406	17.6386	20.2061	20.244
113542520	5.35333	4.20489	4.2718	3.99259	4.83444	4.69243	3.6519
113536665	5.10005	2.434	6.1658	3.52899	5.42881	3.88941	5.40332
113546900	8.56145	7.96896	8.94722	8.39739	8.31119	6.71539	6.61385
113536547	6.59831	5.28742	9.33672	7.81843	7.10666	7.59156	7.7796
113523999	0.478082	0.619289	0.677308	0.465214	0.780342	0.653458	0.5435
113533287	5.91564	9.85526	10.4704	6.99677	6.61051	5.85892	7.32391
113534181	7.98866	6.70709	8.42438	6.41011	5.56934	5.24327	3.85304
113537898	8.16094	10.0035	16.7003	11.4711	10.6737	8.3619	11.367
113527143	2.29411	2.02945	2.11826	0.790623	1.17915	0.933897	1.52424
113545441	11.8099	13.4768	8.3022	11.552	9.11731	13.1718	9.06536
113538459	4.82717	4.10138	2.39458	4.14473	4.10407	5.07619	3.40466
113525337	0.351725	0.758694	0.816837	0.974297	1.30219	1.5548	2.57779
113531133	9.33967	6.61455	5.70396	7.73189	8.58787	8.52508	8.56889
113529053	4.85582	4.83163	4.34999	4.03197	5.25807	4.53366	4.51123
113527691	9.75364	7.04362	7.48742	9.79031	11.273	10.1235	9.60921
113527137	5.25033	5.12888	5.22229	6.19699	9.89425	7.84372	7.80049
113528718	7.11107	4.79815	4.58172	5.02158	6.18371	5.9673	7.04081
113531466	15.6451	8.73437	8.70761	9.64188	11.5881	12.5207	11.6372
113536153	1.43805	2.38393	2.69776	2.19412	3.18436	1.9992	3.86231
113543330	10.1333	8.10134	6.91595	5.66131	4.38202	4.79771	5.07418
113538911	8.1544	9.5684	6.81401	6.30743	6.54292	5.82458	6.93115
113534971	7.21662	11.0492	11.7943	7.07258	10.9336	6.11528	5.65316
113535321	4.26865	3.32895	3.48868	2.35209	3.06392	3.48152	5.83734
113530095	4.02312	1.5308	2.26911	2.5013	2.81221	2.86344	2.96305
113541245	5.67383	5.71113	12.1026	11.8897	11.3721	10.9453	8.71363
113533324	40.4651	30.7189	30.207	27.6311	26.0427	21.8404	21.3486
113531463	10.3352	9.80996	19.4084	23.6739	29.6053	30.65	22.311
113524973	7.09679	4.68294	5.62283	7.277	8.51438	7.87287	6.474
113542535	3.50353	4.779	3.8346	3.12983	2.9669	2.77354	4.35131
113541197	14.1596	17.1186	15.0479	12.104	14.6024	12.0004	14.1584
113532593	24.7001	15.6818	19.5457	23.5218	18.3396	20.2764	15.2897
113537980	23.4186	20.0586	15.4949	14.0252	14.361	12.0076	10.9803
113534576	21.0143	16.3186	20.4984	19.6325	18.2461	16.8033	20.5725
113524400	55.7302	42.6281	59.3453	37.3184	43.0766	36.0237	44.16
113544911	30.9899	26.6377	25.5071	18.6599	17.1107	16.0252	19.0092
113527247	22.5769	13.0262	20.7356	16.1947	14.3239	14.6758	12.2406
113540141	175.494	81.4813	64.8522	65.8242	65.7516	56.0356	63.1659
113544864	91.5954	61.8079	88.2755	56.3335	68.683	56.6073	62.3271
113532005	13.6041	15.3034	33.9679	19.4433	17.7743	21.8234	16.8687
113531796	8.65439	4.14767	9.35484	10.6397	13.5136	11.0791	9.71288
113527036	4.13942	3.07356	5.201	3.21279	3.55384	2.70852	4.42117
113545440	2.50207	2.0076	1.83134	1.83592	2.00075	1.9154	1.78653
113535237	4.52803	2.96168	3.19074	3.91347	2.93969	3.45029	2.09246
113529948	8.29736	5.3008	5.46806	5.35766	5.84026	6.21549	6.54277
113536471	2.75057	2.04209	2.91611	1.99479	2.36545	1.47414	1.20436
113527416	10.0448	43.9566	62.8373	58.2569	55.4512	57.8521	96.1664
113547458	3.17339	17.9232	23.1786	19.0633	15.6731	16.6111	25.0324
113534979	8.95732	8.43015	9.00253	3.63065	4.12644	3.78336	3.93289
113540260	5.36609	7.36218	3.95652	2.58907	2.23263	2.57898	3.23594
113544890	4.00243	2.91608	3.67431	2.98055	3.51937	2.86929	3.93233
113539899	28.7045	11.9488	17.644	24.2847	30.7679	24.8436	22.9448
113538395	12.7841	6.67102	10.0734	8.74897	7.59763	9.79003	7.34335
113528283	17.3445	13.8764	27.764	16.6781	16.5519	18.4266	19.3602
113534959	4.84286	7.04136	16.7474	6.65124	9.07506	7.02525	10.7289
113540270	23.2306	16.2335	24.6917	22.0178	19.3359	19.1669	16.0251
113527445	182.33	94.7313	148.389	128.639	131.183	109.712	97.0295
113525153	0.825679	3.25564	0.99855	0.548829	0.33168	1.00935	1.27406
113546375	6.6681	3.78768	7.8204	7.36043	8.00364	6.26967	6.28176
113535995	32.1283	42.5871	28.457	20.1183	16.9612	14.9488	14.7581
113533403	9.77758	11.9009	16.7225	11.63	12.4295	11.062	11.6096
113537819	9.62849	8.60421	11.8245	8.27749	7.95109	7.33167	8.68664
113541342	10.4286	7.44003	8.04186	6.01646	6.92977	5.81945	6.25588
113538347	13.1727	14.7737	24.6105	22.6916	26.1652	24.9467	23.8048
113540558	21.1368	24.9558	29.7628	24.0239	20.4865	20.2726	21.7003
113542097	2.0747	2.23793	2.29819	1.75484	1.94905	1.83809	1.57725
113545624	36.5499	40.2207	52.3025	31.9625	39.414	34.8539	32.9253
113546703	19.3282	27.0096	16.4743	12.3835	13.622	13.9188	15.0694
113526263	9.07599	7.29928	9.0742	8.23338	7.46626	6.70009	6.92023
113530106	9.48604	15.4575	10.1447	14.5275	10.6531	11.4642	17.6119
113529615	1.41059	1.36195	1.2044	1.42098	1.02225	1.12533	1.87205
113535254	7.66915	5.1048	12.7865	12.3491	18.6587	14.4844	14.8666
113527446	17.0203	13.1696	17.2099	15.0872	15.0631	13.0847	14.7183
113547371	25.6618	12.1307	14.021	17.7792	15.0744	16.5805	11.8401
113533289	11.2353	6.59451	9.37649	8.7879	10.7461	9.87686	10.7585
113528931	19.5082	10.6134	20.1535	14.114	17.9365	16.3036	19.2592
113527418	28.9717	39.5932	38.4937	24.2471	21.3507	19.6131	35.5825
113531493	5.8594	2.9728	4.09796	11.9692	10.898	11.7562	8.77715
113530278	19.0107	10.5031	13.2348	11.7373	11.7361	9.2893	10.7484
113523904	6.59221	4.88198	11.1979	8.57863	8.3828	8.44001	9.67867
113527698	104.532	82.795	170.752	184.585	178.093	262.494	303.48
113535975	1375.14	1029.95	1517.19	1310.75	1283	1200.61	1290.03
113534383	81.7483	49.333	57.6088	36.3286	30.2558	31.4254	25.4195
113527722	22.7524	13.7602	17.7213	20.0518	24.3117	19.6839	15.0603
113540407	172.702	124.016	163.894	462.268	492.635	469.804	349.449
113545270	36.8775	37.3204	29.4693	18.0719	16.6029	16.9357	21.6839
113525939	226.679	142.065	130.69	106.554	84.5352	97.1359	79.1312
113533442	5.05295	3.24052	3.9234	3.68456	2.51119	2.2478	1.9874
113528814	23.1232	31.1944	16.4949	10.5201	9.05456	7.71088	10.0673
113533246	8.43694	7.41586	8.86807	6.53674	9.23194	6.70125	8.18801
113525658	7.8336	3.75729	5.59264	5.76409	5.22459	6.3934	5.7164
113525889	0.192033	0.199073	0.153055	0.292695	0.326064	0.337527	0.20527
113526519	30.6667	10.0973	8.57229	10.8399	10.744	9.67769	9.12438
113539457	15.671	12.2082	26.5819	12.3595	17.7768	10.9179	19.8441
113538676	11.5977	21.1222	11.7395	8.91085	6.32627	7.43048	8.54861
113530327	22.813	43.1505	42.9169	35.1473	30.8386	36.9334	42.2856
113532191	0.414589	1.50049	0.482182	0.343083	0.241491	0.376373	0.300706
113529555	0.809686	0.242945	0.294484	0.207483	0.691033	0.22087	0.298192
113528910	7.19275	5.33578	5.86678	4.41085	3.94978	4.40202	4.08832
113540838	13.1519	9.00295	9.82137	7.83684	8.48961	9.81502	10.8039
113542270	5.41413	4.98647	4.73715	4.68748	3.82191	5.70986	6.55853
113538559	12.2569	7.90634	6.85931	7.04604	6.91659	6.74639	7.31858
113529120	4.76501	2.17418	2.5277	3.92779	6.03006	5.80495	4.84346
113532670	12.0224	4.14098	4.30521	3.94966	5.56384	5.29788	5.3395
113538269	10.4426	8.32786	9.34082	5.68818	7.15117	6.74025	7.95046
113543413	2.3759	3.8945	2.32797	1.48598	1.62256	1.38269	1.68292
113537470	8.58033	8.81211	4.51025	5.35206	5.33576	5.47623	5.8521
113535021	4.82534	1.91416	4.51613	8.48608	12.3557	10.4885	9.11293
113533593	6.05372	4.21244	4.19631	4.85359	4.78174	5.28486	5.36247
113536760	13.3895	5.57435	11.2931	13.6044	15.4229	18.3135	17.252
113540851	1.90377	1.00122	0.79772	1.21098	1.98637	1.77032	2.05394
113537165	10.3383	5.28246	6.05438	6.16943	5.74533	5.96264	5.62412
113537511	3.57273	2.5906	2.72984	3.54511	3.38571	4.38875	3.83908
113544045	2.04008	1.25336	1.16024	2.03347	2.77858	2.77734	2.332
113536575	7.1733	3.10978	6.23014	9.01831	8.36402	9.37553	10.2409
113532876	1.76715	2.24672	2.33862	0.950992	1.05963	1.39621	2.28546
113539463	2.7749	1.79109	1.70997	2.59218	2.45655	2.4853	2.25171
113540242	4.13719	3.175	3.67409	5.20847	4.73564	5.93545	6.02812
113537150	2.28709	1.12943	1.9363	2.32813	2.37473	3.07204	3.00808
113541002	2.74541	3.51513	4.2458	3.91852	4.82547	3.67725	3.60947
113528411	1.08907	1.93036	1.96457	1.5261	1.9993	1.18628	1.63663
113545404	9.55806	4.75353	5.44533	5.46267	5.58256	6.05674	5.49173
113524285	4.84211	2.65043	3.34039	2.96552	3.75678	2.79968	2.89869
113545500	5.31566	2.54427	2.47026	1.61235	2.92385	2.24218	2.24802
113541905	1.25161	1.12221	0.783514	1.02205	0.835702	1.16496	0.570064
113528745	2.9235	3.24592	2.36001	2.05706	2.17714	1.89012	1.85654
113525863	4.74992	3.35662	4.99657	2.97012	2.81445	3.14401	2.61069
113533736	1.91545	1.48468	1.62863	1.41239	1.57746	1.33385	1.21445
113529521	4.51398	2.98854	5.89204	3.77285	3.88565	3.29982	3.20154
113546275	3.04685	2.97942	4.19238	3.09609	3.69521	3.83148	3.43374
113547307	0.703179	0.500529	0.614976	0.650893	0.939263	0.97869	0.719111
113526734	4.19926	2.0385	2.70332	2.47971	2.6489	2.42707	2.59686
113525981	3.03167	2.13897	2.14457	1.89209	3.20471	3.20375	2.84506
113530428	9.54178	6.07091	8.15434	7.02324	6.55339	7.47513	8.76467
113540899	6.57164	3.93751	4.88072	4.57032	4.68484	4.37482	4.73501
113543309	3.58071	3.86807	2.72992	1.94519	3.62027	3.00713	3.20032
113539946	2.12519	5.25896	4.35649	2.60252	2.89212	1.89459	3.04253
113535524	29.0861	14.324	17.7692	24.9399	26.17	29.955	26.1199
113547644	11.7915	6.80567	9.23908	14.9151	15.0087	18.1819	13.8732
113529073	1.2699	1.391	0.780343	0.583959	0.728194	0.636269	0.545259
113544831	2.04671	1.17274	2.80726	3.75235	4.79427	4.70003	4.27934
113533446	10.4856	4.13065	6.17671	9.29653	9.65367	10.4103	9.7618
113540419	9.17222	3.65646	4.41543	6.06922	6.44189	6.35065	5.4254
113526602	5.08356	3.27936	2.85847	2.96383	4.23627	4.06033	3.44155
113543774	2.79257	2.39533	2.55292	1.98761	3.69722	2.92921	3.30763
113544309	8.81009	7.70262	7.68905	4.28249	7.67477	5.52098	7.94196
113546139	2.65505	2.69074	2.62701	3.62127	3.72542	4.33535	4.69968
113546020	3.33365	2.43371	2.46715	2.34181	2.02511	1.95454	2.14543
113546170	1.67345	4.81967	2.82238	2.08962	2.71648	2.70746	3.27488
113528829	4.42722	6.05973	7.24289	4.79019	3.77815	2.83792	4.35711
113528879	5.26526	5.15764	5.12786	4.79567	4.26698	5.11849	5.53475
113547612	0.46536	0.381157	0.40605	0.593473	0.486991	0.231639	0.511466
113527163	11.1355	5.51537	5.88041	7.09441	7.59936	7.69778	7.48553
113545763	7.68818	4.08834	3.28794	4.90155	6.43736	6.55836	4.59336
113538415	3.84279	4.10492	3.69511	3.28431	1.85383	2.73848	4.2446
113537030	7.8277	3.48814	3.25099	3.15201	4.15486	3.88377	4.28029
113543312	6.91537	11.4724	14.0919	8.28835	8.9598	7.86283	10.2082
113538723	61.5979	105.954	62.436	40.2688	28.179	28.445	31.4367
113531738	12.6015	7.05411	7.84143	7.40597	6.43718	7.53294	6.79715
113532019	19.1504	8.62908	10.2786	8.56224	10.1874	10.32	9.28705
113541065	51.3719	34.405	38.5056	25.547	24.2214	18.503	19.4676
113536437	4.20953	12.4635	4.64629	3.50824	3.6322	3.14351	4.93447
113531756	0.119434	0.504338	0.494203	0.604999	0.549312	0.485741	0.5266
113530653	18.6525	12.7558	12.9885	11.726	13.5275	11.7411	13.4134
113531619	1.12566	1.25795	1.3894	0.843581	1.20261	1.17255	0.962693
113529880	6.34019	3.1149	4.81522	3.25956	3.7291	3.40999	3.87214
113537247	2.24624	1.01645	1.50965	1.05165	1.12932	1.07573	0.936725
113538851	24.9515	18.0955	23.5013	15.9386	12.4203	17.1528	15.576
113527145	5.15971	8.99546	3.8231	3.66239	2.62259	2.84276	2.97979
113541500	2.05649	1.04664	1.98795	1.54604	1.39709	1.67648	1.38771
113545706	0.696491	0.296612	0.85805	0.453085	0.397549	0.60511	0.311518
113547616	1.33925	0.574652	0.852834	0.5908	0.871247	0.905246	0.686441
113527186	0.618112	0.12094	0.382012	0.442895	0.702935	0.515254	0.822812
113530308	30.8475	30.0377	38.0306	22.3247	24.207	18.7308	20.2423
113528577	72.9551	62.8308	83.7592	55.2047	55.1711	53.6559	54.2965
113540627	14.1878	11.2767	12.993	17.1421	22.0213	17.289	14.738
113530186	31.4099	45.7605	40.1525	52.8625	62.3337	52.6704	74.9834
113544577	15.6101	7.44162	10.6954	8.09523	10.5008	11.383	10.0742
113527507	20.1516	7.13224	12.1329	13.0714	12.4322	13.6615	15.4029
113527315	7.17022	5.28488	6.07831	5.19576	5.58321	6.41232	6.84345
113531916	16.5906	8.38501	10.6996	15.8405	20.5021	20.8415	16.8518
113542727	4.90685	2.7984	2.55609	5.38886	7.92337	6.50072	6.72128
113546551	1.32619	0.534527	0.634455	0.76494	1.10718	0.706373	0.526138
113541561	10.5597	7.37857	5.93419	8.99491	10.3322	9.71176	8.30761
113529101	2.23062	1.41764	1.35731	1.36081	1.34554	1.57434	1.38401
113543283	6.71753	4.59911	6.50836	5.66064	6.64595	4.94029	5.27277
113536456	8.50313	10.9625	19.1616	15.2967	12.599	10.3002	10.8784
113537393	3.33217	2.77015	2.08087	3.01046	3.63445	4.21897	3.39568
113524438	8.84976	7.85154	12.0191	7.70374	6.66538	6.45639	7.66863
113538377	9.01209	5.12691	5.38905	6.87037	8.78219	8.52282	8.34119
113533844	12.4054	8.70343	9.57713	9.43357	12.1183	9.74359	10.1764
113546615	8.71405	4.78729	5.255	8.94964	10.8053	9.86072	9.25914
113530194	1.75273	2.2549	1.53667	0.824235	0.769436	0.732363	0.833891
113526967	3.31545	2.89432	1.55831	1.061	1.55988	1.18923	1.59751
113532241	2.59173	1.39673	1.58034	1.99759	3.01505	2.44752	2.02335
113544543	4.08211	2.05752	4.41842	4.6577	6.0393	5.15584	4.61274
113535697	4.63408	3.80276	4.57555	3.62104	4.13671	3.6651	3.20493
113534260	14.0358	19.4937	15.8458	9.73199	10.731	7.7164	12.6165
113539206	25.6135	13.7008	19.443	21.2126	22.399	24.5557	24.6184
113530354	6.01174	6.45255	28.587	27.0033	28.6122	23.1812	30.2867
113539030	6.13066	18.4223	31.9064	22.284	16.9239	16.0604	16.5192
113536059	7.51393	5.26958	5.07519	5.19674	5.25616	5.21955	5.44184
113537458	21.0907	8.91593	12.3385	12.7602	12.4257	11.9978	10.6938
113544299	29.3047	25.4038	22.1226	17.591	20.2675	18.7018	25.2835
113542003	7.94337	7.50168	9.89667	7.43752	9.69476	5.68465	9.34142
113525429	19.2937	14.1474	15.4315	17.1199	16.5075	17.8778	15.5126
113543824	233.872	286.106	221.517	84.2587	52.0523	118.463	173.453
113530416	22.8673	10.9434	10.7059	14.7021	17.1045	15.9697	14.9228
113540981	1.24643	3.20855	1.51288	0.428282	0.613338	0.729167	1.31865
113543818	38.9876	81.1476	70.2688	39.2178	33.9402	38.0911	55.2195
113533342	10.4634	5.5255	6.45499	8.93347	9.4844	8.09696	8.07548
113545434	1.26493	0.433634	0.755911	0.575573	0.563178	0.69415	0.609141
113537960	1.37761	1.74095	2.39298	0.866853	1.07253	1.29015	1.85943
113535665	7.17154	6.83907	13.3433	12.9646	14.0133	15.1105	12.7361
113525412	14.3435	8.38319	10.2201	12.7881	13.6935	11.7638	11.5102
113527754	413.921	320.359	447.995	322.474	262.114	259.797	304.875
113529200	17.8407	15.6161	13.7974	8.95842	9.08327	8.97818	11.0252
113535851	1.14737	0.769814	0.989177	1.01937	1.26495	1.19995	1.27386
113538974	5.39523	3.53646	3.18604	2.89341	2.59778	2.44133	2.22492
113535529	8.95861	19.2635	6.65653	5.44467	4.92401	5.25437	8.85178
113542196	4.13045	2.98048	3.72274	3.61699	4.08423	3.81329	4.02973
113538984	17.0764	22.7954	17.627	10.8245	10.9462	9.66598	12.993
113529250	7.40798	7.07467	11.2328	7.80919	9.16887	7.74224	9.31597
113531490	12.1709	9.88865	6.57171	6.69805	5.59352	6.02297	5.59627
113542745	4.40117	11.6575	9.92301	5.76356	5.38951	5.7437	13.4958
113536904	3.03831	3.61151	2.53267	2.56031	2.26699	2.0384	3.01447
113528746	3.63625	2.98031	2.48051	1.50844	1.73774	0.909498	1.73236
113541696	73.5794	63.476	84.3436	66.5936	56.9268	55.1393	42.973
113527865	48.3778	27.4806	42.2767	33.5784	29.381	36.2511	27.0967
113525990	0.867447	0.736951	0.677877	0.591941	1.2137	0.904242	0.925185
113531008	1.36635	1.7095	0.903929	0.973934	1.25827	1.10537	1.39807
113540319	6.56164	3.01832	3.68214	3.48149	4.43991	4.24705	3.6959
113531093	217.424	357.298	587.003	656.664	659.998	656.413	745.979
113536185	165.721	193.392	245.791	108.223	116.475	98.2527	135.589
113536509	4.62522	4.22459	9.98116	10.0833	8.41404	9.59784	8.74476
113540188	1.91981	2.31311	2.13748	2.17308	2.56112	3.13235	2.69548
113542408	9.27167	17.9192	10.626	7.35308	7.28808	6.72603	6.43105
113533772	0.566199	0.250837	0.31739	0.168248	0.202756	0.294567	0.209771
113536966	1.58116	1.37211	0.926746	0.480617	0.715936	0.360456	0.31416
113546796	0.609137	0.391712	0.500977	0.305614	0.3745	0.24669	0.401423
113532873	14.7901	9.46018	12.2632	11.2873	14.7068	12.0762	13.1554
113531467	10.052	6.231	7.89879	7.22633	9.17371	7.42219	5.93085
113524474	5.58926	6.12903	4.75281	4.46537	4.60637	4.28252	5.46682
113534447	0.638853	0.80503	0.440241	0.24768	0.172252	0.205879	0.517289
113524325	3.20063	2.12682	3.19716	2.13824	2.82627	1.9981	2.36782
113538730	8.8372	3.91689	5.32441	8.08657	9.32419	8.32769	7.87764
113536992	4.16842	4.12521	4.33401	4.37374	5.14275	4.37856	4.17766
113539001	14.6017	12.0635	10.1641	7.65308	6.06042	4.97602	6.93979
113535700	2.67371	1.46217	1.91976	1.58897	1.67082	1.53305	1.70725
113533145	2.02408	2.21808	1.33952	1.19973	1.12613	0.826771	0.578647
113538367	39.1807	41.9956	43.4891	35.0659	23.0633	27.2401	25.6313
113538792	17.8169	8.48549	9.90294	10.1261	11.3411	11.2135	11.0963
113528230	5.43158	1.91553	4.48255	3.55964	3.95711	4.13458	3.34648
113526529	20.7054	12.9129	16.5316	13.8658	15.2668	14.3956	14.3258
113543804	5.87925	4.52052	4.41581	3.50769	3.88875	4.60356	4.34495
113540791	20.565	15.2194	12.8201	11.295	9.64543	10.7872	11.2331
113531079	12.4668	12.2957	28.2535	22.0048	20.688	19.2755	13.0805
113537972	18.4126	15.878	20.4112	25.2067	26.0872	23.0816	18.725
[truncated: 19,417 more rows]
