# Supplementary material for: Comparative Transcriptome Analysis During the Seven Developmental Stages of Channel Catfish (Ictalurus punctatus) and Tra Catfish (Pangasianodon hypophthalmus) Provides Novel Insights for Terrestrial Adaptation
Source: Front Genet. 2021 Jan 21;11:608325. doi: 10.3389/fgene.2020.608325 (PMC7859520; doi:10.3389/fgene.2020.608325)
Supplement: Supplementary Table 5 — Differentially expressed genes (DEGs) in Pangasianodon hypophthalmus across 7 early developmental stages. [file Table_5.XLSX]

## Sheet: DEGs stat
Supplementary Table S5. Differentially expressed genes (DEGs) in tra catfish (Pangasianodon hypophthalmus) across 7 early developmental stages.
Number of all DE genes in each pair of samples
4dpf_vs_2dpf	3360
6dpf_vs_4dpf	1956
8dpf_vs_6dpf	1108
9dpf_vs_8dpf	380
10dpf_vs_9dpf	324
11dpf_vs_10dpf	338
Number of downregulated DE genes in each pair of samples
4dpf_vs_2dpf	1036
6dpf_vs_4dpf	1095
8dpf_vs_6dpf	447
9dpf_vs_8dpf	171
10dpf_vs_9dpf	115
11dpf_vs_10dpf	125
Number of upregulated DE genes in each pair of samples
4dpf_vs_2dpf	2324
6dpf_vs_4dpf	861
8dpf_vs_6dpf	661
9dpf_vs_8dpf	209
10dpf_vs_9dpf	209
11dpf_vs_10dpf	213
	Up regulated DEGs	Down regulated DEGs
4dpf_vs_2dpf	2324	1036
6dpf_vs_4dpf	861	1095
8dpf_vs_6dpf	661	447
9dpf_vs_8dpf	209	171
10dpf_vs_9dpf	209	115
11dpf_vs_10dpf	213	125

## Sheet: 4dpf_vs_2dpf
Differential expressed genes						Enrichment in differential expressed genes list
Gene ID	Gene Name	log2FoldChange	pvalue			Biological process
113526728	aamdc	1.19627	0.00370439			GO ID	Description	pvalue	qvalue	geneID	Count
113546961	abca12	1.52176	6.56767e-07			GO:0006952	defense response	1.13135e-09	2.76169e-06	113546811/113546811/113539946/113531206/113531206/113534182/113534182/113534182/113539036/113547368/113539247/113543839/113542543/113546308/113544074/113523905/113524216/113537155/113544125/113543714/113531846/113527735/113524807/113524807/113537879/113538050/113526054/113527001/113542443/113541620/113527115/113531981/113540990/113540990/113526098/113542690/113542690/113537016/113537108/113528003…	85
113525895	abcb11	2.36737	6.04313e-09			GO:0043062	extracellular structure organization	2.71479e-09	3.31347e-06	113529027/113529027/113528826/113545419/113545419/113524928/113526864/113540248/113527001/113526998/113526998/113533986/113527853/113527853/113524516/113524516/113524516/113524516/113539759/113545416/113529196/113545419/113531607/113525687/113525687/113525687/113525687/113525687/113540158/113540158/113540158/113539554/113539554/113539554/113539586/113546868/113528694/113535605/113541023/113537031…	41
113540929	abcc12	2.71324	1.49205e-13			GO:0048589	developmental growth	4.39561e-09	3.56099e-06	113528683/113528683/113543540/113526581/113545302/113528826/113534182/113534182/113534182/113536945/113530516/113530516/113530516/113530781/113530781/113530781/113538223/113543839/113543540/113543540/113542543/113526864/113531231/113543212/113527884/113543209/113543209/113525195/113538595/113534982/113531038/113534352/113528617/113542485/113526054/113527001/113545824/113545824/113529860/113533500…	83
113543841	abcg5	1.73937	8.72394e-05			GO:0009611	response to wounding	5.83518e-09	3.56099e-06	113526581/113545302/113534182/113534182/113534182/113539036/113530516/113530516/113530516/113543839/113542543/113528413/113543069/113543069/113531102/113531102/113525195/113531038/113530762/113530762/113542485/113526054/113536968/113527001/113533500/113529305/113533214/113530509/113539957/113533986/113542690/113542690/113534485/113534485/113534485/113523761/113539385/113539385/113542696/113528686…	65
113543832	abcg8	1.52675	0.00209751			GO:0001501	skeletal system development	1.24423e-08	5.54287e-06	113526581/113545302/113527720/113528826/113528088/113545419/113545419/113532189/113532232/113546449/113544287/113530781/113530781/113530781/113538223/113538639/113540248/113534982/113540671/113543694/113538857/113542023/113528210/113532824/113531522/113529860/113533500/113547475/113547475/113547475/113547475/113547475/113547475/113547475/113547475/113547475/113547475/113546080/113538220/113525978…	81
113525337	abi3bp	1.34241	0.0376762			GO:0040007	growth	1.36241e-08	5.54287e-06	113528683/113528683/113543540/113526581/113545302/113528826/113534182/113534182/113534182/113536945/113530516/113530516/113530516/113530781/113530781/113530781/113538223/113543839/113543540/113543540/113542543/113526864/113531231/113543212/113527884/113543209/113543209/113525195/113538595/113534982/113531038/113534352/113530328/113528617/113542485/113547212/113547212/113526054/113527001/113528752…	91
113530095	abtb2	-1.17778	0.0075052			GO:0045595	regulation of cell differentiation	2.29334e-08	7.99738e-06	113526581/113545302/113541386/113539946/113535845/113534970/113534970/113534970/113543252/113543252/113543252/113530516/113530516/113530516/113539382/113538223/113541488/113529709/113529709/113529709/113529709/113529709/113529709/113542543/113532253/113543212/113528413/113527884/113540493/113540493/113534944/113534982/113534352/113530535/113530535/113530535/113530535/113530535/113530535/113540172…	101
113527416	ace	2.36657	3.66159e-15			GO:0006955	immune response	4.07861e-08	1.24451e-05	113539946/113531206/113531206/113539160/113534182/113534182/113534182/113539036/113547368/113545878/113545878/113545883/113542369/113542369/113542369/113542369/113542369/113543870/113542369/113542369/113543870/113542369/113542369/113543839/113542543/113526828/113526828/113523905/113537155/113544125/113541775/113541775/113531846/113524807/113524807/113547243/113526054/113542443/113541620/113531981…	103
113547458	ace2	2.73716	6.40801e-15			GO:0031099	regeneration	7.54232e-08	2.04569e-05	113526581/113545302/113534182/113534182/113534182/113543839/113542543/113528413/113525195/113531038/113542485/113526054/113527001/113533500/113529305/113533986/113534485/113534485/113534485/113529760/113539385/113539385/113542696/113528686/113528686/113528686/113539599/113541529/113535019/113535019/113546126/113541388/113541388/113541388/113541388/113544187/113524185/113545590/113545590/113545590…	50
113539899	acin1	-1.01835	0.00103379			GO:0006954	inflammatory response	1.26802e-07	3.09529e-05	113546811/113546811/113539946/113531206/113531206/113534182/113534182/113534182/113547368/113539247/113543839/113542543/113544074/113524216/113537155/113544125/113531846/113524807/113524807/113526054/113527001/113542443/113540990/113540990/113526098/113542690/113542690/113537108/113539731/113537133/113547442/113542704/113528389/113539554/113539554/113539554/113531479/113547394/113546673/113542417…	46
113525153	acod1	2.24177	0.00170724			GO:0043207	response to external biotic stimulus	1.5748e-07	3.15219e-05	113534182/113534182/113534182/113547368/113543839/113528711/113528711/113546308/113544074/113523905/113543714/113531846/113527735/113524807/113524807/113537358/113537879/113538050/113526054/113535606/113527001/113527115/113529090/113546550/113542690/113542690/113537016/113528003/113528003/113528003/113529482/113524120/113531261/113537133/113537964/113534908/113534908/113527642/113545472/113537280…	64
113526519	acvr2b	-1.35251	0.000142715			GO:0051707	response to other organism	1.5748e-07	3.15219e-05	113534182/113534182/113534182/113547368/113543839/113528711/113528711/113546308/113544074/113523905/113543714/113531846/113527735/113524807/113524807/113537358/113537879/113538050/113526054/113535606/113527001/113527115/113529090/113546550/113542690/113542690/113537016/113528003/113528003/113528003/113529482/113524120/113531261/113537133/113537964/113534908/113534908/113527642/113545472/113537280…	64
113538676	acyp1	1.10359	0.00587897			GO:0048705	skeletal system morphogenesis	1.67872e-07	3.15219e-05	113526581/113545302/113528826/113528088/113532189/113546449/113544287/113530781/113530781/113530781/113538223/113538639/113540248/113534982/113538857/113528210/113532824/113546080/113538220/113525978/113544589/113523799/113530868/113530868/113524168/113534485/113534485/113534485/113539657/113530492/113546841/113546841/113546201/113546201/113544963/113526076/113530367/113532188/113525596/113539554…	55
113530327	ada	1.16136	0.000320455			GO:0030198	extracellular matrix organization	2.35185e-07	3.98369e-05	113529027/113529027/113528826/113545419/113545419/113524928/113526864/113540248/113527001/113526998/113526998/113533986/113527853/113527853/113524516/113524516/113524516/113524516/113539759/113529196/113545419/113531607/113525687/113525687/113525687/113525687/113525687/113540158/113540158/113540158/113539554/113539554/113539554/113539586/113546868	35
113532191	ada2	2.11332	0.00903148			GO:0009607	response to biotic stimulus	2.44793e-07	3.98369e-05	113534182/113534182/113534182/113547368/113543839/113528711/113528711/113546308/113544074/113523905/113543714/113531846/113527735/113524807/113524807/113537358/113537879/113538050/113526054/113535606/113527001/113527115/113529090/113546550/113542690/113542690/113537016/113528003/113528003/113528003/113529482/113524120/113531261/113537133/113537964/113534908/113534908/113527642/113545472/113537280…	64
113532670	adam22	-1.29185	4.80612e-05			GO:0061564	axon development	2.80559e-07	4.28037e-05	113543540/113526581/113545302/113524360/113537248/113536945/113532189/113534970/113534970/113534970/113530516/113530516/113530516/113532233/113532233/113539382/113538223/113543540/113543540/113526864/113531231/113543212/113528413/113527884/113540493/113540493/113534944/113534982/113534352/113528617/113524055/113524055/113540172/113526054/113540471/113540269/113543116/113544807/113544807/113529305…	80
113535021	adamts10	-1.12049	0.00637002			GO:0048562	embryonic organ morphogenesis	4.69818e-07	6.74618e-05	113526581/113545302/113527720/113528088/113532189/113546449/113543252/113543252/113543252/113544287/113529261/113538639/113526065/113526864/113531649/113531649/113531649/113531649/113531649/113531649/113540248/113539264/113534982/113544463/113544463/113538857/113528210/113532824/113544486/113531843/113538966/113528750/113533185/113533185/113533185/113533185/113533185/113538574/113538574/113538574…	85
113536760	adamts17	-1.04957	0.0101065			GO:0048706	embryonic skeletal system development	5.762e-07	7.81408e-05	113528088/113532189/113546449/113544287/113538639/113540248/113534982/113538857/113528210/113532824/113531522/113547475/113547475/113547475/113547475/113547475/113547475/113547475/113547475/113547475/113547475/113546080/113538220/113525978/113544589/113523799/113527853/113527853/113530868/113530868/113524168/113534485/113534485/113534485/113539657/113530492/113546841/113546841/113546201/113546201…	49
113539946	adcyap1	1.59005	0.0115347			GO:0009617	response to bacterium	6.82928e-07	8.01891e-05	113534182/113534182/113534182/113547368/113543839/113546308/113544074/113523905/113543714/113531846/113527735/113524807/113524807/113537358/113537879/113538050/113526054/113535606/113527001/113529090/113542690/113542690/113528003/113528003/113528003/113537133/113534908/113534908/113527642/113537280/113537280/113541753/113545877/113546118/113546118/113546118/113546118/113546118/113546118/113546118…	49
113533446	adgra2	-1.12172	0.00199863			GO:0007413	axonal fasciculation	6.89854e-07	8.01891e-05	113526581/113545302/113524360/113537248/113540493/113540493/113524055/113524055/113529305/113534485	10
113540419	adgra3	-1.08978	0.000744583			GO:0106030	neuron projection fasciculation	6.89854e-07	8.01891e-05	113526581/113545302/113524360/113537248/113540493/113540493/113524055/113524055/113529305/113534485	10
113546170	adgre5	1.75411	0.00025844			GO:0006935	chemotaxis	1.21936e-06	0.000135296	113543540/113526581/113545302/113524360/113537248/113534182/113534182/113534182/113532189/113534970/113534970/113534970/113539382/113538223/113543540/113543540/113542543/113526864/113527884/113540493/113540493/113543069/113543069/113534982/113537155/113544125/113534352/113524055/113524055/113540172/113526054/113540471/113527115/113540269/113543116/113544807/113544807/113538220/113538478/113546808…	73
113538723	adi1	1.02502	0.000400102			GO:0048675	axon extension	1.67288e-06	0.000177547	113543540/113536945/113538223/113543540/113543540/113531231/113543212/113527884/113534982/113534352/113528617/113526054/113541922/113534485/113534485/113534485/113544365/113544365/113544365/113544365/113540158/113540158/113540158/113539198/113539198/113543652/113543652/113543652/113543652/113539198	30
113536437	adm	1.83081	0.000144496			GO:0048704	embryonic skeletal system morphogenesis	1.85177e-06	0.000188344	113528088/113532189/113546449/113544287/113538639/113540248/113534982/113538857/113528210/113532824/113546080/113538220/113525978/113544589/113523799/113530868/113530868/113524168/113534485/113534485/113534485/113539657/113530492/113546841/113546841/113546201/113546201/113544963/113526076/113530367/113525596/113539554/113539554/113539554/113546014/113540489/113525364/113531892/113531410/113536863…	44
113531756	adm2	2.35328	0.0455881			GO:0042330	taxis	1.98018e-06	0.000193349	113543540/113526581/113545302/113524360/113537248/113534182/113534182/113534182/113532189/113534970/113534970/113534970/113539382/113538223/113531136/113543540/113543540/113542543/113526864/113527884/113540493/113540493/113543069/113543069/113534982/113537155/113544125/113534352/113524055/113524055/113540172/113526054/113540471/113527115/113540269/113543116/113544807/113544807/113538220/113538478…	75
113527145	adprm	1.04582	0.017763			GO:0060560	developmental growth involved in morphogenesis	2.07791e-06	0.000195088	113543540/113526581/113545302/113528826/113536945/113530516/113530516/113530516/113538223/113543540/113543540/113526864/113531231/113543212/113527884/113534982/113534352/113528617/113526054/113537124/113538248/113538248/113538248/113540029/113535889/113541922/113534485/113534485/113534485/113544365/113544365/113544365/113544365/113540158/113540158/113540158/113539198/113539198/113543652/113543652…	42
113527507	afap1	-1.25327	8.88714e-05			GO:0050770	regulation of axonogenesis	2.19457e-06	0.00019841	113534970/113534970/113534970/113530516/113530516/113530516/113538223/113543212/113527884/113540493/113540493/113534982/113534352/113540172/113526054/113543116/113544807/113544807/113541922/113534485/113534485/113534485/113544365/113544365/113544365/113544365/113539198/113539198/113543652/113543652/113543652	31
113539030	agmo	1.82566	4.17097e-07			GO:0007409	axonogenesis	2.44822e-06	0.000213437	113543540/113526581/113545302/113524360/113537248/113536945/113532189/113534970/113534970/113534970/113530516/113530516/113530516/113532233/113532233/113539382/113538223/113543540/113543540/113526864/113531231/113543212/113527884/113540493/113540493/113534944/113534982/113534352/113528617/113524055/113524055/113540172/113526054/113540471/113540269/113543116/113544807/113544807/113538478/113546808…	72
113540981	agrp	1.62651	0.0246802			GO:1990138	neuron projection extension	2.69771e-06	0.000227077	113543540/113536945/113538223/113543540/113543540/113531231/113543212/113527884/113534982/113534352/113528617/113526054/113541922/113534485/113534485/113534485/113544365/113544365/113544365/113544365/113540158/113540158/113540158/113539198/113539198/113543652/113543652/113543652/113543652/113539198	30
113543818	agt	1.31018	7.2269e-05			GO:0042254	ribosome biogenesis	2.91066e-06	0.000236836	113543097/113538059/113541390/113527307/113535626/113543313/113546755/113545481/113527529/113535071/113531441/113531441/113547063/113543438/113524436/113541648/113533813/113533813/113541111/113529969/113535340/113537814/113533958/113526583/113545079/113541640/113530029/113526076/113535387/113539596/113546014/113543396/113531508/113530279/113543324/113535534/113529638/113529638/113544395/113543295…	49
113535529	ahnak2	1.33619	0.000282528			GO:0048678	response to axon injury	3.45813e-06	0.000272306	113539036/113528413/113529305/113541388/113541388/113541388/113541388/113544187/113545590/113545590/113545590/113545590/113540223/113538918	14
113542745	aifm2	1.64243	8.40078e-08			GO:0002682	regulation of immune system process	3.77451e-06	0.000287931	113539946/113534182/113534182/113534182/113539036/113547368/113542543/113546308/113526828/113526828/113543069/113543069/113530535/113530535/113530535/113530535/113530535/113530535/113531846/113547243/113526054/113527001/113542443/113532263/113534037/113533987/113533987/113531981/113541868/113525099/113544413/113544413/113544413/113526959/113526959/113526959/113542009/113540683/113528003/113528003…	68
113542408	ak6	1.2071	0.000889279			GO:0032101	regulation of response to external stimulus	4.98882e-06	0.000369029	113539946/113534182/113534182/113534182/113547368/113542543/113546308/113528413/113543069/113543069/113534352/113531846/113540172/113526054/113527001/113543116/113544807/113544807/113526098/113534485/113534485/113534485/113542704/113539198/113539198/113543652/113543652/113543652/113543652/113539198/113543652/113539198/113539198/113539198/113539198/113539198/113539198/113539198/113539198	39
113528230	akt1s1	-1.22795	0.010737			GO:0052547	regulation of peptidase activity	6.30031e-06	0.000452335	113544108/113542228/113533820/113533820/113543818/113525919/113527907/113547529/113524807/113524807/113542138/113542015/113532179/113533214/113539927/113539927/113531856/113540136/113539385/113539385/113525384/113544896/113537964/113542228/113543388/113533995/113527521	27
113527399	aldh18a1	-1.29249	1.71253e-05			GO:0008535	respiratory chain complex IV assembly	8.01383e-06	0.000524103	113527977/113527760/113525879/113546199/113546199/113542124/113527048/113546407	8
113532247	aldh1l2	-1.16852	0.000421389			GO:0016049	cell growth	8.0582e-06	0.000524103	113543540/113528826/113536945/113530516/113530516/113530516/113538223/113543540/113543540/113531231/113543212/113527884/113534982/113534352/113530328/113528617/113547212/113547212/113526054/113528752/113528752/113528752/113545824/113545824/113541922/113534485/113534485/113534485/113537567/113538089/113544365/113544365/113544365/113544365/113540158/113540158/113540158/113539198/113539198/113543652…	42
113523796	alkbh7	1.31703	0.00135241			GO:0031103	axon regeneration	8.06207e-06	0.000524103	113528413/113529305/113541388/113541388/113541388/113541388/113544187/113545590/113545590/113545590/113545590/113540223/113538918	13
113543672	alox5ap	1.48915	0.00580561			GO:0048863	stem cell differentiation	8.15875e-06	0.000524103	113526581/113545302/113532189/113538639/113526490/113526490/113527525/113525195/113534352/113530535/113530535/113530535/113530535/113530535/113530535/113524055/113524055/113545053/113526105/113532149/113532263/113534037/113531843/113540269/113545299/113538220/113542009/113537551/113537551/113537551/113537551/113537551/113538248/113538248/113538248/113524516/113524516/113524516/113524516/113540683…	52
113534169	alx3	-1.42127	0.0356399			GO:0052548	regulation of endopeptidase activity	9.37146e-06	0.00058657	113542228/113533820/113533820/113543818/113525919/113527907/113547529/113524807/113524807/113532179/113533214/113539927/113539927/113531856/113540136/113539385/113539385/113525384/113544896/113537964/113542228/113543388/113533995/113527521/113544567	25
113536426	alx4	-1.33465	0.00912414			GO:0051960	regulation of nervous system development	1.03436e-05	0.00063123	113526581/113545302/113539946/113535845/113534970/113534970/113534970/113530516/113530516/113530516/113539382/113538223/113541488/113529709/113529709/113529709/113529709/113529709/113529709/113534277/113534277/113534277/113534277/113543212/113528413/113527884/113540493/113540493/113534944/113534982/113534352/113540172/113526105/113526054/113533763/113543116/113544807/113544807/113529305/113526709…	63
113528526	amn	1.09339	0.0183863			GO:0009615	response to virus	1.3044e-05	0.000776615	113534182/113534182/113534182/113547368/113543839/113528711/113528711/113546308/113527115/113537016/113529482/113524120/113531261/113537964/113545472/113524771/113540379/113540379/113527459/113540487	20
113535013	ampd1	1.11503	0.00122267			GO:0048588	developmental cell growth	1.50045e-05	0.000872067	113543540/113536945/113530516/113530516/113530516/113538223/113543540/113543540/113531231/113543212/113527884/113534982/113534352/113528617/113526054/113541922/113534485/113534485/113534485/113544365/113544365/113544365/113544365/113540158/113540158/113540158/113539198/113539198/113543652/113543652/113543652	31
113542031	angpt2	1.208	0.0466752			GO:0001667	ameboidal-type cell migration	1.58467e-05	0.000899597	113543957/113543957/113543957/113543957/113543957/113526581/113545302/113528826/113542543/113526864/113544463/113544463/113534352/113524055/113524055/113526054/113545525/113546147/113531843/113546867/113546867/113546867/113545299/113538220/113537551/113537551/113537551/113537551/113537551/113538248/113538248/113538248/113524516/113524516/113524516/113524516/113524168/113534485/113534485/113534485…	52
113545210	angptl1	-1.45326	6.0103e-05			GO:0050777	negative regulation of immune response	1.88356e-05	0.00104497	113539946/113542543/113531981/113524120/113539554/113539554/113539554/113529593/113529593/113528110/113531103/113546690	12
113528233	angptl3	1.45585	2.89837e-06			GO:0001755	neural crest cell migration	1.97603e-05	0.00107191	113526581/113545302/113534352/113524055/113524055/113531843/113545299/113538220/113537551/113537551/113537551/113537551/113537551/113538248/113538248/113538248/113524516/113524516/113524516/113524516/113534485/113534485/113534485/113546841/113546841/113546201/113546201	27
113536084	angptl6	-2.09772	0.00110454			GO:0046456	icosanoid biosynthetic process	2.1416e-05	0.00113647	113546811/113546811/113539247/113542543/113542917/113537949/113537949/113537949/113543672	9
113528149	ankle2	-1.25397	0.017053			GO:0051346	negative regulation of hydrolase activity	2.91669e-05	0.00151485	113544108/113539946/113543818/113542543/113543714/113542138/113542015/113532179/113533214/113539927/113539927/113531856/113529492/113540136/113539385/113539385/113525384/113544896/113533995/113544567/113526973/113530196/113531103	23
113527581	ankrd22	2.51697	5.43599e-08			GO:0002683	negative regulation of immune system process	3.36243e-05	0.00170997	113539946/113539036/113542543/113526054/113531981/113528003/113528003/113528003/113529482/113524120/113539554/113539554/113539554/113524771/113524263/113524947/113524947/113529593/113529593/113545584/113545551	21
113529297	ankrd6	-1.09764	0.0199001			GO:0050767	regulation of neurogenesis	3.54585e-05	0.00172251	113526581/113545302/113539946/113535845/113534970/113534970/113534970/113530516/113530516/113530516/113538223/113541488/113529709/113529709/113529709/113529709/113529709/113529709/113543212/113528413/113527884/113540493/113540493/113534944/113534982/113534352/113540172/113526105/113526054/113533763/113543116/113544807/113544807/113529305/113526709/113526709/113541922/113534485/113534485/113534485…	58
113529668	ankrd9	1.3207	0.00190027			GO:0030855	epithelial cell differentiation	3.67547e-05	0.00172251	113526581/113545302/113536945/113532189/113539382/113538639/113542543/113543212/113528413/113535813/113529795/113538595/113531038/113547370/113534480/113534480/113524498/113529574/113529574/113538810/113533185/113533185/113533185/113533185/113533185/113538574/113538574/113538574/113538574/113538574/113529159/113538220/113538478/113544589/113539657/113532616/113539731/113533446/113526404/113534480…	50
113527877	anks4b	1.78977	1.99748e-07			GO:0045664	regulation of neuron differentiation	3.76329e-05	0.00172251	113526581/113545302/113539946/113534970/113534970/113534970/113530516/113530516/113530516/113538223/113543212/113528413/113527884/113540493/113540493/113534944/113534982/113534352/113540172/113526054/113533763/113543116/113544807/113544807/113529305/113526709/113526709/113541922/113534485/113534485/113534485/113531027/113526076/113544365/113544365/113544365/113544365/113539596/113539198/113539198…	46
113537072	antxr2	1.85618	4.9242e-07			GO:0001503	ossification	3.78056e-05	0.00172251	113528826/113546449/113526490/113526490/113543608/113543608/113532253/113542202/113527001/113538323/113546666/113540269/113544038/113547134/113547134/113546319/113525364/113538681/113538681/113538681/113539152/113531892/113537768/113537768	24
113542543	anxa1	1.69002	6.68275e-08			GO:0010769	regulation of cell morphogenesis involved in differentiation	3.85757e-05	0.00172251	113534970/113534970/113534970/113530516/113530516/113530516/113538223/113543212/113527884/113540493/113540493/113534982/113534352/113540172/113526054/113543116/113544807/113544807/113541922/113534485/113534485/113534485/113544365/113544365/113544365/113544365/113539198/113539198/113543652/113543652/113543652	31
113530021	anxa2	1.30437	3.19781e-06			GO:0097485	neuron projection guidance	3.88067e-05	0.00172251	113543540/113526581/113545302/113524360/113537248/113532189/113534970/113534970/113534970/113539382/113538223/113543540/113543540/113526864/113527884/113540493/113540493/113534982/113534352/113524055/113524055/113540172/113526054/113540471/113540269/113543116/113544807/113544807/113538478/113546808/113546808/113531431/113527853/113527853/113539175/113543513/113543513/113543513/113534485/113534485…	47
113542724	anxa5	2.62759	8.40872e-06			GO:1901605	alpha-amino acid metabolic process	3.88104e-05	0.00172251	113545046/113545419/113545419/113531043/113539323/113527902/113535907/113538723/113538723/113538723/113532422/113535813/113542437/113526986/113533299/113542082/113536332/113536332/113536332/113536332/113541219/113535791/113545419/113538007/113546118/113546118/113546118/113546118/113546118/113546118/113546118/113524301/113524301/113544028/113538698/113538698/113538698/113533750	38
113526925	aoc1	2.84413	6.505e-13			GO:0060030	dorsal convergence	4.33933e-05	0.00184565	113526581/113545302/113528826/113526864/113544463/113544463/113538248/113538248/113538248	9
113532666	ap3s1	1.2821	5.30024e-05			GO:0045834	positive regulation of lipid metabolic process	4.41171e-05	0.00184565	113542543/113543885/113545416/113535211/113543858/113543858/113543709/113542980/113532255/113532255/113532141	11
113546147	aplnr	-1.18474	0.0343166			GO:0061387	regulation of extent of cell growth	4.55108e-05	0.00184565	113530516/113530516/113530516/113538223/113543212/113527884/113534982/113534352/113526054/113541922/113534485/113534485/113534485/113544365/113544365/113544365/113544365/113539198/113539198/113543652/113543652/113543652	22
113538679	apob	-1.04733	0.00232079			GO:0001516	prostaglandin biosynthetic process	4.60724e-05	0.00184565	113546811/113546811/113539247/113542543/113537949/113537949/113537949	7
113538148	apoh	1.10094	0.0308115			GO:0046457	prostanoid biosynthetic process	4.60724e-05	0.00184565	113546811/113546811/113539247/113542543/113537949/113537949/113537949	7
113543388	apopt1	1.25037	9.61376e-05			GO:0048667	cell morphogenesis involved in neuron differentiation	4.61214e-05	0.00184565	113543540/113526581/113545302/113524360/113537248/113536945/113532189/113534970/113534970/113534970/113530516/113530516/113530516/113532233/113532233/113539382/113538223/113543540/113543540/113526864/113531231/113543212/113527884/113540493/113540493/113534944/113534982/113534352/113528617/113524055/113524055/113540172/113526054/113540471/113540269/113543116/113544807/113544807/113538478/113546808…	72
113542499	aqp10	6.86585	8.04574e-10			GO:0051704	multi-organism process	4.73688e-05	0.001865	113534182/113534182/113534182/113547368/113535658/113543839/113528711/113528711/113546308/113544074/113523905/113543714/113531846/113527735/113524807/113524807/113537358/113537879/113538050/113526054/113536968/113528355/113535606/113527001/113541730/113541730/113531034/113531034/113527115/113529860/113528847/113529090/113527764/113546550/113542690/113542690/113537016/113528003/113528003/113528003…	85
113542082	arg2	1.56994	0.000140302			GO:0000904	cell morphogenesis involved in differentiation	4.8765e-05	0.00187812	113543540/113526581/113545302/113524360/113537248/113536945/113532189/113534970/113534970/113534970/113530516/113530516/113530516/113532233/113532233/113539382/113530781/113530781/113530781/113538223/113543540/113543540/113526864/113531231/113543212/113527884/113540493/113540493/113534944/113534982/113534352/113528617/113524055/113524055/113540172/113526054/113540471/113540269/113543116/113544807…	81
113535055	arhgap15	1.30562	0.0490614			GO:0033700	phospholipid efflux	4.92408e-05	0.00187812	113530168/113530168/113545416/113545719/113545719/113545719/113545719/113530168	8
113544232	arhgap19	-1.0895	0.0159848			GO:0030516	regulation of axon extension	5.26748e-05	0.00197818	113538223/113543212/113527884/113534352/113526054/113541922/113534485/113534485/113534485/113544365/113544365/113544365/113544365/113539198/113539198/113543652/113543652/113543652/113543652/113539198	20
113545058	arhgef10	-1.11262	0.0102139			GO:0042246	tissue regeneration	5.50539e-05	0.0020362	113526581/113545302/113534182/113534182/113534182/113543839/113542543/113525195/113531038/113542485/113526054/113527001/113533500/113533986/113534485/113534485/113534485/113539385/113539385/113542696/113528686/113528686/113528686/113539599/113541529/113535019/113535019/113541388/113541388/113541388/113541388	31
113529252	arl13a	1.95619	0.029289			GO:0045879	negative regulation of smoothened signaling pathway	6.12907e-05	0.00220044	113526490/113526490/113534277/113534277/113534277/113534277/113542331/113535980/113535980/113540269	10
113543161	arl14	2.84664	0.00213533			GO:0140014	mitotic nuclear division	6.12974e-05	0.00220044	113545144/113527307/113528518/113535435/113540800/113542701/113542200/113547397/113527955/113536968/113531034/113531034/113529244/113527426/113528462/113525384/113531839/113533538/113539596/113537495/113533995/113527708/113541554/113541554/113542050/113542050/113534815/113523778/113529612/113529612/113527914/113542586	32
113529890	arrdc2	1.18429	0.00132698			GO:0008361	regulation of cell size	6.739e-05	0.0023841	113544336/113530516/113530516/113530516/113538223/113543212/113527884/113534982/113534352/113526054/113541922/113534485/113534485/113534485/113538292/113538292/113544365/113544365/113544365/113544365/113539198/113539198/113543652/113543652/113543652/113543652/113539198	27
113527129	asah2	4.49397	5.76216e-19			GO:1901606	alpha-amino acid catabolic process	7.10475e-05	0.00242401	113531043/113527902/113532422/113542437/113533299/113542082/113536332/113536332/113536332/113536332/113541219/113535791/113524301/113524301/113538698/113538698/113538698/113533750/113542475/113533750/113538698	21
113542280	ash1l	1.53344	7.78772e-06			GO:0007411	axon guidance	7.16644e-05	0.00242401	113543540/113526581/113545302/113524360/113537248/113532189/113534970/113534970/113534970/113539382/113538223/113543540/113543540/113526864/113527884/113540493/113540493/113534982/113534352/113524055/113524055/113540172/113526054/113540471/113540269/113543116/113544807/113544807/113538478/113546808/113546808/113531431/113527853/113527853/113539175/113543513/113543513/113543513/113534485/113534485…	46
113537893	aspn	3.45485	1.29602e-13			GO:0033344	cholesterol efflux	7.20709e-05	0.00242401	113539251/113539251/113539251/113545416/113545719/113545719/113545719/113535211/113543858/113543858/113543832	11
113542551	asrgl1	1.57634	3.83003e-05			GO:0010975	regulation of neuron projection development	7.24903e-05	0.00242401	113539946/113534970/113534970/113534970/113530516/113530516/113530516/113538223/113543212/113528413/113527884/113540493/113540493/113534982/113534352/113540172/113526054/113543116/113544807/113544807/113541922/113534485/113534485/113534485/113544365/113544365/113544365/113544365/113539198/113539198/113543652/113543652/113543652/113543652/113539198/113543652	36
113531026	ass1	1.17126	0.000370722			GO:0060284	regulation of cell development	7.38019e-05	0.00243452	113526581/113545302/113539946/113535845/113534970/113534970/113534970/113530516/113530516/113530516/113538223/113541488/113529709/113529709/113529709/113529709/113529709/113529709/113543212/113528413/113527884/113540493/113540493/113534944/113534982/113534352/113540172/113526105/113526054/113533763/113543116/113544807/113544807/113529305/113526709/113526709/113541922/113534485/113534485/113534485…	61
113531323	astn2	-1.06847	0.00359224			GO:0031102	neuron projection regeneration	7.51497e-05	0.00244593	113528413/113529305/113541388/113541388/113541388/113541388/113544187/113545590/113545590/113545590/113545590/113540223/113538918	13
113528711	atf3	2.64221	1.01924e-08			GO:0048585	negative regulation of response to stimulus	8.71485e-05	0.00279913	113539946/113539036/113539429/113526490/113526490/113542543/113526864/113534277/113534277/113534277/113534277/113542331/113535980/113535980/113528413/113540493/113540493/113544463/113544463/113534352/113529524/113531282/113532329/113526054/113536968/113533813/113533813/113531981/113546147/113540269/113542009/113525847/113542171/113533244/113533244/113542413/113542413/113526709/113526709/113526098…	84
113542357	atg12	1.03094	0.00960262			GO:0042060	wound healing	9.01654e-05	0.00282909	113526581/113545302/113534182/113534182/113534182/113530516/113530516/113530516/113543839/113542543/113531102/113531102/113525195/113531038/113530762/113530762/113542485/113526054/113527001/113533500/113533214/113530509/113539957/113533986/113534485/113534485/113534485/113523761/113539385/113539385/113542696/113528686/113528686/113528686/113527340/113527340/113527340/113536962/113536962/113539599…	45
113545942	atp10a	-1.06115	0.0122348			GO:0001570	vasculogenesis	9.03992e-05	0.00282909	113532189/113524055/113524055/113532149/113546147/113538220/113525978/113540609/113533446/113537449/113535769/113526288/113525729/113525729/113546362/113545399/113545399	17
113529492	atp5if1	1.19949	0.000413381			GO:0001558	regulation of cell growth	9.18193e-05	0.00283716	113530516/113530516/113530516/113538223/113543212/113527884/113534982/113534352/113530328/113547212/113547212/113526054/113528752/113528752/113528752/113545824/113545824/113541922/113534485/113534485/113534485/113537567/113538089/113544365/113544365/113544365/113544365/113539198/113539198/113543652/113543652	31
113544486	atp6v1f	1.0776	0.000450096			GO:0048638	regulation of developmental growth	0.000102896	0.00306685	113530516/113530516/113530516/113538223/113543212/113527884/113534982/113534352/113526054/113545824/113545824/113529860/113537124/113535889/113541922/113534485/113534485/113534485/113544365/113544365/113544365/113544365/113539198/113539198/113543652/113543652	26
113542497	atp8b2	1.64251	0.0200927			GO:0060485	mesenchyme development	0.000105033	0.00306685	113526581/113545302/113532189/113529261/113538639/113527525/113539264/113534352/113524055/113524055/113546337/113531843/113538966/113545299/113538220/113542009/113537551/113537551/113537551/113537551/113537551/113538248/113538248/113538248/113524516/113524516/113524516/113524516/113540683/113534436/113534436/113534436/113534436/113534485/113534485/113534485/113546841/113546841/113546201/113546201…	47
113536021	axin1	-1.15733	0.00254906			GO:0048812	neuron projection morphogenesis	0.000105535	0.00306685	113543540/113526581/113545302/113524360/113537248/113536945/113532189/113534970/113534970/113534970/113530516/113530516/113530516/113532233/113532233/113539382/113538223/113525332/113525332/113543540/113543540/113526864/113531231/113543212/113527884/113540493/113540493/113534944/113534982/113534352/113528617/113524055/113524055/113540172/113526054/113540471/113540269/113543116/113544807/113544807…	75
113533369	b2m	1.65756	5.65445e-07			GO:0048858	cell projection morphogenesis	0.000105535	0.00306685	113543540/113526581/113545302/113524360/113537248/113536945/113532189/113534970/113534970/113534970/113530516/113530516/113530516/113532233/113532233/113539382/113538223/113525332/113525332/113543540/113543540/113526864/113531231/113543212/113527884/113540493/113540493/113534944/113534982/113534352/113528617/113524055/113524055/113540172/113526054/113540471/113540269/113543116/113544807/113544807…	75
113540513	b4galt2	-1.56162	0.00344904			GO:0120039	plasma membrane bounded cell projection morphogenesis	0.000105535	0.00306685	113543540/113526581/113545302/113524360/113537248/113536945/113532189/113534970/113534970/113534970/113530516/113530516/113530516/113532233/113532233/113539382/113538223/113525332/113525332/113543540/113543540/113526864/113531231/113543212/113527884/113540493/113540493/113534944/113534982/113534352/113528617/113524055/113524055/113540172/113526054/113540471/113540269/113543116/113544807/113544807…	75
113529122	bach2	-1.59532	0.000341307			GO:0048703	embryonic viscerocranium morphogenesis	0.000111627	0.00312551	113532189/113546449/113538639/113540248/113528210/113532824/113546080/113538220/113544589/113524168/113539657/113544963/113526076/113530367/113525596/113539554/113539554/113539554/113546014/113540489/113531892/113531410/113536863/113538923/113538923/113538923/113538923/113538598	28
113547445	bard1	-1.0582	0.034236			GO:0006692	prostanoid metabolic process	0.000112675	0.00312551	113546811/113546811/113539247/113542543/113537949/113537949/113537949	7
113540501	batf2	4.63918	0.00930912			GO:0006693	prostaglandin metabolic process	0.000112675	0.00312551	113546811/113546811/113539247/113542543/113537949/113537949/113537949	7
113528786	batf3	2.17705	0.0494068			GO:0010002	cardioblast differentiation	0.000112675	0.00312551	113526581/113545302/113532189/113538639/113526490/113526490/113545053	7
113526674	bbs10	-1.52327	0.0329607			GO:0048701	embryonic cranial skeleton morphogenesis	0.000118678	0.00325505	113532189/113546449/113544287/113538639/113540248/113538857/113528210/113532824/113546080/113538220/113544589/113523799/113530868/113530868/113524168/113539657/113546841/113546841/113546201/113546201/113544963/113526076/113530367/113525596/113539554/113539554/113539554/113546014/113540489/113525364/113531892/113531410/113536863/113538923/113538923/113538923/113538923	37
113535274	bcap31	-1.0406	0.00502144			GO:0051093	negative regulation of developmental process	0.000123267	0.00334333	113539946/113543252/113543252/113543252/113526490/113526490/113542543/113534277/113534277/113534277/113534277/113528413/113534352/113533763/113545824/113545824/113538966/113540269/113529305/113542413/113542413/113533218/113533218/113533218/113534485/113534485/113534485/113529482/113532616/113546992/113542963/113526076/113539554/113539554/113539554/113539198/113539198/113543652/113543652/113543652…	42
113527307	bccip	1.2563	0.00022182			GO:0051289	protein homotetramerization	0.000145002	0.00387832	113545046/113532422/113536332/113536332/113536332/113536332/113529492/113524120/113529137	9
113537485	bcl9	-1.1359	0.000175904			GO:0014031	mesenchymal cell development	0.000149346	0.00387832	113526581/113545302/113534352/113524055/113524055/113531843/113545299/113538220/113537551/113537551/113537551/113537551/113537551/113538248/113538248/113538248/113524516/113524516/113524516/113524516/113534485/113534485/113534485/113546841/113546841/113546201/113546201/113546992/113526076/113526519/113532188	31
113535599	bcr	-1.00219	0.00244039			GO:0014032	neural crest cell development	0.000149346	0.00387832	113526581/113545302/113534352/113524055/113524055/113531843/113545299/113538220/113537551/113537551/113537551/113537551/113537551/113538248/113538248/113538248/113524516/113524516/113524516/113524516/113534485/113534485/113534485/113546841/113546841/113546201/113546201/113546992/113526076/113526519/113532188	31
113540624	bfsp2	2.30603	0.0072546			GO:0048864	stem cell development	0.000149346	0.00387832	113526581/113545302/113534352/113524055/113524055/113531843/113545299/113538220/113537551/113537551/113537551/113537551/113537551/113538248/113538248/113538248/113524516/113524516/113524516/113524516/113534485/113534485/113534485/113546841/113546841/113546201/113546201/113546992/113526076/113526519/113532188	31
113526426	blvrb	1.1723	0.00258055			GO:0006575	cellular modified amino acid metabolic process	0.000156958	0.00403308	113545046/113535661/113545419/113545419/113535907/113535813/113525561/113526986/113525098/113536332/113536332/113536332/113536332/113529773/113529773/113537016/113532247/113545419/113539783/113532162/113546118/113546118/113546118/113546118/113546118	25
113538966	bmp4	-1.0985	0.00480718			GO:0045596	negative regulation of cell differentiation	0.000160713	0.00408654	113539946/113543252/113543252/113543252/113542543/113528413/113534352/113533763/113538966/113529305/113534485/113534485/113534485/113529482/113532616/113546992/113526076/113539554/113539554/113539554/113539198/113539198/113543652/113543652/113543652/113543652/113539198/113543652/113539198/113539198/113539198/113539198	32
113542083	bmp5	-1.01007	0.00463175			GO:0030199	collagen fibril organization	0.000168331	0.00423612	113545419/113545419/113524928/113527001/113526998/113526998/113527853/113527853/113545419/113539554	10
113543317	bmper	-1.43035	0.000213825			GO:0032990	cell part morphogenesis	0.000174794	0.0043539	113543540/113526581/113545302/113524360/113537248/113536945/113532189/113534970/113534970/113534970/113530516/113530516/113530516/113532233/113532233/113539382/113538223/113525332/113525332/113543540/113543540/113526864/113531231/113543212/113527884/113540493/113540493/113534944/113534982/113534352/113528617/113524055/113524055/113540172/113526054/113540471/113540269/113543116/113544807/113544807…	75
113544873	bmpr1b	-1.23191	0.00133009			GO:0014033	neural crest cell differentiation	0.00019849	0.00489419	113526581/113545302/113532189/113534352/113524055/113524055/113531843/113545299/113538220/113537551/113537551/113537551/113537551/113537551/113538248/113538248/113538248/113524516/113524516/113524516/113524516/113534485/113534485/113534485/113546841/113546841/113546201/113546201/113546992/113526076/113526519/113532188/113525596	33
113541264	boc	-1.16112	7.84171e-05			GO:1904888	cranial skeletal system development	0.000207281	0.00505984	113532189/113546449/113544287/113538639/113543608/113543608/113540248/113539264/113538857/113528210/113532824/113546800/113546080/113538220/113544589/113523799/113530868/113530868/113524168/113539657/113546841/113546841/113546201/113546201/113544963/113546992/113526076/113531767/113531767/113530367/113525596/113539554/113539554/113539554/113546014/113540489/113525364/113531892/113531410/113527517…	44
113531324	bok	1.0025	0.0491627			GO:0042273	ribosomal large subunit biogenesis	0.000213688	0.00516459	113538059/113541390/113535626/113527529/113524436/113541648/113533813/113533813/113526583/113541640/113530029/113531508/113535534/113529638/113529638/113543295/113543295/113523767	18
113537495	bora	-1.53138	0.0156449			GO:0031347	regulation of defense response	0.000226723	0.00540579	113539946/113534182/113534182/113534182/113539036/113547368/113542543/113546308/113531846/113526054/113527001/113531981/113526098/113524120/113542704/113528389/113530253/113546118/113546118/113546118/113546118/113546118/113546118/113546118/113544028	25
113544298	borcs7	1.23675	0.00413637			GO:0017144	drug metabolic process	0.000228097	0.00540579	113530327/113541386/113545046/113539946/113544935/113531043/113539323/113539624/113538723/113538723/113538723/113542020/113525561/113544074/113526986/113545780/113536968/113546819/113546574/113536332/113536332/113536332/113536332/113543836/113532583/113532583/113541219/113546339/113542690/113542690/113544352/113533635/113530844/113530844/113530815/113530815/113530815/113544213/113544213/113544213…	69
113531027	brinp1	-1.10016	0.0111406			GO:0019433	triglyceride catabolic process	0.000240549	0.00557473	113545416/113535211/113543858/113543858/113543709/113542980/113532141	7
113535534	brix1	1.12026	0.00339941			GO:0006690	icosanoid metabolic process	0.00024436	0.00557473	113546811/113546811/113539247/113542543/113542917/113537949/113537949/113537949/113543672	9
113542865	btk	1.48156	0.0272928			GO:0017004	cytochrome complex assembly	0.00024436	0.00557473	113541386/113527977/113527760/113525879/113546199/113546199/113542124/113527048/113546407	9
113527708	bub3	-1.46357	0.000241326			GO:0046889	positive regulation of lipid biosynthetic process	0.00024436	0.00557473	113542543/113545416/113535211/113543858/113543858/113543709/113542980/113532255/113532255	9
113532521	c1qtnf5	-2.34097	0.000750027			GO:0006636	unsaturated fatty acid biosynthetic process	0.000263879	0.00596429	113546811/113546811/113539247/113541999/113542543/113529791/113537949/113537949/113537949/113531103	10
113542978	c7	2.64178	4.55588e-08			GO:0061448	connective tissue development	0.000273691	0.00612931	113526581/113545302/113527720/113528826/113532189/113532232/113546449/113530781/113530781/113530781/113538223/113540248/113543694/113543885/113542023/113528210/113533500/113546080/113534485/113534485/113534485/113535788/113540072/113540072/113540072/113526076/113541170/113526519/113532188/113539599/113546014/113525364/113545590/113545590/113545590/113545590/113542094/113542094	38
113547243	c8b	1.92621	0.00297516			GO:0044282	small molecule catabolic process	0.00028376	0.00629702	113530327/113545362/113531043/113527902/113532422/113542437/113530820/113539685/113533299/113542082/113529557/113546574/113536332/113536332/113536332/113536332/113529090/113541219/113535791/113532247/113533926/113533926/113532310/113539292/113527004/113532191/113529137/113528334/113528334/113524301/113524301/113538698/113538698/113538698/113533750/113542475/113533750/113538698/113538698/113533926	40
113529531	ca12	-1.3698	0.00296842			GO:0016053	organic acid biosynthetic process	0.000291758	0.00635643	113546811/113546811/113545419/113545419/113539323/113539247/113538723/113538723/113538723/113541999/113542543/113535813/113533609/113526986/113536332/113536332/113536332/113536332/113532583/113532583/113542917/113534436/113534436/113534436/113534436/113545419/113529791/113546126/113537949/113537949/113537949/113539292/113527129/113531007/113546118/113546118/113546118/113546118/113546118/113546118…	43
113546646	ca5a	-1.08838	0.00184307			GO:0048762	mesenchymal cell differentiation	0.000295945	0.00635643	113526581/113545302/113532189/113539264/113534352/113524055/113524055/113531843/113545299/113538220/113537551/113537551/113537551/113537551/113537551/113538248/113538248/113538248/113524516/113524516/113524516/113524516/113534485/113534485/113534485/113546841/113546841/113546201/113546201/113541207/113546992/113526076/113526519/113532188/113525596/113530079	36
113546693	ca7	1.04307	0.0263109			GO:0002697	regulation of immune effector process	0.000296853	0.00635643	113534182/113534182/113534182/113542543/113546308/113527001/113528003/113528003/113528003/113539554/113539554/113539554/113529593/113529593/113528110	15
113534586	calb2	1.44213	3.55352e-05			GO:0050727	regulation of inflammatory response	0.000296853	0.00635643	113539946/113534182/113534182/113534182/113547368/113542543/113531846/113526054/113527001/113526098/113542704/113546118/113546118/113546118/113546118	15
113536445	calcb	2.25295	8.67009e-05			GO:0008589	regulation of smoothened signaling pathway	0.000305185	0.00647802	113532189/113526490/113526490/113534277/113534277/113534277/113534277/113542331/113535980/113535980/113540269/113542413/113542413	13
113537626	calhm1	3.45346	0.000361428			GO:0009063	cellular amino acid catabolic process	0.000328548	0.00691383	113531043/113527902/113532422/113542437/113533299/113542082/113536332/113536332/113536332/113536332/113541219/113535791/113524301/113524301/113538698/113538698/113538698/113533750/113542475/113533750/113538698	21
113540948	calml4	1.76401	7.26053e-08			GO:0032371	regulation of sterol transport	0.000344834	0.00713354	113539251/113539251/113539251/113545416/113545719/113545719/113545719/113535211	8
113535004	calml6	1.87177	0.00405976			GO:0032374	regulation of cholesterol transport	0.000344834	0.00713354	113539251/113539251/113539251/113545416/113545719/113545719/113545719/113535211	8
113531350	camk4	1.48239	0.0200147			GO:0051241	negative regulation of multicellular organismal process	0.000363643	0.00745943	113539946/113543252/113543252/113543252/113526490/113526490/113542543/113534277/113534277/113534277/113534277/113542724/113528413/113543714/113534352/113533763/113545824/113545824/113538966/113540269/113529305/113542413/113542413/113533218/113533218/113533218/113534485/113534485/113534485/113529482/113532616/113546992/113542963/113526076/113539554/113539554/113539554/113539198/113539198/113543652…	41
113540810	casc4	-1.00922	0.012469			GO:0040008	regulation of growth	0.00037368	0.00760145	113530516/113530516/113530516/113538223/113543212/113527884/113534982/113534352/113530328/113547212/113547212/113526054/113528752/113528752/113528752/113545824/113545824/113529860/113537124/113535889/113541922/113534485/113534485/113534485/113537567/113538089/113544365/113544365/113544365/113544365/113539198/113539198/113543652/113543652/113543652	35
113532464	cbfa2t2	-1.02911	0.0324469			GO:1903034	regulation of response to wounding	0.000380693	0.0076801	113542543/113528413/113526054/113523761/113544187/113540223/113538918/113538918/113538918/113538918/113531103	11
113546716	cbfa2t3	-1.32483	0.000873883			GO:1905952	regulation of lipid localization	0.000400885	0.00802117	113539251/113539251/113539251/113545416/113531899/113537934/113537934/113537934/113537934/113545719	10
113534531	cbfb	-1.07709	0.0309574			GO:0120035	regulation of plasma membrane bounded cell projection organization	0.00040821	0.00810131	113539946/113534970/113534970/113534970/113530516/113530516/113530516/113538223/113543212/113528413/113527884/113540493/113540493/113534982/113534352/113540172/113526054/113544486/113543116/113544807/113544807/113541922/113534485/113534485/113534485/113544365/113544365/113544365/113544365/113539198/113539198/113543652/113543652/113543652/113543652/113539198/113543652/113539198/113539198/113539198…	41
113537764	cbs	1.04155	0.00291666			GO:0008015	blood circulation	0.000433855	0.00854083	113546811/113546811/113539946/113544935/113536945/113533505/113543818/113539247/113538639/113538013/113528425/113533505/113529735/113529733/113524871/113543209/113543209/113547318/113524216/113527006/113536968/113534095/113533533/113538644/113545299/113537564/113524792/113529939/113529939/113529939/113529939/113543712/113538643/113542126/113533505/113547458/113547458/113547458/113546928/113541655…	49
113528273	ccdc137	1.26966	9.53173e-06			GO:0045597	positive regulation of cell differentiation	0.000442739	0.00864599	113539946/113534970/113534970/113534970/113539382/113542543/113534982/113526105/113533987/113533987/113529305/113526709/113526709/113523761/113541264/113541264/113528537/113531027/113526076/113537964/113544365/113544365/113544365/113544365/113537280/113537280/113544187/113544586/113544586/113544586/113545590/113545590	32
113533802	ccdc178	1.72242	0.040275			GO:0046394	carboxylic acid biosynthetic process	0.000457985	0.00887275	113546811/113546811/113545419/113545419/113539323/113539247/113538723/113538723/113538723/113541999/113542543/113535813/113533609/113526986/113536332/113536332/113536332/113536332/113532583/113532583/113542917/113534436/113534436/113534436/113534436/113545419/113529791/113546126/113537949/113537949/113537949/113539292/113527129/113531007/113546118/113546118/113546118/113546118/113546118/113546118…	42
113532116	ccdc59	1.27458	0.000288234			GO:1903047	mitotic cell cycle process	0.000490417	0.00942624	113546062/113546062/113545144/113527307/113533820/113533820/113541394/113528518/113535435/113540800/113542543/113542701/113526864/113542200/113547529/113547397/113527955/113530076/113536968/113531034/113531034/113529244/113527426/113528149/113541799/113541799/113541799/113541799/113539657/113528462/113525384/113545666/113531839/113533538/113539131/113541094/113539596/113537495/113545666/113545666…	57
113524528	ccdc86	1.00176	0.0112151			GO:0031344	regulation of cell projection organization	0.000512205	0.00976812	113539946/113534970/113534970/113534970/113530516/113530516/113530516/113538223/113543212/113528413/113527884/113540493/113540493/113534982/113534352/113540172/113526054/113544486/113543116/113544807/113544807/113541922/113534485/113534485/113534485/113544365/113544365/113544365/113544365/113539198/113539198/113543652/113543652/113543652/113543652/113539198/113543652/113539198/113539198/113539198…	41
113545752	ccdc88a	-1.03475	0.000678982			GO:0044092	negative regulation of molecular function	0.000547914	0.00998299	113544108/113539946/113531206/113531206/113543818/113542543/113543714/113542138/113542015/113533763/113532300/113532179/113529159/113533214/113539927/113539927/113531856/113529492/113540136/113535025/113535025/113535025/113539385/113539385/113525384/113533917/113544896/113531479/113547394/113535327/113533995/113528230/113544567/113546018/113526973	35
113532570	ccdc92b	-1.09328	0.0399831			GO:0044283	small molecule biosynthetic process	0.000552668	0.00998299	113546811/113546811/113530327/113545046/113529942/113545419/113545419/113539323/113539247/113538723/113538723/113538723/113541999/113542543/113535813/113547299/113533609/113542020/113526986/113526286/113546574/113536332/113536332/113536332/113536332/113532583/113532583/113542917/113534436/113534436/113534436/113534436/113545416/113545169/113524120/113545419/113538418/113538418/113527910/113529791…	67
113544125	ccl19	5.89436	5.0716e-07			GO:0009308	amine metabolic process	0.000559176	0.00998299	113544802/113526256/113526256/113526256/113533511/113532422/113531523/113545780/113533299/113536968/113526925/113526925/113531813	13
113530328	ccn5	1.13502	0.0193443			GO:0006030	chitin metabolic process	0.000569101	0.00998299	113539624/113544352/113530815/113530815/113530815/113530413	6
113542701	ccna2	-1.71299	3.44043e-07			GO:0010872	regulation of cholesterol esterification	0.000569101	0.00998299	113545416/113535211/113543858/113543858/113543709/113542980	6
113531034	ccnb1	-1.82763	5.24107e-06			GO:0010873	positive regulation of cholesterol esterification	0.000569101	0.00998299	113545416/113535211/113543858/113543858/113543709/113542980	6
113527914	ccnf	-1.69065	9.24094e-05			GO:0034377	plasma lipoprotein particle assembly	0.000569101	0.00998299	113545416/113535211/113543858/113543858/113543709/113542980	6
113541554	ccnjl	-1.41551	0.0268064			GO:0034380	high-density lipoprotein particle assembly	0.000569101	0.00998299	113545416/113535211/113543858/113543858/113543709/113542980	6
113532169	cd109	1.50425	9.10939e-06			GO:0045620	negative regulation of lymphocyte differentiation	0.000569101	0.00998299	113542543/113539554/113539554/113539554/113528110/113531103	6
113535849	cd164l2	3.06293	4.96083e-08			GO:0065005	protein-lipid complex assembly	0.000569101	0.00998299	113545416/113535211/113543858/113543858/113543709/113542980	6
113526828	cd276	-1.31609	0.00378538			GO:1903036	positive regulation of response to wounding	0.000569101	0.00998299	113542543/113523761/113544187/113531103/113538786/113537050	6
113523905	cd36	1.83965	1.65429e-05			GO:0050776	regulation of immune response	0.000572547	0.00998299	113539946/113539036/113547368/113542543/113526828/113526828/113531846/113547243/113542443/113531981/113541868/113525099/113544413/113544413/113544413/113528003/113528003/113528003/113542130/113524120/113542704/113527642/113528389/113539554/113539554/113539554/113526150/113530253/113525294/113528215/113542865/113542865/113542865/113542865/113542865/113542865/113542865/113529593/113529593/113537389…	41
113541775	cd74	1.51847	0.0102515			GO:0002009	morphogenesis of an epithelium	0.000593389	0.010273	113526581/113545302/113527720/113528826/113532189/113543252/113543252/113543252/113539382/113538223/113529261/113538639/113530365/113530365/113526065/113526864/113531649/113531649/113531649/113531649/113531649/113531649/113538372/113538372/113539264/113529795/113544463/113544463/113540516/113531833/113531833/113541539/113544486/113545525/113546147/113538966/113528750/113538908/113538908/113538908…	81
113530820	cda	1.50098	0.00977725			GO:0042632	cholesterol homeostasis	0.000612022	0.0104147	113545416/113534908/113534908/113539292/113535211/113543858/113543858/113543709/113542980	9
113546462	cdc20	-2.35019	5.99419e-07			GO:0055092	sterol homeostasis	0.000612022	0.0104147	113545416/113534908/113534908/113539292/113535211/113543858/113543858/113543709/113542980	9
113546062	cdc25b	-1.40147	0.000139747			GO:0009914	hormone transport	0.000614372	0.0104147	113541386/113539946/113533511/113542543/113543212/113545156/113536660/113536660/113542126/113546126/113536641/113524927/113544827/113544827	14
113542621	cdca3	-1.34317	0.0039177			GO:0031175	neuron projection development	0.000635882	0.010705	113543540/113526581/113545302/113524360/113537248/113539946/113536945/113532189/113534970/113534970/113534970/113530516/113530516/113530516/113532233/113532233/113539382/113538223/113525332/113525332/113543540/113543540/113526864/113531231/113543212/113528413/113527884/113540493/113540493/113534944/113534982/113534352/113528617/113524055/113524055/113540172/113526054/113540471/113540269/113543116…	86
113547682	cdca4	-1.12929	0.00275559			GO:0003013	circulatory system process	0.000643322	0.010756	113546811/113546811/113539946/113544935/113536945/113533505/113543818/113539247/113538639/113538013/113528425/113533505/113529735/113529733/113524871/113543209/113543209/113547318/113524216/113527006/113536968/113534095/113533533/113538644/113545299/113537564/113524792/113529939/113529939/113529939/113529939/113543712/113538643/113542126/113533505/113547458/113547458/113547458/113546928/113541655…	49
113540904	cdh11	-1.13461	0.00104382			GO:0006040	amino sugar metabolic process	0.000657919	0.0107786	113539624/113533769/113541616/113546080/113544352/113530815/113530815/113530815/113530413/113539751/113539751/113530817	12
113546956	cdhr2	2.46212	8.60768e-10			GO:0008038	neuron recognition	0.000657919	0.0107786	113543540/113526581/113545302/113524360/113537248/113543540/113543540/113540493/113540493/113524055/113524055/113529305	12
113529695	cdhr3	2.62843	0.0120374			GO:1905330	regulation of morphogenesis of an epithelium	0.000657919	0.0107786	113539382/113529261/113526864/113544463/113544463/113544486/113537124/113540029/113535889/113539632/113539632/113538034	12
113534242	cdk1	-1.25257	4.55433e-05			GO:0010466	negative regulation of peptidase activity	0.000664949	0.0108212	113544108/113543818/113542138/113542015/113532179/113533214/113539927/113539927/113531856/113540136/113539385/113539385/113525384/113544896/113533995/113544567	16
113533152	cdo1	1.44613	3.0326e-06			GO:0098542	defense response to other organism	0.000677362	0.0109502	113534182/113534182/113534182/113547368/113543839/113546308/113523905/113543714/113527735/113524807/113524807/113537879/113538050/113527115/113537016/113528003/113528003/113528003/113524120/113527642/113545472/113541753/113525153/113531235/113531235/113527459/113532928/113540487/113540479/113531227/113540233/113528110/113537957	33
113527096	cdr2	3.54811	1.49999e-05			GO:0030902	hindbrain development	0.000682573	0.0109618	113526581/113545302/113544604/113532189/113543252/113543252/113543252/113539382/113529709/113529709/113529709/113529709/113529709/113529709/113526864/113526105/113540471/113533185/113533185/113533185/113533185/113533185/113538574/113538574/113538574/113538574/113538574/113529305/113543847	29
113533818	cebpd	2.35556	2.26153e-11			GO:0021510	spinal cord development	0.000742099	0.0118399	113526581/113545302/113537974/113537974/113536945/113532189/113535658/113539382/113534277/113534277/113534277/113534277/113543212/113535236/113526105/113526043/113529305/113540683/113539554/113539554	20
113535711	cel	4.8825	5.78982e-27			GO:0060788	ectodermal placode formation	0.000759533	0.0120393	113527720/113531649/113531649/113531649/113531649/113531649/113531649/113544463/113544463/113531843/113528750	11
113535593	celf4	-1.474	0.000153175			GO:0043086	negative regulation of catalytic activity	0.000784285	0.0123073	113544108/113539946/113543818/113542543/113543714/113542138/113542015/113532300/113532179/113533214/113539927/113539927/113531856/113529492/113540136/113539385/113539385/113525384/113533917/113544896/113533995/113528230/113544567/113546018/113526973/113530196/113542903/113531103/113538614	29
113528357	celsr3	-1.15557	0.000481654			GO:0008283	cell proliferation	0.000786519	0.0123073	113526581/113545302/113539946/113546449/113538798/113542116/113542543/113542701/113545429/113543209/113543209/113534700/113534700/113528272/113528272/113547318/113528619/113527735/113530076/113531034/113531034/113533987/113533987/113544486/113529574/113529574/113546147/113545824/113545824/113538966/113544413/113544413/113544413/113533500/113535837/113540661/113526962/113542009/113528003/113528003…	68
113536418	cemip	-1.62497	8.82868e-08			GO:0045861	negative regulation of proteolysis	0.000806668	0.0125422	113544108/113543818/113542138/113542015/113532179/113533214/113539927/113539927/113531856/113540136/113539385/113539385/113525384/113544896/113533995/113529593/113529593/113544567	18
113531585	cenpv	1.18058	0.0178322			GO:0016126	sterol biosynthetic process	0.000886115	0.0136041	113527115/113546867/113546867/113546867/113546550/113545416/113538418/113538418/113532934/113535211/113543858/113543858	12
113545321	cep135	-1.107	0.0145834			GO:0030072	peptide hormone secretion	0.000886115	0.0136041	113541386/113539946/113533511/113542543/113543212/113536660/113536660/113542126/113546126/113536641/113544827/113544827	12
113527517	cep55	-1.12517	0.0123762			GO:0002698	negative regulation of immune effector process	0.000925623	0.0139475	113542543/113539554/113539554/113539554/113529593/113529593/113528110/113531103	8
113533173	cep78	-1.02878	0.0396169			GO:0006970	response to osmotic stress	0.000925623	0.0139475	113524138/113532266/113524978/113524978/113532059/113531066/113527939/113535810	8
113544188	cercam	-1.50137	7.61447e-05			GO:0032368	regulation of lipid transport	0.000925623	0.0139475	113539251/113539251/113539251/113545416/113545719/113545719/113545719/113535211	8
113536588	cers3	1.13401	0.00363577			GO:0055088	lipid homeostasis	0.000972093	0.0145579	113524198/113545416/113534908/113534908/113539292/113528538/113528538/113535211/113543858/113543858/113543709/113542980/113532141	13
113530786	cfap73	1.78623	0.0327572			GO:0048880	sensory system development	0.000982763	0.0146279	113529233/113546781/113526581/113545302/113524360/113537248/113539946/113528141/113528025/113532189/113541738/113533751/113533751/113544287/113539382/113526490/113526490/113543167/113542701/113526864/113538868/113538868/113528413/113528272/113528272/113545224/113531038/113543694/113541775/113541775/113542023/113526054/113544486/113539420/113531843/113533185/113533185/113533185/113533185/113533185…	85
113538556	cfl2	1.05109	0.000250722			GO:0042127	regulation of cell proliferation	0.00100381	0.0148506	113526581/113545302/113539946/113538798/113539382/113542543/113542701/113545429/113534700/113534700/113528619/113527735/113531034/113531034/113533987/113533987/113544486/113546147/113545824/113545824/113538966/113544413/113544413/113544413/113535837/113540661/113526962/113542009/113528003/113528003/113528003/113528462/113543301/113542696/113542126/113541655/113539596/113542009/113542009/113524263…	50
113547094	cflar	1.97095	0.0108759			GO:0010951	negative regulation of endopeptidase activity	0.00102215	0.0150309	113543818/113532179/113533214/113539927/113539927/113531856/113540136/113539385/113539385/113525384/113544896/113533995/113544567/113526973	14
113527115	ch25h	5.1446	1.01193e-12			GO:0030282	bone mineralization	0.00104285	0.0150619	113542202/113538323/113546666/113547134/113547134/113546319/113525364/113538681/113538681/113538681/113537768	11
113527447	chad	1.01948	0.00756587			GO:1903706	regulation of hemopoiesis	0.00106831	0.0150619	113542543/113530535/113530535/113530535/113530535/113530535/113530535/113532263/113534037/113533987/113533987/113526959/113526959/113526959/113542009/113540683/113546841/113546841/113529482/113529826	20
113527784	chadl	-1.65433	9.36986e-05			GO:0030900	forebrain development	0.00107896	0.0150619	113524360/113537248/113539946/113532189/113535658/113546449/113539382/113531183/113542116/113529261/113527884/113530076/113526054/113536968/113531843/113529159/113528847/113529305/113535641/113536970/113546992/113545439/113546928/113537533/113530793/113536970/113540223/113523803/113523803/113536021/113536021	31
113543539	chchd1	1.53874	9.68486e-07			GO:0003310	pancreatic A cell differentiation	0.00111681	0.0150619	113536945/113543212/113538810/113532616/113530946/113530946	6
113535019	chd4	-1.00524	0.0014941			GO:0034368	protein-lipid complex remodeling	0.00111681	0.0150619	113545416/113535211/113543858/113543858/113543709/113542980	6
113525364	chd7	-1.05184	0.000892028			GO:0034369	plasma lipoprotein particle remodeling	0.00111681	0.0150619	113545416/113535211/113543858/113543858/113543709/113542980	6
113545200	chgb	2.27381	3.32017e-07			GO:0034370	triglyceride-rich lipoprotein particle remodeling	0.00111681	0.0150619	113545416/113535211/113543858/113543858/113543709/113542980	6
113534349	chka	1.37108	1.33995e-05			GO:0034372	very-low-density lipoprotein particle remodeling	0.00111681	0.0150619	113545416/113535211/113543858/113543858/113543709/113542980	6
113527296	chl1	-1.02185	0.00043085			GO:0043691	reverse cholesterol transport	0.00111681	0.0150619	113545416/113535211/113543858/113543858/113543709/113542980	6
113527426	chmp2a	1.41955	2.09499e-06			GO:0045940	positive regulation of steroid metabolic process	0.00111681	0.0150619	113545416/113535211/113543858/113543858/113543709/113542980	6
113539800	chmp5	1.18728	7.65785e-05			GO:0048679	regulation of axon regeneration	0.00111681	0.0150619	113528413/113544187/113540223/113538918/113538918/113538918	6
113538487	chpf	-1.23999	0.000919208			GO:0070570	regulation of neuron projection regeneration	0.00111681	0.0150619	113528413/113544187/113540223/113538918/113538918/113538918	6
113544463	chrd	-1.1171	0.0167916			GO:0071825	protein-lipid complex subunit organization	0.00111681	0.0150619	113545416/113535211/113543858/113543858/113543709/113542980	6
113530166	ciao2a	1.33692	0.000274612			GO:0071827	plasma lipoprotein particle organization	0.00111681	0.0150619	113545416/113535211/113543858/113543858/113543709/113542980	6
113538867	cinp	1.10018	0.00381071			GO:0097006	regulation of plasma lipoprotein particle levels	0.00111681	0.0150619	113545416/113535211/113543858/113543858/113543709/113542980	6
113541087	cip2a	-1.4932	0.0100851			GO:0044106	cellular amine metabolic process	0.00117658	0.0157738	113544802/113526256/113526256/113526256/113533511/113532422/113531523/113545780/113533299/113536968/113531813/113545929	12
113531752	ckap4	-1.97155	3.64037e-11			GO:0051240	positive regulation of multicellular organismal process	0.00118252	0.0157738	113543957/113543957/113543957/113543957/113543957/113539946/113547368/113534970/113534970/113534970/113539382/113541488/113543608/113543608/113542543/113543209/113543209/113540493/113540493/113534982/113526105/113533987/113533987/113546147/113529860/113529305/113537124/113528003/113528003/113528003/113523761/113528537/113531027/113542126/113526076/113537964/113544365/113544365/113544365/113544365…	47
113524498	cldn5	-1.17425	0.0037908			GO:0003009	skeletal muscle contraction	0.0012014	0.0157796	113547439/113538013/113529735/113529733/113529939/113529939/113529939/113529939/113525704/113546770	10
113536674	clec3a	1.28883	0.00200861			GO:0033559	unsaturated fatty acid metabolic process	0.0012014	0.0157796	113546811/113546811/113539247/113541999/113542543/113529791/113537949/113537949/113537949/113531103	10
113545784	clhc1	1.35706	0.0183308			GO:0015711	organic anion transport	0.00120235	0.0157796	113544991/113545521/113543995/113523962/113543959/113544185/113544184/113544185/113544185/113546112/113533511/113547036/113542543/113531603/113544617/113544617/113544617/113532266/113529914/113538896/113529149/113530168/113530168/113535473/113532235/113532235/113541054/113541708/113541928/113534299/113545942/113529168/113545416/113542057/113531798/113545719/113545719/113545719/113542393/113527456…	41
113533292	clps	2.1981	1.7225e-11			GO:0051216	cartilage development	0.00125783	0.0163502	113526581/113545302/113527720/113528826/113532189/113532232/113546449/113530781/113530781/113530781/113538223/113540248/113543694/113542023/113528210/113533500/113546080/113534485/113534485/113534485/113540072/113540072/113540072/113526076/113541170/113526519/113532188/113539599/113546014/113525364/113545590/113545590/113545590/113545590/113542094	35
113527107	clrn3	1.43058	0.000272689			GO:0046879	hormone secretion	0.00125923	0.0163502	113541386/113539946/113533511/113542543/113543212/113536660/113536660/113542126/113546126/113536641/113524927/113544827/113544827	13
113530750	cltrn	2.04661	3.01894e-09			GO:0009968	negative regulation of signal transduction	0.00132498	0.0169541	113539036/113539429/113526490/113526490/113526864/113534277/113534277/113534277/113534277/113542331/113535980/113535980/113528413/113540493/113540493/113544463/113544463/113529524/113531282/113536968/113533813/113533813/113531981/113546147/113540269/113542009/113525847/113542171/113533244/113533244/113542413/113542413/113526709/113526709/113535889/113543561/113543561/113543561/113534436/113534436…	66
113532228	clu	-1.15454	0.00400495			GO:0021953	central nervous system neuron differentiation	0.00133468	0.0169541	113536945/113532189/113535658/113539382/113543212/113527884/113535236/113526105/113526043/113529159/113529305/113536970/113540683/113539198/113539198/113543652/113543652/113543652/113543652/113539198/113543652/113539198/113539198/113539198/113539198	25
113526804	cmc2	1.26046	0.000888311			GO:0016054	organic acid catabolic process	0.0013353	0.0169541	113545362/113531043/113527902/113532422/113542437/113533299/113542082/113529557/113536332/113536332/113536332/113536332/113529090/113541219/113535791/113532247/113533926/113533926/113532310/113524301/113524301/113538698/113538698/113538698/113533750/113542475/113533750/113538698/113538698	29
113547517	cmss1	1.04984	0.00285688			GO:0046395	carboxylic acid catabolic process	0.0013353	0.0169541	113545362/113531043/113527902/113532422/113542437/113533299/113542082/113529557/113536332/113536332/113536332/113536332/113529090/113541219/113535791/113532247/113533926/113533926/113532310/113524301/113524301/113538698/113538698/113538698/113533750/113542475/113533750/113538698/113538698	29
113535413	cnpy3	1.1031	0.00193716			GO:0043049	otic placode formation	0.00134047	0.0169541	113527720/113531649/113531649/113531649/113531649/113531649/113531649/113544463/113544463	9
113539707	cntn2	-1.5389	6.1926e-06			GO:0010648	negative regulation of cell communication	0.00137042	0.0171552	113539036/113539429/113526490/113526490/113526864/113534277/113534277/113534277/113534277/113542331/113535980/113535980/113528413/113540493/113540493/113544463/113544463/113529524/113531282/113536968/113533813/113533813/113531981/113546147/113540269/113542009/113525847/113542171/113533244/113533244/113542413/113542413/113526709/113526709/113535889/113543561/113543561/113543561/113534436/113534436…	67
113538918	col12a1	-1.22948	0.000528179			GO:0023057	negative regulation of signaling	0.00137042	0.0171552	113539036/113539429/113526490/113526490/113526864/113534277/113534277/113534277/113534277/113542331/113535980/113535980/113528413/113540493/113540493/113544463/113544463/113529524/113531282/113536968/113533813/113533813/113531981/113546147/113540269/113542009/113525847/113542171/113533244/113533244/113542413/113542413/113526709/113526709/113535889/113543561/113543561/113543561/113534436/113534436…	67
113524516	col18a1	-1.15291	4.53936e-05			GO:0019752	carboxylic acid metabolic process	0.00139769	0.0174073	113546811/113546811/113545046/113544935/113545362/113545419/113545419/113531043/113539323/113527902/113535907/113539247/113538723/113538723/113538723/113541999/113542543/113532422/113535813/113533609/113542437/113526986/113533299/113542082/113529557/113536332/113536332/113536332/113536332/113529090/113532583/113532583/113541219/113542917/113542690/113542690/113535791/113533635/113534436/113534436…	87
113530587	col24a1	-1.06039	0.00318058			GO:1902105	regulation of leukocyte differentiation	0.00140787	0.0174451	113542543/113526959/113526959/113526959/113529482/113529826/113539554/113539554/113539554/113535077/113535077	11
113537104	col27a1	-1.13311	0.000299966			GO:0009074	aromatic amino acid family catabolic process	0.00142109	0.0175199	113531043/113532422/113533299/113541219/113538698/113538698/113538698/113538698	8
113540097	col4a5	-1.25208	1.57056e-05			GO:0006364	rRNA processing	0.0015167	0.0186047	113538059/113535626/113543313/113546755/113527529/113535071/113547063/113543438/113524436/113541111/113529969/113537814/113533958/113541640/113535387/113539596/113543396/113530279/113544395/113543295/113543295/113539954/113539954/113539954/113523896/113526398/113529207/113536871/113546999	29
113540158	col4a6	-1.26113	1.20469e-05			GO:0016072	rRNA metabolic process	0.00155922	0.0190307	113538059/113535626/113543313/113546755/113527529/113535071/113547063/113543438/113524436/113541111/113529969/113537814/113533958/113541640/113535387/113539596/113525364/113543396/113530279/113544395/113543295/113543295/113539954/113539954/113539954/113523896/113526398/113529207/113536871/113546999/113532114	31
113535605	col5a1	-1.11836	0.00102107			GO:0002252	immune effector process	0.00157587	0.0190768	113534182/113534182/113534182/113547368/113542543/113546308/113547243/113527001/113542443/113527115/113537016/113528003/113528003/113528003/113524120/113527642/113545472/113539554/113539554/113539554/113525294/113527459/113529593/113529593/113540487/113537389/113528110/113525729/113525729/113531103/113546690/113527156/113526386/113544922	34
113535794	comp	-1.11397	0.00417643			GO:0072175	epithelial tube formation	0.00157862	0.0190768	113527720/113532189/113538639/113526864/113531649/113531649/113531649/113531649/113531649/113531649/113544463/113544463/113528750/113538574/113538574/113538574	16
113538199	comtd1	1.96268	8.41987e-06			GO:0048882	lateral line development	0.00161122	0.0193747	113524360/113537248/113541738/113528413/113528272/113528272/113531038/113541775/113541775/113526054/113539420/113529159/113529305/113538478/113537551/113537551/113537551/113537551/113537551/113531433/113538648/113536695/113531341	23
113530411	cort	1.8483	8.87917e-05			GO:0072593	reactive oxygen species metabolic process	0.00162114	0.0193985	113544074/113527735/113543665/113527627/113527627/113537551/113537551/113537551/113537551/113537551/113529134/113528314/113537866/113536077/113541529	15
113537249	cp	2.11635	6.23819e-09			GO:0002684	positive regulation of immune system process	0.00164949	0.0195444	113539036/113547368/113542543/113526828/113526828/113531846/113547243/113527001/113542443/113533987/113533987/113531981/113541868/113525099/113528003/113528003/113528003/113542130/113537964/113542704/113527642/113528389/113526150/113530253/113525294/113528215/113542865/113542865/113542865/113542865/113542865/113542865/113542865/113524263/113524947/113524947/113529593/113529593/113545584/113545551	40
113531783	cped1	-1.10908	0.00755796			GO:0009072	aromatic amino acid family metabolic process	0.00165735	0.0195444	113531043/113532422/113533299/113541219/113538698/113538698/113538698/113538698/113538698/113545929	10
113535633	cpo	3.00003	4.98311e-14			GO:1901570	fatty acid derivative biosynthetic process	0.00165735	0.0195444	113546811/113546811/113539247/113541999/113542543/113542917/113537949/113537949/113537949/113543672	10
113532346	cpsf2	-1.01051	0.000929306			GO:0002064	epithelial cell development	0.00176457	0.0207087	113526581/113545302/113536945/113535813/113524498/113533185/113533185/113533185/113533185/113533185/113539657/113532616/113533446/113531341/113531341/113546126/113526288/113538309/113533758/113530946/113530946/113530946	22
113529557	crabp1	1.69044	0.000126157			GO:0042472	inner ear morphogenesis	0.00178391	0.0208117	113526581/113545302/113527720/113532189/113531649/113531649/113531649/113531649/113531649/113531649/113544463/113544463/113528750/113533185/113533185/113533185/113533185/113533185/113538574/113538574	20
113541548	crcp	1.27231	0.00034348			GO:0080134	regulation of response to stress	0.0017904	0.0208117	113539946/113534182/113534182/113534182/113539036/113547368/113538726/113542543/113546308/113528413/113528619/113531846/113537749/113537749/113537749/113532329/113526054/113527001/113524198/113531981/113526962/113526098/113523761/113524120/113542704/113528389/113530253/113530945/113544187/113529297/113529297/113546118/113546118/113546118/113546118/113546118/113546118/113546118/113540223/113544028…	45
113547038	creb1	-1.173	0.000518767			GO:1901071	glucosamine-containing compound metabolic process	0.00190421	0.0220298	113539624/113533769/113544352/113530815/113530815/113530815/113530413/113539751/113539751	9
113532255	crebl2	1.13556	0.0412131			GO:0033334	fin morphogenesis	0.00192602	0.0220884	113526581/113545302/113529027/113529027/113527720/113532189/113538639/113544463/113544463/113530582/113527001/113530306/113538966/113539794/113525687/113525687	16
113538644	crip1	2.53087	4.99473e-17			GO:0045995	regulation of embryonic development	0.00192738	0.0220884	113546062/113546062/113543252/113543252/113543252/113539382/113529261/113544463/113544463/113530582/113544486/113538966/113537124/113540029/113539632/113539632/113534091/113538034/113538034/113538034/113538034	21
113539953	crlf1	-1.22111	0.0249933			GO:0008284	positive regulation of cell proliferation	0.00195579	0.0222382	113539946/113538798/113539382/113542543/113542701/113527735/113531034/113531034/113533987/113533987/113546147/113538966/113542009/113528462/113542696/113542126/113541655/113542009/113542009/113524263/113524947/113524947/113542009/113542009	24
113535907	crtap	-1.64162	3.0432e-06			GO:0034433	steroid esterification	0.00199308	0.0222382	113545416/113535211/113543858/113543858/113543709/113542980	6
113544874	cryba4	2.23949	5.54519e-07			GO:0034434	sterol esterification	0.00199308	0.0222382	113545416/113535211/113543858/113543858/113543709/113542980	6
113544851	crybb1	1.75496	2.50211e-05			GO:0034435	cholesterol esterification	0.00199308	0.0222382	113545416/113535211/113543858/113543858/113543709/113542980	6
113526928	crygn	2.36457	1.57707e-08			GO:1902106	negative regulation of leukocyte differentiation	0.00199308	0.0222382	113542543/113539554/113539554/113539554/113528110/113531103	6
113529571	csf1r	1.43981	0.00126455			GO:0035567	non-canonical Wnt signaling pathway	0.00199511	0.0222382	113526864/113538372/113538372/113537124/113546808/113546808/113540029/113535889/113539632/113539632/113530367/113531892	12
113533987	csf3r	1.35186	0.000870622			GO:0048048	embryonic eye morphogenesis	0.00204277	0.0226051	113526581/113545302/113544287/113526864/113531843/113533185/113533185/113533185/113533185/113533185/113538574/113538574/113538574/113538574	14
113529893	cspg4	-1.3588	3.93285e-05			GO:0071696	ectodermal placode development	0.00204654	0.0226051	113527720/113531649/113531649/113531649/113531649/113531649/113531649/113544463/113544463/113531843/113528750/113538574/113538574	13
113530604	csrnp2	-1.41609	0.000263408			GO:0006518	peptide metabolic process	0.002092	0.0227441	113538047/113541386/113547479/113541390/113535661/113546540/113543807/113535626/113534421/113545481/113537496/113537496/113543493/113537496/113525561/113535422/113536940/113545065/113534405/113532149/113533499/113542927/113525098/113538456/113531983/113531983/113541111/113528576/113528049/113541497/113541497/113535340/113541227/113531020/113532932/113528187/113543539/113541640/113530029/113527285…	86
113540861	cst7	1.81107	0.00593934			GO:0042471	ear morphogenesis	0.00209856	0.0227441	113526581/113545302/113527720/113532189/113531649/113531649/113531649/113531649/113531649/113531649/113544463/113544463/113528750/113533185/113533185/113533185/113533185/113533185/113538574/113538574	20
113545766	ctnna2	-1.00665	0.00219389			GO:0000097	sulfur amino acid biosynthetic process	0.00210571	0.0227441	113538723/113538723/113538723/113535813/113546118/113546118/113546118/113546118	8
113537355	ctsh	1.62086	0.000210012			GO:0060034	notochord cell differentiation	0.00210571	0.0227441	113537549/113537549/113529261/113535349/113544486/113538966/113537533/113526878	8
113545059	cunh10orf71	1.57868	5.85044e-05			GO:1903707	negative regulation of hemopoiesis	0.00210571	0.0227441	113542543/113529482/113539554/113539554/113539554/113524771/113528110/113531103	8
113529551	cunh11orf96	2.04768	2.25435e-05			GO:0034097	response to cytokine	0.00213505	0.0228948	113542543/113537155/113544125/113531981/113540990/113540990/113531856/113541328/113537108/113524120/113537513/113537133/113532499/113537280/113537280/113546673/113525972/113541336/113541336/113546118/113546118/113546118/113546118/113546118/113546118/113546118/113544028	27
113532138	cunh11orf98	1.47828	1.00415e-05			GO:0051336	regulation of hydrolase activity	0.00213842	0.0228948	113544108/113534842/113539946/113542228/113533820/113533820/113534970/113534970/113534970/113543818/113525919/113542543/113540493/113540493/113527907/113534982/113547529/113537155/113544125/113543714/113524807/113524807/113542138/113542015/113532179/113533214/113539927/113539927/113534842/113531856/113529492/113535055/113535055/113537108/113539808/113540136/113535599/113535599/113541207/113539385…	53
113546522	cunh12orf73	1.1262	0.000575942			GO:0006820	anion transport	0.00224321	0.0236086	113544991/113544336/113545521/113543995/113523962/113543959/113544185/113544184/113544185/113544185/113546112/113533511/113547662/113547036/113542543/113531603/113544617/113544617/113544617/113532266/113529914/113538896/113529149/113530168/113530168/113535473/113532235/113532235/113535684/113541054/113541708/113541928/113534299/113545942/113529168/113545416/113531810/113538292/113538292/113542057…	56
113526433	cunh15orf48	3.36994	6.02479e-16			GO:0051250	negative regulation of lymphocyte activation	0.00224378	0.0236086	113542543/113528003/113528003/113528003/113539554/113539554/113539554/113524263/113524947/113524947	10
113546977	cunh16orf89	1.52658	0.0421565			GO:0051262	protein tetramerization	0.00224378	0.0236086	113545046/113532422/113536332/113536332/113536332/113536332/113529492/113524120/113530181/113529137	10
113535628	cunh18orf32	1.71496	2.71892e-08			GO:0055081	anion homeostasis	0.00224378	0.0236086	113544336/113547662/113532266/113540671/113546666/113547134/113547134/113532059/113529044/113536445	10
113537453	cunh19orf53	1.16495	0.000343715			GO:0016055	Wnt signaling pathway	0.00227146	0.0237973	113546449/113526864/113538372/113538372/113537485/113537485/113537485/113527956/113545752/113545752/113545752/113537783/113533763/113537124/113542171/113526390/113526390/113526390/113526390/113546808/113546808/113540029/113535889/113524168/113534436/113534436/113534436/113534436/113539632/113539632/113534091/113538648/113528537/113533446/113526390/113526390/113530367/113531080/113525596/113529297…	46
113534647	cunh19orf54	-1.11908	0.0186946			GO:0060326	cell chemotaxis	0.00232027	0.0242047	113534182/113534182/113534182/113542543/113543069/113543069/113537155/113544125/113526054/113527115/113538220/113537108/113537133/113542541/113546673/113540101/113540101/113542417/113542417/113546419/113538681/113538681/113538681/113538823/113538656	25
113535924	cunh1orf109	1.04848	0.0142087			GO:0015718	monocarboxylic acid transport	0.00233504	0.0242552	113544991/113543995/113523962/113543959/113544185/113544184/113544185/113544185/113546112/113533511/113547036/113542543/113544617/113544617/113544617/113538896	16
113529130	cunh1orf131	1.03377	0.0289604			GO:0198738	cell-cell signaling by wnt	0.00247547	0.0256048	113546449/113526864/113538372/113538372/113537485/113537485/113537485/113527956/113545752/113545752/113545752/113537783/113533763/113537124/113542171/113526390/113526390/113526390/113526390/113546808/113546808/113540029/113535889/113524168/113534436/113534436/113534436/113534436/113539632/113539632/113534091/113538648/113528537/113533446/113526390/113526390/113530367/113531080/113525596/113529297…	46
113541352	cunh21orf62	2.5861	0.000154163			GO:1905114	cell surface receptor signaling pathway involved in cell-cell signaling	0.00252945	0.0259442	113546449/113526864/113538372/113538372/113537485/113537485/113537485/113527956/113545752/113545752/113545752/113537783/113533763/113528847/113537124/113542171/113526390/113526390/113526390/113526390/113546808/113546808/113540029/113535889/113524168/113534436/113534436/113534436/113534436/113535803/113539632/113539632/113534091/113538648/113528537/113533446/113526390/113526390/113530367/113531080…	48
113526003	cunh2orf76	1.22437	0.000487179			GO:0016331	morphogenesis of embryonic epithelium	0.00252953	0.0259442	113532189/113538639/113526864/113533185/113533185/113533185/113533185/113533185/113540029/113539632/113539632/113538591/113531759/113530793	14
113543624	cunh5orf63	1.21046	0.0210923			GO:0030301	cholesterol transport	0.00255212	0.0260586	113538679/113538679/113539251/113539251/113539251/113545416/113545719/113545719/113545719/113535211/113543858/113543858	12
113526933	cunh8orf59	1.17372	0.000563363			GO:0060322	head development	0.00257024	0.0260586	113526581/113545302/113524360/113537248/113539946/113544604/113532189/113535658/113546449/113543252/113543252/113543252/113539382/113531183/113542116/113529261/113537505/113537505/113529709/113529709/113529709/113529709/113529709/113529709/113526864/113527884/113525835/113526105/113530076/113526054/113536968/113540471/113540535/113531843/113533185/113533185/113533185/113533185/113533185/113538574…	84
113531383	cunh9orf16	1.145	0.00034863			GO:0007420	brain development	0.00257271	0.0260586	113526581/113545302/113524360/113537248/113539946/113544604/113532189/113535658/113546449/113543252/113543252/113543252/113539382/113531183/113542116/113529261/113537505/113537505/113529709/113529709/113529709/113529709/113529709/113529709/113526864/113527884/113525835/113526105/113530076/113526054/113536968/113540471/113531843/113533185/113533185/113533185/113533185/113533185/113538574/113538574…	80
113531506	cunh9orf78	1.10218	0.00225984			GO:0048925	lateral line system development	0.00264637	0.0266939	113524360/113537248/113541738/113528413/113528272/113528272/113531038/113541775/113541775/113526054/113539420/113529159/113529305/113538478/113537551/113537551/113537551/113537551/113537551/113531433/113538648/113536695/113532188/113531341/113531341	25
113542257	cunh9orf85	2.2045	3.86664e-12			GO:0002237	response to molecule of bacterial origin	0.00281379	0.0282659	113543839/113531846/113526054/113537133/113534908/113534908/113537280/113537280/113545877/113546118/113546118/113546118/113546118/113546118/113546118/113546118	16
113524491	cux2	-1.08743	0.00267278			GO:0022603	regulation of anatomical structure morphogenesis	0.00292125	0.0291395	113543957/113543957/113543957/113543957/113543957/113526581/113545302/113534970/113534970/113534970/113543252/113543252/113543252/113530516/113530516/113530516/113539382/113538223/113529261/113542543/113526864/113543212/113527884/113540493/113540493/113534982/113544463/113544463/113534352/113540172/113526054/113544486/113546147/113538966/113543116/113544807/113544807/113537124/113540029/113533218…	67
113529386	cxcl14	1.53585	6.70365e-06			GO:0051094	positive regulation of developmental process	0.00292463	0.0291395	113543957/113543957/113543957/113543957/113543957/113539946/113534970/113534970/113534970/113539382/113542543/113540493/113540493/113534982/113526105/113533987/113533987/113546147/113529860/113529305/113537124/113526709/113526709/113523761/113541264/113541264/113528537/113531027/113526076/113537964/113544365/113544365/113544365/113544365/113537280/113537280/113530413/113544187/113544586/113544586	40
113526054	cxcr4	-1.26549	0.011596			GO:0010950	positive regulation of endopeptidase activity	0.00298591	0.0292721	113542228/113533820/113533820/113525919/113527907/113547529/113524807/113524807/113542228/113543388	10
113524610	cxxc4	-1.76143	0.00485828			GO:0010952	positive regulation of peptidase activity	0.00298591	0.0292721	113542228/113533820/113533820/113525919/113527907/113547529/113524807/113524807/113542228/113543388	10
113536016	cyhr1	-1.45496	0.00014532			GO:0050879	multicellular organismal movement	0.00298591	0.0292721	113547439/113538013/113529735/113529733/113529939/113529939/113529939/113529939/113525704/113546770	10
113538967	dact1	-1.16301	0.000341612			GO:0050881	musculoskeletal movement	0.00298591	0.0292721	113547439/113538013/113529735/113529733/113529939/113529939/113529939/113529939/113525704/113546770	10
113542171	dact2	-1.55442	0.000494029			GO:0006979	response to oxidative stress	0.00303074	0.0295139	113546811/113546811/113539421/113538790/113539247/113542543/113544074/113537749/113537749/113537749/113527735/113536968/113525894/113547097/113543665/113533218/113533218/113533218/113537866/113541529/113528338	21
113542437	dao	2.71616	4.21142e-07			GO:0033993	response to lipid	0.00303475	0.0295139	113539946/113542428/113539247/113543839/113542543/113533023/113523905/113526054/113536968/113525894/113537133/113546864/113528583/113528583/113528583/113534908/113534908/113537280/113537280/113537934/113537934/113537934/113537934/113533684/113545877/113546118/113546118/113546118/113546118/113546118/113546118/113546118/113524263	33
113528210	dcaf7	-1.06413	0.00431963			GO:0046883	regulation of hormone secretion	0.00316908	0.0305495	113541386/113539946/113533511/113542543/113543212/113542126/113546126/113536641/113544827/113544827/113544827	11
113531277	dcc	-1.57708	0.000189047			GO:0060048	cardiac muscle contraction	0.00316908	0.0305495	113533505/113538013/113533505/113529735/113529733/113524792/113529939/113529939/113529939/113529939/113533505	11
113532744	dcstamp	2.24143	0.0407378			GO:0015918	sterol transport	0.00322928	0.0305495	113538679/113538679/113539251/113539251/113539251/113545416/113545719/113545719/113545719/113535211/113543858/113543858	12
113544246	dctpp1	-1.19945	0.0497334			GO:0031214	biomineral tissue development	0.00322928	0.0305495	113542202/113538323/113546666/113527467/113547134/113547134/113546319/113525364/113538681/113538681/113538681/113537768	12
113546850	dcun1d4	-1.02032	0.0107922			GO:0000280	nuclear division	0.00325965	0.0305495	113545144/113527307/113528518/113535435/113540800/113542701/113542200/113547397/113527955/113536968/113531034/113531034/113529244/113527426/113547576/113547576/113528462/113525384/113531839/113533538/113539596/113537495/113533995/113527708/113541554/113541554/113545840/113542050/113542050/113534815/113523778/113529612/113529612/113547493/113527914	35
113527799	dcxr	2.27707	2.91372e-11			GO:0006026	aminoglycan catabolic process	0.00330336	0.0305495	113539624/113542785/113542785/113542783/113542783/113542786/113542783	7
113529930	ddx49	1.39712	1.47606e-05			GO:0021548	pons development	0.00330336	0.0305495	113544604/113543252/113543252/113543252/113529709/113529709/113529709	7
113529894	depdc1	-1.18838	0.0270363			GO:0046461	neutral lipid catabolic process	0.00330336	0.0305495	113545416/113535211/113543858/113543858/113543709/113542980/113532141	7
113524198	dgat2	-1.86	9.18335e-05			GO:0046464	acylglycerol catabolic process	0.00330336	0.0305495	113545416/113535211/113543858/113543858/113543709/113542980/113532141	7
113544059	dgcr2	-1.16829	0.00102872			GO:0009310	amine catabolic process	0.00330393	0.0305495	113544802/113526256/113526256/113526256/113532422/113545780	6
113524678	dhrs12	2.02104	7.86019e-08			GO:0019218	regulation of steroid metabolic process	0.00330393	0.0305495	113545416/113535211/113543858/113543858/113543709/113542980	6
113540379	dhx9	-1.0369	0.00100895			GO:0034367	protein-containing complex remodeling	0.00330393	0.0305495	113545416/113535211/113543858/113543858/113543709/113542980	6
113535071	dimt1	1.37966	8.72708e-06			GO:0042402	cellular biogenic amine catabolic process	0.00330393	0.0305495	113544802/113526256/113526256/113526256/113532422/113545780	6
113538648	dkk2	-1.52364	0.0340845			GO:0042742	defense response to bacterium	0.00335442	0.0308993	113534182/113534182/113534182/113543839/113546308/113523905/113543714/113527735/113524807/113524807/113537879/113538050/113528003/113528003/113528003/113527642/113541753/113525153/113531235/113531235/113532928/113540487/113540479/113531227	24
113540683	dll1	-1.34432	8.44146e-05			GO:0035107	appendage morphogenesis	0.00337097	0.030935	113526581/113545302/113529027/113529027/113527720/113532189/113538639/113544463/113544463/113530582/113527001/113530306/113538966/113539794/113525687/113525687	16
113526076	dlx2	-1.00249	0.0245946			GO:0032496	response to lipopolysaccharide	0.00359166	0.0328368	113543839/113526054/113537133/113534908/113534908/113537280/113537280/113545877/113546118/113546118/113546118/113546118/113546118/113546118/113546118	15
113546445	dmbx1	-1.91831	0.0421157			GO:0030903	notochord development	0.00371731	0.0338588	113528826/113537549/113537549/113545419/113545419/113529261/113526864/113535349/113544486/113538966/113547709/113527853/113527853/113545419/113537533/113537104/113530587	17
113535384	dmgdh	-1.34149	3.54238e-05			GO:0030073	insulin secretion	0.00391117	0.0354369	113541386/113539946/113533511/113542543/113543212/113546126/113536641/113544827/113544827/113544827	10
113537109	dmrt3	-3.82004	0.0341581			GO:0006941	striated muscle contraction	0.00394864	0.0354369	113533505/113547439/113538013/113533505/113529735/113529733/113524792/113529939/113529939/113529939/113529939/113533505/113525704	13
113529616	dnaja4	1.13941	0.000122551			GO:0042133	neurotransmitter metabolic process	0.00394864	0.0354369	113544802/113526256/113526256/113526256/113539323/113533511/113536968/113536332/113536332/113536332/113536332/113531813/113532578	13
113537423	dnajb1	1.65827	1.14056e-06			GO:0060536	cartilage morphogenesis	0.00394864	0.0354369	113527720/113528826/113546449/113530781/113530781/113530781/113538223/113540248/113545590/113545590/113545590/113545590/113542094	13
113524607	dnajc15	1.2874	1.35438e-05			GO:0007088	regulation of mitotic nuclear division	0.0040159	0.0359085	113542701/113536968/113531034/113531034/113529244/113528462/113525384/113531839/113539596/113537495/113533995/113527708/113541554/113541554/113542050/113542050	16
113536540	dnajc19	1.47677	6.08076e-06			GO:0071697	ectodermal placode morphogenesis	0.00404578	0.0360437	113527720/113531649/113531649/113531649/113531649/113531649/113531649/113544463/113544463/113531843/113528750	11
113535666	dnlz	1.02201	0.0292932			GO:0043010	camera-type eye development	0.00414928	0.0367594	113529233/113546781/113526581/113545302/113539946/113528141/113528025/113532189/113533751/113533751/113544287/113539382/113526490/113526490/113543167/113542701/113538868/113538868/113528413/113545224/113543694/113542023/113544486/113531843/113533185/113533185/113533185/113533185/113533185/113538574/113538574/113538574/113538574/113538574/113540269/113545299/113530266/113530266/113538478/113533244…	57
113536439	dok4	-1.32271	0.0388857			GO:0033333	fin development	0.00415624	0.0367594	113526581/113545302/113529027/113529027/113527720/113532189/113538639/113544463/113544463/113530582/113527001/113530306/113538966/113542413/113542413/113539794/113540072/113540072/113540072/113525687/113525687/113525687	22
113538456	dph3	1.41626	0.0075851			GO:0045087	innate immune response	0.00419043	0.036928	113531206/113531206/113534182/113534182/113534182/113539036/113547368/113537155/113544125/113531846/113524807/113524807/113541620/113531981/113537016/113537108/113524120/113542704/113527642/113545472/113528389/113531479/113547394/113546673/113530253/113525294/113528338/113528215/113544234/113540487/113545529/113527156	32
113531487	dpm2	1.01875	0.0027645			GO:0045619	regulation of lymphocyte differentiation	0.00422818	0.0369936	113542543/113529482/113539554/113539554/113539554/113528110/113531103/113537323	8
113527494	dpysl4	-1.31881	0.000225891			GO:0072523	purine-containing compound catabolic process	0.00422818	0.0369936	113530327/113542296/113546574/113533982/113524120/113532191/113529137/113530130	8
113538677	dpysl5	-1.30039	1.57231e-05			GO:0002253	activation of immune response	0.00434705	0.0378978	113539036/113547368/113526828/113526828/113531846/113547243/113542443/113531981/113541868/113525099/113542130/113542704/113527642/113528389/113526150/113530253/113525294/113528215/113542865/113542865/113542865/113542865/113542865/113542865/113542865/113529593/113529593/113537389/113524291	29
113525226	dse	-1.04564	0.00208519			GO:0046942	carboxylic acid transport	0.00439071	0.0381422	113544991/113545521/113543995/113523962/113543959/113544185/113544184/113544185/113544185/113546112/113533511/113547036/113542543/113544617/113544617/113544617/113529914/113538896/113535473/113532235/113532235/113541054/113541708/113541928/113534299/113529168/113542057	27
113531903	dtd1	1.00704	0.00382471			GO:0042274	ribosomal small subunit biogenesis	0.00458891	0.0395823	113543313/113545481/113547063/113541111/113535340/113537814/113543396/113531508/113530279/113529619/113523896/113536871/113546999/113532114	14
113542903	dusp1	1.86409	1.06816e-06			GO:2000027	regulation of animal organ morphogenesis	0.00458891	0.0395823	113526581/113545302/113539382/113529261/113526864/113544463/113544463/113544486/113540029/113535889/113539632/113539632/113538034/113538034	14
113526060	dusp19	3.21788	0.0367862			GO:0007422	peripheral nervous system development	0.00475851	0.0404161	113526581/113545302/113536945/113531649/113531649/113531649/113531649/113531649/113531649/113527056/113527056/113527056/113527056/113528750/113538574/113538574	16
113544742	dusp26	1.0546	0.0222732			GO:0035148	tube formation	0.00475851	0.0404161	113527720/113532189/113538639/113526864/113531649/113531649/113531649/113531649/113531649/113531649/113544463/113544463/113528750/113538574/113538574/113538574	16
113547568	dusp5	2.29318	6.72349e-08			GO:1901607	alpha-amino acid biosynthetic process	0.00475851	0.0404161	113545419/113545419/113539323/113538723/113538723/113538723/113535813/113526986/113536332/113536332/113536332/113536332/113545419/113546118/113546118/113546118	16
113544992	e2f2	-1.48481	0.00243686			GO:0030916	otic vesicle formation	0.00478337	0.0404161	113527720/113531649/113531649/113531649/113531649/113531649/113531649/113544463/113544463	9
113538798	eapp	1.02207	0.00350866			GO:0060041	retina development in camera-type eye	0.00481327	0.0404161	113529233/113546781/113526581/113545302/113532189/113533751/113533751/113544287/113539382/113526490/113526490/113543167/113542701/113538868/113538868/113528413/113545224/113543694/113542023/113544486/113531843/113533185/113533185/113533185/113533185/113533185/113530266/113530266/113533244/113533244/113528187/113539657/113546201/113546201/113542696/113526076/113545439/113546445/113539596/113525364…	41
113527600	ebf3	-1.0138	0.00214115			GO:0006801	superoxide metabolic process	0.00481646	0.0404161	113543665/113527627/113527627/113537551/113537551/113537551/113537551	7
113545362	echdc2	1.42683	0.000261077			GO:0006563	L-serine metabolic process	0.00486827	0.0404161	113536332/113536332/113536332/113536332/113533750	5
113534842	ect2	-1.27808	0.00228337			GO:0033564	anterior/posterior axon guidance	0.00486827	0.0404161	113539382/113526864/113546808/113546808/113539198	5
113524336	edar	-1.24364	0.010632			GO:0090049	regulation of cell migration involved in sprouting angiogenesis	0.00486827	0.0404161	113543957/113543957/113543957/113543957/113543957	5
113543712	edn2	1.4431	0.0193396			GO:1901072	glucosamine-containing compound catabolic process	0.00486827	0.0404161	113539624/113530413/113539751/113539751/113530817	5
113538864	eef1akmt2	1.71906	5.95237e-05			GO:2000377	regulation of reactive oxygen species metabolic process	0.00486827	0.0404161	113544074/113527735/113525153/113523842/113532181	5
113546899	eef2kmt	1.11908	0.0134185			GO:0060070	canonical Wnt signaling pathway	0.00488427	0.0404161	113526864/113538372/113538372/113537485/113537485/113537485/113526390/113526390/113526390/113526390/113546808/113546808/113540029/113535889/113534436/113534436/113534436/113534436/113539632/113539632/113534091/113538648/113526390/113526390/113530367/113525596/113529297/113529297	28
113537853	efcc1	-1.04893	0.0101697			GO:0002695	negative regulation of leukocyte activation	0.00504904	0.0412206	113542543/113528003/113528003/113528003/113539554/113539554/113539554/113524263/113524947/113524947	10
113528694	efemp2	-1.16431	0.00497192			GO:0021522	spinal cord motor neuron differentiation	0.00504904	0.0412206	113536945/113532189/113535658/113543212/113526105/113526043/113540683/113535568/113546362/113540210	10
113540471	efnb3	-1.02991	0.0072925			GO:0033108	mitochondrial respiratory chain complex assembly	0.00504904	0.0412206	113541386/113546540/113538804/113527760/113525879/113546540/113546199/113546199/113542124/113527048	10
113542818	egr1	1.63137	0.00231488			GO:0050866	negative regulation of cell activation	0.00504904	0.0412206	113542543/113528003/113528003/113528003/113539554/113539554/113539554/113524263/113524947/113524947	10
113529574	ehf	3.48203	0.0222903			Cellular component
113544938	ei24	-1.047	0.0199901			GO:0005840	ribosome	2.58048e-08	1.16257e-05	113547479/113541390/113543807/113544236/113535626/113545481/113535422/113532149/113533499/113531983/113531983/113528576/113528049/113535340/113541227/113531020/113532932/113543539/113530029/113536742/113527285/113537815/113530673/113531470/113543396/113545676/113545676/113545676/113538727/113531508/113543193/113530279/113544729/113530069/113529638/113529638/113523856/113544862/113523784/113531464…	53
113529173	eif1ad	1.28314	0.000849247			GO:0031012	extracellular matrix	3.57272e-07	6.81302e-05	113540959/113540959/113528826/113524928/113530781/113530781/113530781/113530328/113535927/113528355/113527001/113540968/113540968/113540968/113540968/113540968/113544863/113539420/113540661/113532952/113547475/113547475/113547475/113547475/113547475/113547475/113547475/113547475/113547475/113547475/113531309/113540609/113531856/113539794/113533986/113527853/113527853/113524516/113524516/113524516…	57
113540895	eif3j	1.19162	0.00248474			GO:0022626	cytosolic ribosome	4.53671e-07	6.81302e-05	113547479/113541390/113535626/113545481/113532149/113533499/113528576/113528049/113535340/113541227/113531020/113530029/113537815/113530673/113531470/113543396/113531508/113530279/113529638/113529638/113523784/113543772/113529619/113523767/113526842/113537874/113537874/113523896/113537905	29
113545783	elavl2	-1.46295	0.00012348			GO:0044391	ribosomal subunit	5.4541e-06	0.000515484	113547479/113541390/113535626/113545481/113532149/113533499/113531983/113531983/113528576/113528049/113535340/113541227/113531020/113532932/113530029/113536742/113527285/113537815/113530673/113531470/113543396/113531508/113543193/113530279/113529638/113529638/113544862/113523784/113543772/113529619/113523767/113526842/113537874/113537874/113523896/113534154/113537905/113532114	38
113535845	elavl3	-1.156	0.000432371			GO:0005861	troponin complex	5.72091e-06	0.000515484	113538013/113529735/113529733/113529382/113528756/113529382/113531744/113529939/113529939/113529939/113529939/113546770/113528818	13
113531817	elavl4	-1.48315	1.38046e-06			GO:0005581	collagen trimer	1.06584e-05	0.000800315	113545419/113545419/113546428/113532521/113540609/113533986/113527853/113527853/113524516/113524516/113524516/113524516/113545419/113531607/113540158/113540158/113540158/113546861/113546294/113525294/113546868/113535605/113538472	23
113539731	elf3	2.86988	8.2007e-12			GO:0022625	cytosolic large ribosomal subunit	3.30828e-05	0.00212924	113547479/113541390/113535626/113528049/113541227/113531020/113530029/113537815/113530673/113531508/113529638/113529638/113543772/113523767/113526842/113537874/113537874	17
113541999	elovl5	1.20765	0.00166879			GO:0015934	large ribosomal subunit	6.21333e-05	0.0032658	113547479/113541390/113535626/113531983/113531983/113528049/113541227/113531020/113532932/113530029/113536742/113527285/113537815/113530673/113531508/113543193/113529638/113529638/113543772/113523767/113526842/113537874/113537874/113537905	24
113533958	emg1	1.15749	0.00204065			GO:0044445	cytosolic part	6.52397e-05	0.0032658	113547479/113541390/113541760/113535626/113545481/113532149/113533499/113528576/113528049/113544298/113535340/113541227/113531020/113525417/113530029/113536044/113535865/113536045/113536077/113537815/113530673/113531470/113543396/113531007/113531508/113530279/113529638/113529638/113536641/113523784/113543772/113529619/113523767/113526842/113537874/113537874/113523896/113530166	38
113537031	emid1	-1.31742	0.0025788			GO:0030017	sarcomere	0.000374065	0.0168526	113547439/113538013/113531136/113528425/113529735/113529733/113529382/113528756/113529382/113531744/113529939/113529939/113529939/113529939/113529724/113525687/113525687/113525687/113525687/113525687/113546770/113528818/113538364/113523713/113523728/113536280/113536280/113529874/113525300	29
113538786	enpp4	1.25275	0.00679253			GO:0044449	contractile fiber part	0.000435477	0.0178358	113547439/113538013/113531136/113528425/113529735/113529733/113529382/113528756/113529382/113531744/113529939/113529939/113529939/113529939/113529724/113525687/113525687/113525687/113525687/113525687/113546770/113528818/113538364/113523713/113523728/113536280/113536280/113529874/113525300	29
113536913	entr1	1.00425	0.0374996			GO:0030016	myofibril	0.00050561	0.0189825	113547439/113538013/113531136/113528425/113529735/113529733/113529382/113528756/113529382/113531744/113529939/113529939/113529939/113529939/113529724/113525687/113525687/113525687/113525687/113525687/113546770/113528818/113538364/113523713/113523728/113536280/113536280/113529874/113525300	29
113525509	epgn	2.30453	7.32241e-07			GO:0043209	myelin sheath	0.000624225	0.0216331	113536968/113543089/113536291/113545006/113532181/113533421	6
113540223	epha4	-1.30344	5.55505e-05			GO:0043292	contractile fiber	0.000676248	0.021762	113547439/113538013/113531136/113528425/113529735/113529733/113529382/113528756/113529382/113531744/113529939/113529939/113529939/113529939/113529724/113525687/113525687/113525687/113525687/113525687/113546770/113528818/113538364/113523713/113523728/113536280/113536280/113529874/113525300	29
113544058	epha5	-1.03691	0.00268462			GO:0009986	cell surface	0.000934848	0.0280783	113542235/113526581/113545302/113542228/113543167/113526828/113526828/113535349/113535711/113543334/113543334/113526054/113536968/113533987/113533987/113545835/113541868/113525099/113538220/113530509/113544224/113528003/113528003/113528003/113542130/113539953/113542228/113542084/113542084/113542084/113542084/113527642/113542541/113547134/113547134/113526150/113530253/113538307/113544187/113540101…	49
113528307	eps8l3	1.22893	0.00074459			GO:0022627	cytosolic small ribosomal subunit	0.00103057	0.0290186	113545481/113532149/113533499/113528576/113535340/113531470/113543396/113530279/113523784/113529619/113523896/113532114	12
113524600	epsti1	2.25793	0.00055216			GO:0030684	preribosome	0.00138798	0.0367835	113535461/113543313/113546755/113527529/113547063/113541111/113537814/113533958/113526583/113545079/113546024/113538752/113539954/113539954/113539954/113526398/113536871/113546999/113532114	19
113528731	ercc6l	-1.01585	0.0402407			Molecular function
113538892	erg28	1.28274	0.00810638			GO:0003735	structural constituent of ribosome	1.08587e-08	7.55533e-06	113547479/113541390/113543807/113535626/113545481/113535422/113532149/113533499/113531983/113531983/113528576/113528049/113535340/113541227/113531020/113532932/113530029/113537815/113530673/113531470/113543396/113545676/113545676/113545676/113538727/113543193/113530279/113530069/113529638/113529638/113523856/113544862/113523784/113531464/113536654/113543772/113529619/113545003/113523767/113526842…	47
113534157	ero1a	1.17719	0.00863849			GO:0005507	copper ion binding	1.98143e-06	0.000597998	113532232/113537249/113543665/113526925/113526925/113527977/113537866/113523854/113539554/113539554/113539554/113543477/113531647/113534967/113542308/113542307/113538424/113541141	18
113545840	espl1	-1.38596	0.000942125			GO:0004857	enzyme inhibitor activity	2.64866e-06	0.000597998	113544108/113524360/113537248/113523940/113523940/113523940/113543818/113528387/113542543/113539200/113541297/113531602/113532742/113537797/113537797/113543714/113538148/113541620/113542138/113542015/113532300/113532179/113546013/113533214/113539927/113539927/113531856/113529492/113533950/113540136/113547484/113539385/113539385/113530832/113544896/113545335/113525068/113529587/113544736/113532656…	51
113538926	esrrb	-1.66613	0.00045159			GO:0061135	endopeptidase regulator activity	3.43781e-06	0.000597998	113544108/113533820/113533820/113543818/113528387/113539200/113541297/113531602/113532742/113547529/113542138/113542015/113532179/113546013/113533214/113539927/113539927/113531856/113540136/113539385/113539385/113544896/113525068/113529587/113544736/113539592/113539592/113539592/113546868/113532169/113532169/113526514/113532792/113527521/113544658/113544567	36
113542776	etfdh	-1.2966	3.87129e-05			GO:0017127	cholesterol transporter activity	6.42569e-06	0.000894185	113530168/113530168/113539251/113539251/113539251/113545416/113545719/113545719/113545719/113545719/113530168/113535211	12
113532407	etfrf1	1.30573	0.000465716			GO:0061134	peptidase regulator activity	9.4674e-06	0.00109789	113544108/113524360/113537248/113533820/113533820/113543818/113528387/113539200/113541297/113531602/113532742/113547529/113538148/113542138/113542015/113532179/113546013/113533214/113539927/113539927/113531856/113540136/113539385/113539385/113544896/113525068/113529587/113544736/113539592/113539592/113539592/113546868/113532169/113532169/113526514/113532792/113527521/113544658	38
113525561	ethe1	1.08727	0.000546077			GO:0030414	peptidase inhibitor activity	2.2632e-05	0.00220833	113544108/113524360/113537248/113543818/113528387/113539200/113541297/113531602/113532742/113538148/113542138/113542015/113532179/113546013/113533214/113539927/113539927/113531856/113540136/113539385/113539385/113544896/113525068/113529587/113544736/113539592/113539592/113539592/113546868/113532169/113532169/113526514/113532792/113544658/113544567	35
113534379	ets1	-1.05047	0.00629896			GO:0004866	endopeptidase inhibitor activity	2.53908e-05	0.00220833	113544108/113543818/113528387/113539200/113541297/113531602/113532742/113542138/113542015/113532179/113546013/113533214/113539927/113539927/113531856/113540136/113539385/113539385/113544896/113525068/113529587/113544736/113539592/113539592/113539592/113546868/113532169/113532169/113526514/113532792/113544658/113544567/113524348	33
113543577	ets2	2.61939	1.60843e-11			GO:0004896	cytokine receptor activity	5.9841e-05	0.0046263	113543334/113543334/113526054/113533987/113533987/113538220/113541328/113539953/113542541/113544187/113540101/113540101/113542417/113542417/113541336/113541336/113546419/113531828/113538295/113538295/113538295/113538823	22
113543625	eva1c	2.32739	0.00613787			GO:0016209	antioxidant activity	9.01197e-05	0.00627043	113546811/113546811/113539421/113538790/113539247/113543512/113544074/113541959/113547097/113543665/113542917/113537866/113536077/113541529/113537949/113537949/113537949/113530700/113546877/113546877	20
113544778	exoc3l4	1.15874	0.00456845			GO:0031406	carboxylic acid binding	0.000122929	0.00678081	113540959/113540959/113545046/113545419/113545419/113545454/113545454/113524829/113545387/113524283/113532634/113541705/113540968/113540968/113540968/113540968/113540968/113529557/113536332/113536332/113536332/113536332/113526098/113537803/113545419/113536422/113528686	27
113528051	ezh1	1.0522	0.00771763			GO:0005044	scavenger receptor activity	0.000123178	0.00678081	113537888/113545878/113545878/113545883/113527904/113524594/113539554/113539554/113539554/113547134/113547134/113546803/113540101/113540101/113538164/113536237/113545880	17
113527457	fabp1	2.62599	4.6763e-20			GO:0004601	peroxidase activity	0.000126691	0.00678081	113546811/113546811/113539421/113538790/113539247/113544074/113541959/113547097/113542917/113536077/113541529/113530700/113546877/113546877/113546877	15
113524510	fabp2	3.45709	5.83142e-25			GO:0016684	oxidoreductase activity, acting on peroxide as acceptor	0.000193562	0.00961991	113546811/113546811/113539421/113538790/113539247/113544074/113541959/113547097/113542917/113536077/113541529/113530700/113546877/113546877/113546877/113546877	16
113541705	fabp6	7.57258	5.49289e-10			GO:0030545	receptor regulator activity	0.000259066	0.0103319	113539946/113539160/113543252/113543252/113543252/113533511/113543839/113546308/113530411/113537155/113544125/113534352/113545156/113543885/113531139/113527448/113535796/113535796/113532263/113534037/113534095/113538005/113538005/113546666/113546574/113528752/113528752/113528752/113533533/113538966/113544927/113544927/113537564/113540201/113537108/113534485/113534485/113534485/113535788/113536660…	67
113536458	fadd	1.4761	4.87064e-05			GO:0004364	glutathione transferase activity	0.00026654	0.0103319	113535661/113543512/113541959/113525098/113542917/113538698/113538698/113538698/113538698/113538698/113546877	11
113530333	faim2	2.46094	0.0407667			GO:0043177	organic acid binding	0.000270642	0.0103319	113540959/113540959/113545046/113545419/113545419/113545454/113545454/113524829/113545387/113524283/113532634/113541705/113540968/113540968/113540968/113540968/113540968/113529557/113536332/113536332/113536332/113536332/113526098/113537803/113545419/113536077/113536422/113528686	28
113539379	fam110b	-1.48851	0.0123971			GO:0046906	tetrapyrrole binding	0.00028008	0.0103319	113546811/113546811/113539247/113532422/113542020/113544074/113526131/113533299/113546819/113533891/113526132/113526267/113528690/113528690/113536044/113535865/113536045/113546272/113536077/113536218/113536087/113539292/113544809/113537449/113524910/113532087/113530771/113538562/113524842/113524843/113524841/113527537/113528100/113528100/113528100/113528100/113528249	37
113547320	fam114a1	-1.27995	0.00123761			GO:0004867	serine-type endopeptidase inhibitor activity	0.000282134	0.0103319	113543818/113528387/113533214/113539927/113539927/113539385/113539385/113544896/113525068/113529587/113544736/113539592/113539592/113539592/113546868/113526514/113532792/113544658/113544567/113524348	20
113544518	fam131a	-1.90272	0.0153578			GO:0046943	carboxylic acid transmembrane transporter activity	0.000303541	0.01056	113544991/113525261/113545521/113547036/113531106/113544617/113544617/113544617/113532266/113529914/113538896/113538200/113535473/113532235/113532235/113541928/113542400/113534299/113541443/113531810/113531798/113534910/113534910/113527456/113527456/113536620/113536620/113532059/113536603/113536603/113528250/113528250	32
113527295	fam13c	1.76568	0.00602724			GO:0020037	heme binding	0.000352925	0.0116934	113546811/113546811/113539247/113532422/113542020/113544074/113526131/113533299/113546819/113533891/113526132/113526267/113528690/113528690/113536044/113535865/113536045/113546272/113536077/113536218/113536087/113539292/113544809/113537449/113524910/113532087/113530771/113538562/113524842/113524843/113524841/113528100/113528100/113528100/113528100/113528249	36
113546379	fam151a	1.40562	0.0206277			GO:0005342	organic acid transmembrane transporter activity	0.000402384	0.0123415	113544991/113525261/113545521/113547036/113531106/113544617/113544617/113544617/113532266/113529914/113538896/113538200/113535473/113532235/113532235/113541928/113542400/113534299/113541443/113531810/113531798/113534910/113534910/113527456/113527456/113536620/113536620/113532059/113536603/113536603/113528250/113528250	32
113538159	fam171b	-1.0163	0.0248911			GO:0048018	receptor ligand activity	0.000418781	0.0123415	113539946/113539160/113543252/113543252/113543252/113533511/113543839/113546308/113530411/113537155/113544125/113534352/113545156/113543885/113531139/113527448/113535796/113535796/113532263/113534037/113534095/113538005/113538005/113546666/113546574/113528752/113528752/113528752/113533533/113538966/113544927/113544927/113537564/113540201/113537108/113534485/113534485/113534485/113535788/113536660…	65
113538274	fam174a	1.0059	0.0102776			GO:0015248	sterol transporter activity	0.000425698	0.0123415	113527119/113530168/113530168/113539251/113539251/113539251/113545416/113545719/113545719/113545719/113545719/113530168/113535211	13
113538720	fam181a	-1.17174	0.044899			GO:0005179	hormone activity	0.000503943	0.0140255	113539946/113533511/113530411/113545156/113543885/113531139/113527448/113535796/113535796/113532263/113534037/113534095/113533533/113544927/113544927/113537564/113536660/113536660/113542126/113542063/113542063/113530896/113530896/113546613/113545958/113545958/113536437/113532928	28
113535709	fam216a	1.46226	0.0307395			GO:0004175	endopeptidase activity	0.000558794	0.0146585	113537244/113537729/113537267/113545535/113531206/113531206/113537888/113542213/113542213/113530350/113545878/113545878/113545883/113525919/113537786/113524807/113524807/113526417/113537355/113534912/113527001/113544598/113527100/113544863/113534536/113534544/113534302/113546713/113546713/113526444/113532952/113547094/113547094/113547094/113534857/113524666/113547287/113542524/113525717/113531433…	79
113538245	fam83f	1.99674	0.0345054			GO:0060228	phosphatidylcholine-sterol O-acyltransferase activator activity	0.000576397	0.0146585	113545416/113535211/113543858/113543858/113543709/113542980	6
113535441	fbxl18	-1.04884	0.0344386			GO:0008237	metallopeptidase activity	0.000589887	0.0146585	113546600/113546609/113545065/113534405/113530750/113527001/113546497/113527100/113544863/113534536/113534544/113534302/113546713/113546713/113532952/113534857/113524666/113547287/113542524/113525717/113528169/113542490/113545303/113529760/113535633/113527416/113535021/113527774/113536760/113538135/113547458/113547458/113547458/113531080/113532670/113532670/113532670	37
113527006	fbxo32	2.31496	1.61591e-07			GO:0038024	cargo receptor activity	0.000685016	0.0164354	113537888/113545878/113545878/113545883/113527904/113524594/113539554/113539554/113539554/113547134/113547134/113546803/113540101/113540101/113538164/113536237/113545880	17
113531645	fbxw5	-1.03305	0.0157185			GO:0005201	extracellular matrix structural constituent	0.000849214	0.0196958	113531309/113533986/113527853/113527853/113524516/113524516/113524516/113524516/113531607/113540158/113540158/113540158/113539586/113546868/113535605/113541023/113537031	17
113538752	fcf1	1.43072	5.08106e-06			GO:0005539	glycosaminoglycan binding	0.00110018	0.0246934	113540959/113540959/113530328/113540968/113540968/113540968/113540968/113540968/113526098/113537567/113536422/113528686/113528686/113528686/113540785/113533481/113535605/113543625/113532928/113543811	20
113542221	fdps	1.07401	0.00112529			GO:0004222	metalloendopeptidase activity	0.00119389	0.0259592	113527001/113527100/113544863/113534536/113534544/113534302/113546713/113546713/113532952/113534857/113524666/113547287/113542524/113525717/113528169/113542490/113545303/113529760/113535021/113527774/113536760/113538135/113531080/113532670/113532670	25
113542009	fgfr2	-1.03795	0.00131783			GO:0000978	RNA polymerase II proximal promoter sequence-specific DNA binding	0.00143587	0.0302746	113528245/113528245/113528245/113528245/113528245/113528245/113528741/113528711/113528711/113534277/113534277/113534277/113534277/113525516/113525195/113538883/113545053/113538810/113528847/113529305/113541075/113526524/113539815/113537280/113537280/113525516/113533551/113526930/113526930/113524185/113528786	31
113529249	fgl1	2.01998	0.000140647			GO:0019955	cytokine binding	0.0016182	0.0308942	113534182/113534182/113534182/113543334/113543334/113526054/113533987/113533987/113538220/113539953/113542541/113544187/113540101/113540101/113542417/113542417	16
113529623	fgl2	1.65185	0.00438577			GO:0004129	cytochrome-c oxidase activity	0.00168726	0.0308942	113546630/113546630/113530844/113530844/113541340/113526433/113541968/113536891/113533453/113537563	10
113525940	fhl2	1.12275	0.00160147			GO:0015002	heme-copper terminal oxidase activity	0.00168726	0.0308942	113546630/113546630/113530844/113530844/113541340/113526433/113541968/113536891/113533453/113537563	10
113540857	fhod1	1.01178	0.00690929			GO:0016675	oxidoreductase activity, acting on a heme group of donors	0.00168726	0.0308942	113546630/113546630/113530844/113530844/113541340/113526433/113541968/113536891/113533453/113537563	10
113538726	fignl1	-1.34973	0.0358059			GO:0016676	oxidoreductase activity, acting on a heme group of donors, oxygen as acceptor	0.00168726	0.0308942	113546630/113546630/113530844/113530844/113541340/113526433/113541968/113536891/113533453/113537563	10
113530945	fignl2	-1.46685	0.00286467			GO:0000987	proximal promoter sequence-specific DNA binding	0.00204882	0.0365525	113528245/113528245/113528245/113528245/113528245/113528245/113528741/113528711/113528711/113534277/113534277/113534277/113534277/113525516/113525195/113538883/113545053/113538810/113528847/113529305/113541075/113526524/113539815/113537280/113537280/113525516/113533551/113526930/113526930/113524185/113528786	31
113547434	filip1l	1.07758	0.0149383			GO:0016722	oxidoreductase activity, oxidizing metal ions	0.00213765	0.0371839	113537249/113542776/113524824/113532882/113543477/113541141/113541141/113541141	8
113540468	fis1	1.10633	0.000483826			GO:0001012	RNA polymerase II regulatory region DNA binding	0.00254192	0.0431376	113528088/113528245/113528245/113528245/113528245/113528245/113528245/113538623/113528741/113528711/113528711/113534277/113534277/113534277/113534277/113525516/113525195/113538883/113545053/113538810/113540990/113540990/113528847/113529305/113525978/113527716/113527716/113530492/113541075/113526524/113539815/113528583/113528583/113528583/113534908/113534908/113545439/113530367/113537280/113537280…	54
113529549	fjx1	-1.21128	0.00090013
113542463	fkbp14	-1.21847	0.0001307
113545234	fkbp1b	1.19941	0.000146906
113542047	flrt3	-1.009	0.00364955
113538562	flvcr2	1.40586	0.0279101
113532362	fmn1	1.23543	0.0201984
113526930	fosb	2.87741	2.58971e-07
113528741	fosl1	3.70574	9.84058e-11
113545053	fosl2	1.56555	0.0129246
113532188	foxd3	-1.24539	0.0248414
113526559	foxf1	-1.51856	7.16994e-05
113538541	foxi3	-1.94792	0.00478922
113543207	foxl2	-2.18938	0.0181892
113539640	foxp4	-1.21127	0.000922651
113536989	fras1	-1.10308	0.00270186
113539794	frem1	-1.02727	0.000645051
113539199	frem2	-1.36708	0.000182962
113527298	frmpd2	2.91621	0.0140059
113536863	fst	-1.3587	0.0035466
113524283	ftcd	-2.18936	0.000371705
113528617	fus	-1.12269	0.0371742
113538372	fzd7	-1.2382	0.000152264
113534272	fzd9	-1.56693	3.60968e-05
113535016	fzr1	-1.11853	0.00172166
113529763	g2e3	-1.1058	0.00965119
113540535	gabarap	1.04255	0.000215123
113526645	gabpb1	-2.19332	0.0343642
113529786	gabrb2	1.38312	0.00408211
113533606	gabrd	2.13331	0.00287382
113533900	gadd45b	1.73585	6.17922e-06
113539920	gal3st4	-1.33589	0.00120511
113531337	gamt	1.31713	1.34253e-05
113533747	gask1a	-1.22087	0.0199745
113529296	gata4	-1.21585	0.00942506
113530365	gata5	-1.69338	0.00785073
113535980	gatad2b	-1.325	0.000139975
113526986	gatm	-1.21852	0.00169228
113534091	gbx1	-1.94006	0.0123665
113538462	gbx2	-3.86031	0.0357738
113527902	gcat	1.23917	0.00122337
113530196	gchfr	1.37862	0.00166015
113546126	gck	1.47108	0.000697754
113529798	gcnt3	3.32388	1.61133e-07
113542540	gcnt7	1.1176	0.0267044
113542296	gda	1.71204	0.00038237
113525305	gdap2	-1.94007	5.11264e-09
113538005	gdf11	-1.14768	0.0188017
113538307	gfra4	1.65236	0.0217165
113542084	gfral	1.38232	0.00135412
113539783	ggh	1.03835	0.00243281
113546118	ggt1	-1.8799	0.0302892
113546307	gipc1	-1.24506	0.00879302
113524098	gjc2	2.82689	0.0371379
113544866	glb1l2	1.25989	0.0162295
113537179	gldc	1.72301	4.14997e-08
113534343	gldn	2.07112	4.27667e-05
113541949	glo1	1.12575	0.000548791
113532899	glod4	1.58517	3.13617e-05
113545454	glra3	-1.57276	0.0218018
113544563	gmfg	1.84441	0.000874379
113542620	gnb3	1.16712	0.00823476
113539596	gnl3	1.12717	0.000221125
113545046	gnmt	-1.78006	1.98678e-08
113533769	gnpnat1	1.07617	0.00591678
113537116	golph3	-1.15649	0.0023342
113533998	gpatch4	1.10797	0.00123695
113528826	gpc4	-1.03874	0.000283467
113538032	gpd1	-1.19314	0.0024922
113535602	gpn3	1.20802	0.0019868
113531847	gpr31	1.79721	0.00489081
113545877	gpr84	4.42078	0.000720639
113538790	gpx2	2.00696	0.03904
113547097	gpx3	3.32732	1.77284e-12
113523998	greb1l	-1.24303	0.001963
113527798	grid2ip	1.26482	0.043287
113536217	grifin	1.75706	0.0397497
113542406	grik5	-1.23057	0.00360909
113535796	grp	1.2773	0.0319664
113543677	grm5	2.86227	6.53593e-05
113526915	gse1	-1.15236	0.00106437
113543512	gsto1	1.59029	6.06663e-06
113530137	gstp1	1.49861	6.24933e-08
113538698	gstz1	1.45658	2.40952e-05
113531062	gsx1	-2.41457	0.017687
113523771	gtf2f1	-1.01821	0.0409236
113533972	gtf3c6	1.39757	0.00656722
113543097	gtpbp4	1.05145	0.00195727
113524511	gucy1a1	-1.18488	0.0159411
113536056	gxylt2	-1.06772	0.00785243
113531797	gys2	1.479	0.00748783
113545929	haao	2.06932	3.93295e-09
113540213	hacd1	1.29344	3.41837e-05
113528334	hagh	1.33908	0.000115932
113532928	hamp	3.042	2.58053e-14
113538639	hand2	-1.59064	0.00107469
113530620	hck	2.3949	5.9118e-06
113532329	helb	-1.10732	0.0145653
113523934	helz2	1.51452	0.0132753
113531526	hepacam	3.99843	0.00439051
113536371	herc1	-1.02666	0.00045415
113541219	hgd	1.27606	6.55297e-05
113542413	hhip	-1.24908	0.000238072
113543381	hhla1	2.48408	0.0105577
113543458	hint1	1.00988	0.0053479
113529301	hivep2	1.35281	4.59333e-05
113531740	hmbox1	-1.12434	0.00189643
113539734	hmces	-1.17551	0.0286736
113529027	hmcn1	-1.45883	7.63667e-05
113531725	hmga2	-1.62006	2.69993e-06
113528124	hmgxb4	-1.05152	0.0132904
113526256	hnmt	1.64081	0.000295608
113528005	hopx	1.73114	0.00765499
113542316	hoxa9	-1.05094	0.0158254
113528088	hoxb4	-1.20867	0.035298
113528272	hoxb8	-1.33008	0.0282189
113528271	hoxb9	-1.63627	0.000949963
113530492	hoxc4	-1.40356	0.00846388
113525977	hoxd3	-1.22294	0.0426669
113525978	hoxd4	-1.01759	0.0159716
113536682	hp	7.09174	3.12563e-16
113537782	hp1bp3	-1.29347	3.11526e-05
113543131	hpgd	1.09443	0.00299624
113545209	hpse2	-1.03965	0.0299365
113528584	hs3st1	2.11508	8.75945e-05
113538418	hsd17b7	1.33129	0.00832285
113536645	hsh2d	3.11108	6.64878e-06
113531265	hspb2	1.51771	0.00640152
113539245	hspb6	1.45632	0.00132017
113530313	hspg2	-1.06199	0.000591995
113528999	htr4	1.91529	0.000637583
113540080	htra3	-1.21935	0.00252287
113533763	id4	-1.22794	0.00188113
113528349	ier3	2.49265	5.5902e-11
113528496	ifi35	2.93792	2.36532e-10
113547550	ift140	-1.16131	0.00324706
113540847	igdcc3	-1.61481	3.64898e-05
113535927	igfals	1.48739	0.00162784
113544492	igsf11	-1.21318	0.0274616
113544910	igsf5	1.7009	0.00344691
113531799	ikbip	-1.11004	0.00384011
113534687	il17c	2.08268	0.0275044
113531828	il17rel	3.17863	6.23127e-08
113535949	il4r	1.15915	0.00358277
113542498	il6r	1.22377	0.0161179
113523932	immp1l	1.03345	0.00315658
113546540	immp2l	1.38013	0.0441415
113529612	incenp	-1.63847	1.91485e-05
113530345	ints11	-1.03215	0.00507981
113533257	iqsec2	1.20614	0.00734004
113531981	irak3	2.0147	1.93583e-06
113529752	irak4	1.3033	0.00104493
113529012	irf2	1.88	0.000251307
113538623	irf2bpl	-1.11209	0.00052993
113529482	irf7	1.14491	0.0202701
113526959	irf8	2.13384	0.000344508
113547513	irf9	1.29679	0.00562197
113543847	irx1	-1.02655	0.0383539
113533751	irx2	-1.16421	0.0451782
113538815	isca2	1.45218	0.000481548
113533770	isg20l2	1.29549	0.00130544
113536945	isl1	-1.24221	0.00543688
113532824	itga8	-1.09285	0.00237098
113525974	itgb5	-1.03109	0.00117867
113545835	itgb7	1.94248	0.0255593
113541259	jph4	1.10921	0.0020997
113536071	kank2	-1.07911	0.000705966
113529484	kcnip1	1.88192	0.000135537
113533429	kcnq2	-1.01355	0.00549926
113526740	kcp	-1.25497	0.00371893
113526462	kctd1	-1.02707	0.0129335
113547030	kdelc1	-1.4135	0.000503909
113532212	kera	-3.49632	1.30031e-10
113537006	kiaa0825	-1.13283	0.00656708
113530962	kiaa1755	-1.0573	0.00395532
113545144	kif11	-1.74311	2.98876e-05
113541922	kif15	-1.1803	0.00257066
113540800	kif18a	-1.48515	0.000805922
113543094	kif20a	-1.60622	0.000156584
113527121	kif22	-1.00203	0.0303878
113534815	kif23	-1.21675	0.00649712
113525531	kif26b	-1.22893	0.000585024
113539849	kif2c	-1.16069	0.00801364
113541394	kif4a	-1.45264	0.000201829
113531431	kif5a	1.36256	0.00208059
113540385	klc2	-1.14734	0.00289472
113543301	klf4	2.43524	0.00016289
113537875	klhdc7a	1.68153	0.00506869
113541277	klhl15	-1.20001	0.0128227
113546658	klhl25	-1.02754	0.00217963
113538144	kynu	1.47765	0.000636611
113523854	lacc1	1.44537	0.00246809
113544929	lage3	1.28749	0.000321042
113526878	lama1	-1.32795	0.000171815
113536689	lama2	-1.50591	2.22971e-05
113530582	lama5	-1.24426	0.00021347
113525224	lamb3	2.85634	3.3117e-09
113539759	lamc2	1.97232	2.11016e-05
113536502	lamp3	4.60874	0.0474252
113538480	lamtor3	1.16016	0.000447703
113546867	lbr	-1.3778	0.000439826
113545530	lca5	-1.06739	0.0240112
113546498	lcat	-2.31111	3.30784e-07
113544146	lcn2	2.31211	3.42291e-07
113525948	lct	4.88683	0.00192075
113542861	ldb2	-1.36788	0.00279154
113542312	leng9	1.21831	0.00109862
113527904	lgals3bp	1.45582	0.00632791
113526349	lgals4	1.99018	2.04751e-05
113527070	lgi1	-1.29621	0.00147407
113545529	lgr6	-1.05526	0.0287008
113531545	lhx3	-1.4356	0.0291177
113535236	lhx4	-2.36288	0.0302537
113544152	lhx6	-1.40408	0.0176232
113531158	lig3	-1.07883	0.000373783
113533554	lingo3	-1.55888	0.00586568
113540993	lipc	2.57903	2.35341e-08
113525507	lipg	1.18613	0.0211662
113535723	lman1	-1.22473	0.00028048
113543592	lmnb1	-1.29538	5.02424e-06
113533185	lmx1b	-1.00443	0.00911152
113523667	LOC113523667	1.305	4.16875e-05
113523687	LOC113523687	4.78023	0.0324378
113523707	LOC113523707	2.056	0.00845207
113523713	LOC113523713	-1.36378	0.0414735
113523720	LOC113523720	1.60839	0.0208859
113523728	LOC113523728	-1.48973	1.21633e-05
113523735	LOC113523735	1.57085	0.0110009
113523737	LOC113523737	1.0383	0.00462966
113523745	LOC113523745	3.04401	0.000704392
113523761	LOC113523761	1.23942	0.00329243
113523763	LOC113523763	3.29599	6.71354e-07
113523764	LOC113523764	6.423	0.000399868
113523765	LOC113523765	1.40787	0.00575558
113523766	LOC113523766	2.90626	0.0174412
113523778	LOC113523778	-1.26354	0.0310114
113523786	LOC113523786	2.0104	0.00608377
113523787	LOC113523787	6.63505	0.000109208
113523820	LOC113523820	-1.18634	0.0082916
113523835	LOC113523835	-1.36292	1.77793e-06
113523842	LOC113523842	-2.0887	9.51524e-05
113523847	LOC113523847	1.15	0.000362571
113523848	LOC113523848	1.35326	0.0428541
113523874	LOC113523874	1.44463	0.000624931
113523877	LOC113523877	1.8272	7.98874e-07
113523940	LOC113523940	1.81565	4.0092e-08
113523957	LOC113523957	-1.27241	0.0299658
113523962	LOC113523962	4.68161	7.24446e-16
113523964	LOC113523964	1.50089	0.00273063
113524001	LOC113524001	2.52922	0.0152236
113524031	LOC113524031	4.60874	0.0474252
113524032	LOC113524032	1.34257	0.000334633
113524033	LOC113524033	1.00874	0.0475895
113524034	LOC113524034	1.67785	0.00119227
113524041	LOC113524041	4.24962	2.47602e-05
113524047	LOC113524047	2.29924	0.000642805
113524048	LOC113524048	1.59881	3.78582e-06
113524055	LOC113524055	-1.16571	0.000205758
113524067	LOC113524067	1.31818	0.00084736
113524068	LOC113524068	1.08727	0.0174896
113524081	LOC113524081	2.95319	0.000456811
113524114	LOC113524114	2.10195	0.00732992
113524120	LOC113524120	2.30174	0.00308287
113524121	LOC113524121	1.51823	1.8744e-05
113524122	LOC113524122	1.4538	0.00639444
113524132	LOC113524132	2.41814	5.42811e-07
113524138	LOC113524138	-1.1953	0.00721405
113524146	LOC113524146	-1.73985	0.000386292
113524150	LOC113524150	1.29589	3.99867e-05
113524155	LOC113524155	-5.16	0.00723502
113524160	LOC113524160	1.97606	0.00216729
113524165	LOC113524165	1.84373	2.99803e-07
113524167	LOC113524167	-1.05424	0.019577
113524168	LOC113524168	-1.1227	0.0320727
113524177	LOC113524177	-1.23036	0.037066
113524183	LOC113524183	-2.78428	1.19413e-05
113524185	LOC113524185	-1.02818	0.00410394
113524200	LOC113524200	3.7826	2.53478e-11
113524216	LOC113524216	-1.35958	0.0476559
113524230	LOC113524230	-1.14014	0.0420098
113524258	LOC113524258	4.07251	1.29981e-08
113524263	LOC113524263	3.10738	5.84738e-07
113524267	LOC113524267	1.05879	0.000894837
113524278	LOC113524278	1.53406	0.0018458
113524291	LOC113524291	1.34873	0.0435984
113524294	LOC113524294	1.18036	0.000467899
113524298	LOC113524298	1.63724	9.7163e-05
113524300	LOC113524300	1.20908	0.0286912
113524301	LOC113524301	-1.01918	0.00342658
113524348	LOC113524348	2.33825	1.14248e-11
113524349	LOC113524349	1.51086	0.000465091
113524350	LOC113524350	1.10332	0.000395375
113524360	LOC113524360	-1.26441	0.00107086
113524365	LOC113524365	1.64557	2.83787e-06
113524366	LOC113524366	2.82594	0.0014679
113524384	LOC113524384	-1.33948	0.00634844
113524386	LOC113524386	3.09773	6.93123e-06
113524392	LOC113524392	-1.97822	0.0166579
113524432	LOC113524432	3.02078	0.000149242
113524442	LOC113524442	2.0596	0.000896612
113524481	LOC113524481	2.37075	1.16256e-09
113524508	LOC113524508	3.70512	0.0105146
113524520	LOC113524520	2.28942	0.000159956
113524522	LOC113524522	2.71914	0.0102035
113524531	LOC113524531	1.80929	3.64306e-06
113524541	LOC113524541	1.0279	0.00421976
113524561	LOC113524561	1.17447	0.00143088
113524562	LOC113524562	1.41221	0.00914926
113524568	LOC113524568	2.81177	0.00184972
113524587	LOC113524587	2.39804	5.53478e-07
113524615	LOC113524615	1.01882	0.0194195
113524626	LOC113524626	1.40797	0.0155674
113524628	LOC113524628	1.47257	0.00254203
113524629	LOC113524629	1.21275	0.0109225
113524630	LOC113524630	1.17027	0.000298708
113524631	LOC113524631	1.44602	0.0189678
113524632	LOC113524632	1.33501	0.000140765
113524633	LOC113524633	1.99652	0.0434852
113524634	LOC113524634	1.71988	7.03898e-06
113524641	LOC113524641	1.79829	1.07275e-05
113524642	LOC113524642	3.11852	3.00886e-05
113524646	LOC113524646	1.0633	0.0267996
113524650	LOC113524650	1.16362	0.0434708
113524666	LOC113524666	-1.70238	0.0386212
113524725	LOC113524725	3.32521	2.26268e-17
113524727	LOC113524727	2.81958	1.93722e-07
113524729	LOC113524729	1.59602	0.00109364
113524735	LOC113524735	1.25387	0.00615142
113524738	LOC113524738	5.73882	0.000385729
113524742	LOC113524742	2.92724	2.5103e-05
113524757	LOC113524757	1.20589	0.0230259
113524759	LOC113524759	1.89438	0.00267878
113524763	LOC113524763	1.16794	0.042102
113524764	LOC113524764	1.70027	0.00409973
113524771	LOC113524771	2.1237	1.07658e-09
113524792	LOC113524792	1.46095	0.00909487
113524801	LOC113524801	2.74145	3.24936e-11
113524807	LOC113524807	1.61244	0.0122436
113524817	LOC113524817	-1.99594	8.28658e-11
113524819	LOC113524819	1.85891	0.0180162
113524820	LOC113524820	-2.36247	0.000725971
113524822	LOC113524822	2.34346	0.00384087
113524824	LOC113524824	1.3174	0.000364269
113524825	LOC113524825	2.13173	0.0057766
113524829	LOC113524829	5.88647	0.00799731
113524832	LOC113524832	3.5533	2.70946e-11
113524840	LOC113524840	2.34858	0.000752396
113524841	LOC113524841	2.47773	8.6419e-14
113524842	LOC113524842	2.43403	2.75915e-12
113524843	LOC113524843	3.24107	6.02716e-17
113524863	LOC113524863	-1.56187	0.00109143
113524867	LOC113524867	1.82657	0.0420177
113524871	LOC113524871	-1.34697	4.38749e-05
113524880	LOC113524880	-1.32025	0.00134612
113524884	LOC113524884	-4.12368	1.36175e-06
113524898	LOC113524898	2.22673	9.9735e-13
113524900	LOC113524900	1.85222	1.06865e-07
113524910	LOC113524910	2.68169	0.0151542
113524915	LOC113524915	3.6673	1.74623e-07
113524916	LOC113524916	-1.18074	0.000352685
113524926	LOC113524926	1.94631	2.72097e-07
113524927	LOC113524927	1.16925	0.0310638
113524928	LOC113524928	-1.54073	5.30693e-05
113524929	LOC113524929	1.59507	1.92238e-07
113524935	LOC113524935	1.54919	0.0175608
113524944	LOC113524944	-1.20502	0.00723096
113524947	LOC113524947	1.81916	0.000230201
113524955	LOC113524955	3.72389	7.25888e-21
113524958	LOC113524958	1.10142	0.000498808
113525006	LOC113525006	-2.45144	6.34951e-09
113525018	LOC113525018	3.83971	0.00660909
113525031	LOC113525031	1.07837	0.00429591
113525032	LOC113525032	1.26626	0.00164216
113525065	LOC113525065	-5.59536	1.79864e-17
113525068	LOC113525068	3.23447	4.07311e-14
113525082	LOC113525082	3.54991	2.84703e-09
113525084	LOC113525084	1.98689	4.49972e-05
113525087	LOC113525087	2.77538	1.06628e-06
113525088	LOC113525088	1.66198	0.000505103
113525098	LOC113525098	1.77293	9.53865e-10
113525099	LOC113525099	2.19292	0.00857886
113525100	LOC113525100	1.30184	0.0388892
113525105	LOC113525105	2.58248	0.0205196
113525113	LOC113525113	7.75734	2.3755e-07
113525120	LOC113525120	-1.1068	0.0208012
113525123	LOC113525123	4.18357	6.65996e-32
113525124	LOC113525124	5.79419	4.83479e-55
113525130	LOC113525130	3.80089	1.13216e-14
113525146	LOC113525146	2.35541	0.000121458
113525158	LOC113525158	-7.19525	2.76656e-25
113525166	LOC113525166	1.36293	0.012009
113525176	LOC113525176	1.84622	5.12912e-05
113525182	LOC113525182	-3.09087	0.0307767
113525183	LOC113525183	-1.18671	0.0167179
113525195	LOC113525195	3.03075	2.3389e-12
113525235	LOC113525235	1.48666	0.0154876
113525258	LOC113525258	1.04121	0.0247119
113525260	LOC113525260	1.42239	7.81101e-05
113525261	LOC113525261	5.85668	2.42699e-25
113525267	LOC113525267	5.63929	5.50283e-11
113525292	LOC113525292	1.79729	8.6028e-07
113525293	LOC113525293	1.49274	0.000238556
113525294	LOC113525294	5.48564	4.60199e-26
113525300	LOC113525300	1.64273	0.00122515
113525302	LOC113525302	4.63715	0.000783112
113525303	LOC113525303	-1.88744	0.000151597
113525320	LOC113525320	-1.33483	0.0230897
113525332	LOC113525332	1.40473	0.00427876
113525363	LOC113525363	-1.03686	0.00119641
113525372	LOC113525372	2.93357	0.0140984
113525384	LOC113525384	1.03928	0.00540088
113525390	LOC113525390	-1.43731	0.00583422
113525417	LOC113525417	1.38788	0.0440806
113525420	LOC113525420	1.46146	6.24782e-06
113525423	LOC113525423	1.02835	0.0214274
113525438	LOC113525438	1.97423	0.000478366
113525439	LOC113525439	-1.1715	0.00172342
113525487	LOC113525487	1.82258	2.45829e-05
113525488	LOC113525488	2.08027	1.07567e-05
113525491	LOC113525491	5.07253	0.0162051
113525508	LOC113525508	1.94976	1.97944e-05
113525516	LOC113525516	-1.37254	0.000273746
113525555	LOC113525555	1.75422	3.28111e-07
113525565	LOC113525565	3.24585	3.61727e-20
113525580	LOC113525580	-1.2544	0.00929783
113525597	LOC113525597	1.50857	3.0869e-07
113525600	LOC113525600	1.83256	0.0284321
113525615	LOC113525615	4.91969	0.00436243
113525623	LOC113525623	-1.14165	0.00912322
113525649	LOC113525649	2.97325	0.00428876
113525659	LOC113525659	-2.01703	0.000858397
113525663	LOC113525663	-1.22638	0.00122747
113525669	LOC113525669	1.42979	0.000514877
113525687	LOC113525687	-1.05493	0.00268643
113525704	LOC113525704	-3.76612	0.00444726
113525707	LOC113525707	-1.55612	0.00919012
113525717	LOC113525717	-1.41795	0.00213493
113525722	LOC113525722	2.15665	0.0142968
113525729	LOC113525729	6.73977	7.99592e-20
113525738	LOC113525738	-2.24035	6.48927e-07
113525760	LOC113525760	-1.93242	0.0111536
113525762	LOC113525762	-1.66317	0.0483654
113525786	LOC113525786	2.28049	0.00302999
113525810	LOC113525810	-1.09312	0.0442006
113525821	LOC113525821	-1.35192	0.0428753
113525827	LOC113525827	-1.84312	0.00537596
113525835	LOC113525835	-1.79081	0.00179682
113525845	LOC113525845	1.11648	0.000401526
113525847	LOC113525847	1.25199	0.00479701
113525856	LOC113525856	1.12146	0.000576581
113525873	LOC113525873	1.72123	5.47787e-06
113525878	LOC113525878	1.04585	0.000959961
113525879	LOC113525879	1.57029	6.65389e-07
113525893	LOC113525893	-1.12877	0.0135545
113525903	LOC113525903	-1.25179	5.82005e-05
113525910	LOC113525910	2.84416	3.66594e-07
113525918	LOC113525918	4.79186	7.29845e-31
113525919	LOC113525919	1.45218	3.88304e-05
113525973	LOC113525973	5.7043	0.000730176
113525982	LOC113525982	2.06499	0.0346222
113525988	LOC113525988	1.63901	4.13469e-08
113525996	LOC113525996	1.12611	0.0171007
113526011	LOC113526011	2.99719	1.0506e-16
113526043	LOC113526043	-1.4414	0.0174158
113526065	LOC113526065	-1.18925	0.00467941
113526131	LOC113526131	2.38546	0.00433106
113526132	LOC113526132	1.39005	0.00198838
113526139	LOC113526139	3.36412	2.83257e-05
113526140	LOC113526140	-1.34478	4.22477e-05
113526150	LOC113526150	1.74275	0.0144308
113526154	LOC113526154	-1.03725	0.000576608
113526164	LOC113526164	2.15331	0.00106206
113526178	LOC113526178	3.21042	2.68198e-15
113526190	LOC113526190	1.74093	1.05967e-06
113526198	LOC113526198	7.28239	5.5225e-11
113526201	LOC113526201	4.66944	9.73105e-09
113526251	LOC113526251	1.79374	0.0385241
113526267	LOC113526267	1.00447	0.00410836
113526288	LOC113526288	-1.57322	7.08523e-06
113526293	LOC113526293	1.6512	0.00150702
113526340	LOC113526340	1.879	0.00581497
113526341	LOC113526341	-1.45211	0.000234706
113526356	LOC113526356	3.16614	1.725e-13
113526369	LOC113526369	-1.25572	0.0304463
113526386	LOC113526386	2.0718	0.00269333
113526404	LOC113526404	-1.07757	0.00110787
113526411	LOC113526411	1.46658	0.000153884
113526417	LOC113526417	2.13787	7.66551e-05
113526444	LOC113526444	2.33296	2.94427e-07
113526447	LOC113526447	2.46414	0.0202707
113526472	LOC113526472	3.047	0.0260971
113526482	LOC113526482	1.86742	0.00748668
113526484	LOC113526484	2.33073	0.00151866
113526505	LOC113526505	1.03695	0.00982166
113526514	LOC113526514	-1.16565	0.00580839
113526524	LOC113526524	-1.17952	0.000693075
113526532	LOC113526532	2.57475	0.0401587
113526541	LOC113526541	1.78999	0.0377272
113526546	LOC113526546	1.22449	0.0153272
113526581	LOC113526581	-1.42264	1.80843e-06
113526623	LOC113526623	1.04325	0.00841766
113526630	LOC113526630	1.91092	3.29866e-05
113526635	LOC113526635	1.09383	0.00332932
113526641	LOC113526641	-1.21973	0.00233082
113526683	LOC113526683	2.54264	0.0436405
113526685	LOC113526685	3.91192	0.0172862
113526703	LOC113526703	-1.22283	5.5834e-05
113526709	LOC113526709	-1.14224	0.00101584
113526710	LOC113526710	1.58808	0.0187762
113526714	LOC113526714	-2.19324	0.0196794
113526786	LOC113526786	3.38853	5.07472e-05
113526789	LOC113526789	1.01471	0.0083231
113526840	LOC113526840	1.12355	0.0225364
113526864	LOC113526864	-1.5873	4.75384e-05
113526874	LOC113526874	5.47177	0.0055487
113526879	LOC113526879	-1.18918	0.000421619
113526884	LOC113526884	1.4461	0.0360604
113526894	LOC113526894	1.30323	0.017661
113526916	LOC113526916	1.11566	0.0379396
113526936	LOC113526936	1.6194	4.02392e-08
113526937	LOC113526937	2.69381	1.32938e-08
113526953	LOC113526953	4.45226	0.0317051
113526958	LOC113526958	1.01489	0.0282279
113526962	LOC113526962	1.21609	0.0104085
113526964	LOC113526964	1.65994	2.35318e-06
113526974	LOC113526974	-1.62369	0.0036268
113526998	LOC113526998	-1.82484	2.81842e-06
113527001	LOC113527001	6.27991	1.16761e-51
113527029	LOC113527029	1.06318	0.00342002
113527033	LOC113527033	-1.41792	0.000164246
113527048	LOC113527048	1.36772	0.000150528
113527051	LOC113527051	6.84407	4.70201e-05
113527056	LOC113527056	-2.94209	7.15566e-05
113527068	LOC113527068	-3.23836	0.00163708
113527076	LOC113527076	-1.04173	0.0469553
113527080	LOC113527080	1.15571	0.0366156
113527083	LOC113527083	1.27581	0.000432846
113527086	LOC113527086	1.82367	3.29515e-05
113527100	LOC113527100	2.39671	4.07812e-07
113527156	LOC113527156	1.23916	0.000466213
113527217	LOC113527217	3.41029	2.93615e-12
113527218	LOC113527218	-1.12976	0.00859978
113527222	LOC113527222	-1.42414	0.00848992
113527229	LOC113527229	-1.12146	0.00997249
113527231	LOC113527231	1.84361	0.000434716
113527237	LOC113527237	-1.05327	0.00212886
113527248	LOC113527248	3.61209	0.000180836
113527272	LOC113527272	2.77622	6.08097e-06
113527277	LOC113527277	1.24666	0.0224411
113527284	LOC113527284	4.78761	0.0329943
113527291	LOC113527291	1.1013	0.000713562
113527309	LOC113527309	1.21482	0.00921793
113527312	LOC113527312	1.69528	0.0445097
113527340	LOC113527340	1.22944	0.00140871
113527342	LOC113527342	1.58213	2.70342e-06
113527354	LOC113527354	1.08792	0.00894615
113527368	LOC113527368	1.12791	0.00133364
113527373	LOC113527373	1.62599	0.00598779
113527376	LOC113527376	1.43194	0.00568105
113527387	LOC113527387	-1.40114	0.00343987
113527389	LOC113527389	1.32284	0.0372431
113527393	LOC113527393	1.08933	0.00563986
113527407	LOC113527407	-1.3834	0.0154557
113527415	LOC113527415	1.26608	0.0111227
113527448	LOC113527448	3.05022	0.000283226
113527459	LOC113527459	1.48785	0.000853164
113527467	LOC113527467	-1.11662	0.00363933
113527501	LOC113527501	1.26063	0.000140776
113527529	LOC113527529	1.3259	5.024e-05
113527530	LOC113527530	-1.46496	0.017565
113527541	LOC113527541	-1.69776	0.010335
113527543	LOC113527543	5.49287	1.55712e-06
113527545	LOC113527545	-1.63109	5.81818e-05
113527546	LOC113527546	1.22897	0.000332786
113527555	LOC113527555	1.22677	0.0310023
113527558	LOC113527558	1.35387	2.93715e-05
113527565	LOC113527565	4.71582	0.000228859
113527586	LOC113527586	2.28269	0.00476597
113527587	LOC113527587	1.57916	0.0359926
113527601	LOC113527601	1.01894	0.0402158
113527627	LOC113527627	2.15535	0.026576
113527628	LOC113527628	2.8333	3.17866e-17
113527638	LOC113527638	1.36322	0.00594103
113527642	LOC113527642	1.85132	7.29222e-05
113527648	LOC113527648	1.29265	0.00378823
113527651	LOC113527651	4.61697	0.0463436
113527661	LOC113527661	-1.18309	0.0103011
113527678	LOC113527678	1.74303	0.000716131
113527682	LOC113527682	2.58482	1.51852e-08
113527719	LOC113527719	1.44046	0.000101237
113527720	LOC113527720	-1.45706	4.95722e-05
113527721	LOC113527721	2.05968	9.99581e-05
113527760	LOC113527760	1.05328	0.00214018
113527764	LOC113527764	-2.6527	0.0150294
113527768	LOC113527768	1.73607	9.74378e-06
113527774	LOC113527774	-1.36136	0.00866587
113527787	LOC113527787	2.60443	6.93035e-05
113527853	LOC113527853	-1.04127	0.000105023
113527881	LOC113527881	1.96577	3.40398e-05
113527890	LOC113527890	1.14449	0.00153377
113527894	LOC113527894	-1.26537	0.0055238
113527899	LOC113527899	1.93113	0.0279585
113527901	LOC113527901	1.33562	0.00876721
113527907	LOC113527907	3.91636	6.89666e-08
113527910	LOC113527910	1.50053	0.023705
113527922	LOC113527922	-1.10262	0.000860126
113527929	LOC113527929	-1.80296	1.0898e-05
113527937	LOC113527937	1.84422	8.87332e-06
113527939	LOC113527939	1.31416	0.000263772
113527947	LOC113527947	2.21942	0.00180817
113527955	LOC113527955	-1.27044	0.000433719
113527960	LOC113527960	-3.82935	2.39826e-15
113527977	LOC113527977	1.43894	1.60143e-05
113527990	LOC113527990	2.64863	2.13522e-17
113527991	LOC113527991	2.77546	1.04554e-18
113527992	LOC113527992	1.97581	8.5301e-10
113527993	LOC113527993	2.0939	1.76786e-08
113527995	LOC113527995	2.19708	0.000456684
113527998	LOC113527998	1.54543	0.0248579
113528003	LOC113528003	1.36702	0.0364765
113528011	LOC113528011	-1.05338	0.00227662
113528025	LOC113528025	3.02465	1.65782e-11
113528067	LOC113528067	1.9476	0.0263706
113528070	LOC113528070	3.26107	0.00115349
113528076	LOC113528076	2.33687	9.33777e-10
113528086	LOC113528086	-1.24796	0.00842048
113528100	LOC113528100	4.64269	6.26386e-37
113528104	LOC113528104	-1.01718	0.0336695
113528118	LOC113528118	1.03449	0.000379793
113528128	LOC113528128	-1.74609	2.97767e-05
113528141	LOC113528141	3.2819	1.97098e-12
113528169	LOC113528169	-2.41901	6.05129e-05
113528182	LOC113528182	2.7898	0.00512153
113528184	LOC113528184	1.06545	0.00595966
113528187	LOC113528187	-1.25558	1.92446e-05
113528197	LOC113528197	4.61697	0.0463436
113528198	LOC113528198	1.82479	6.00534e-05
113528207	LOC113528207	2.96267	0.00053644
113528215	LOC113528215	5.62452	1.19418e-16
113528245	LOC113528245	-1.03098	0.0112403
113528249	LOC113528249	1.57981	0.0184413
113528250	LOC113528250	1.21266	0.00113441
113528314	LOC113528314	2.37773	3.82377e-07
113528323	LOC113528323	2.54839	0.00552342
113528346	LOC113528346	1.04469	0.0275179
113528355	LOC113528355	-3.23866	0.00632418
113528379	LOC113528379	1.28673	0.0127886
113528385	LOC113528385	1.98077	0.00308881
113528387	LOC113528387	-1.6775	3.4931e-05
113528389	LOC113528389	4.71806	0.00739979
113528401	LOC113528401	2.08713	2.01135e-08
113528413	LOC113528413	3.61988	2.20039e-23
113528416	LOC113528416	-1.80756	0.00840613
113528418	LOC113528418	2.64607	2.02641e-07
113528425	LOC113528425	3.68249	9.54753e-14
113528434	LOC113528434	1.08753	5.93832e-05
113528449	LOC113528449	-2.00616	5.57593e-06
113528459	LOC113528459	1.93251	0.0214603
113528462	LOC113528462	-3.38946	0.0224075
113528465	LOC113528465	3.35062	0.00238199
113528466	LOC113528466	2.07799	0.00388582
113528474	LOC113528474	1.88441	0.0219185
113528502	LOC113528502	3.56667	1.63986e-06
113528518	LOC113528518	1.06092	0.000695699
113528525	LOC113528525	1.76706	1.59657e-05
113528534	LOC113528534	2.14575	1.67319e-07
113528537	LOC113528537	-1.4868	3.5959e-05
113528538	LOC113528538	-2.32775	5.14733e-07
113528619	LOC113528619	-1.34304	0.0129855
113528631	LOC113528631	1.10983	0.0227361
113528686	LOC113528686	-1.05819	0.0182172
113528690	LOC113528690	2.3941	1.23701e-07
113528713	LOC113528713	-1.36948	0.00159082
113528737	LOC113528737	2.89953	1.61802e-09
113528750	LOC113528750	-1.04922	0.0173921
113528752	LOC113528752	1.39389	0.000214519
113528756	LOC113528756	1.15876	0.000353571
113528764	LOC113528764	1.12831	0.0160754
113528768	LOC113528768	5.07318	1.61587e-06
113528811	LOC113528811	1.65708	1.89004e-05
113528813	LOC113528813	-4.45211	0.0393905
113528818	LOC113528818	1.29675	1.07977e-05
113528828	LOC113528828	1.71281	5.82487e-06
113528851	LOC113528851	-1.34151	5.90283e-05
113528870	LOC113528870	-1.10569	0.00188831
113528881	LOC113528881	1.69	0.00716674
113528885	LOC113528885	1.23157	0.000323006
113528888	LOC113528888	1.39098	0.0278514
113528896	LOC113528896	-1.14989	0.0014644
113528911	LOC113528911	-1.44105	0.0129511
113528924	LOC113528924	2.69669	6.71679e-14
113528940	LOC113528940	1.86257	0.00435543
113528941	LOC113528941	2.66075	0.0155802
113528966	LOC113528966	-1.39174	6.93383e-06
113528968	LOC113528968	1.1539	0.0238269
113528969	LOC113528969	1.3642	0.0164986
113528981	LOC113528981	1.72537	0.00395427
113528988	LOC113528988	5.14766	0.0295002
113529030	LOC113529030	5.15056	0.00263898
113529044	LOC113529044	3.8696	3.8652e-10
113529045	LOC113529045	2.60636	3.24622e-13
113529051	LOC113529051	2.8935	3.36873e-11
113529090	LOC113529090	-1.26722	6.89498e-05
113529093	LOC113529093	-1.09665	0.00185914
113529095	LOC113529095	-1.36533	0.000300786
113529125	LOC113529125	1.42547	2.36657e-05
113529126	LOC113529126	2.81785	0.000130654
113529137	LOC113529137	2.77222	1.28017e-15
113529148	LOC113529148	1.42375	0.015675
113529149	LOC113529149	1.59255	9.57581e-06
113529159	LOC113529159	-1.16145	0.0037765
113529168	LOC113529168	1.60617	6.46088e-07
113529201	LOC113529201	1.89099	0.000173364
113529216	LOC113529216	1.09845	0.0213868
113529226	LOC113529226	-1.13882	0.000369546
113529235	LOC113529235	-1.03849	0.00306708
113529244	LOC113529244	-1.92231	1.20919e-05
113529261	LOC113529261	1.26214	0.0103072
113529286	LOC113529286	2.22409	1.55913e-05
113529352	LOC113529352	1.0661	0.00575738
113529379	LOC113529379	1.70315	2.92063e-06
113529381	LOC113529381	1.3754	0.00276852
113529382	LOC113529382	2.36014	3.37273e-14
113529501	LOC113529501	1.04203	0.00308068
113529515	LOC113529515	3.81883	0.00014255
113529524	LOC113529524	1.34515	0.00028686
113529535	LOC113529535	1.50385	0.00222677
113529556	LOC113529556	1.61499	6.65913e-05
113529564	LOC113529564	1.7805	0.000494733
113529587	LOC113529587	1.16368	0.000109476
113529593	LOC113529593	2.11016	0.000628597
113529606	LOC113529606	2.17003	1.16846e-09
113529611	LOC113529611	1.52178	0.000303573
113529638	LOC113529638	1.33152	5.4673e-06
113529675	LOC113529675	-1.74406	3.62604e-05
113529702	LOC113529702	1.24636	0.00141348
113529724	LOC113529724	2.49908	1.00119e-06
113529727	LOC113529727	3.54698	4.78906e-12
113529733	LOC113529733	1.42651	8.5482e-06
113529735	LOC113529735	2.36662	7.20343e-11
113529749	LOC113529749	3.30277	2.89193e-20
113529760	LOC113529760	-1.71263	1.57206e-07
113529773	LOC113529773	-1.18113	9.41172e-05
113529775	LOC113529775	1.0528	0.0431747
113529791	LOC113529791	1.47811	0.00794335
113529795	LOC113529795	-1.1796	0.0199196
113529803	LOC113529803	-1.40328	2.32043e-06
113529826	LOC113529826	1.503	0.0170649
113529841	LOC113529841	1.50272	0.0197666
113529873	LOC113529873	2.55482	4.0021e-15
113529874	LOC113529874	2.7134	6.75328e-12
113529881	LOC113529881	4.2931	4.87296e-40
113529914	LOC113529914	1.41955	0.0138678
113529939	LOC113529939	1.32449	1.79285e-06
113529942	LOC113529942	1.47486	0.0073491
113529944	LOC113529944	1.7243	0.0135986
113529960	LOC113529960	-1.70044	0.00676521
113529963	LOC113529963	-1.71782	7.60844e-05
113529998	LOC113529998	1.11364	0.00100172
113530000	LOC113530000	1.53726	0.00608532
113530011	LOC113530011	1.61604	0.000505611
113530073	LOC113530073	-5.16976	1.2993e-07
113530076	LOC113530076	1.63296	2.54761e-07
113530080	LOC113530080	-1.12349	0.0233936
113530084	LOC113530084	4.93373	0.0227055
113530107	LOC113530107	1.5889	6.75754e-06
113530130	LOC113530130	-2.80683	1.22187e-06
113530141	LOC113530141	2.10955	3.65872e-10
113530143	LOC113530143	1.76163	4.75748e-06
113530152	LOC113530152	1.07137	0.00370926
113530154	LOC113530154	1.04907	0.00130844
113530168	LOC113530168	-1.01539	0.000211495
113530181	LOC113530181	1.32476	0.00855727
113530205	LOC113530205	1.57579	0.0101012
113530218	LOC113530218	1.00206	0.00130186
113530253	LOC113530253	3.16636	4.09176e-09
113530257	LOC113530257	-1.12727	0.00235458
113530266	LOC113530266	-2.81298	0.00018998
113530270	LOC113530270	1.13277	0.000285266
113530350	LOC113530350	4.05006	3.08513e-24
113530360	LOC113530360	3.05502	0.0286373
113530369	LOC113530369	-2.88899	1.92933e-07
113530398	LOC113530398	1.07134	0.0157025
113530412	LOC113530412	4.45842	5.90729e-07
113530413	LOC113530413	2.22622	0.0369021
113530414	LOC113530414	-1.09037	0.0324242
113530415	LOC113530415	4.10967	0.0353984
113530437	LOC113530437	1.10094	0.000530967
113530506	LOC113530506	2.1577	0.000374473
113530509	LOC113530509	1.40051	2.97922e-06
113530513	LOC113530513	3.45778	0.0013133
113530517	LOC113530517	1.63065	0.00027566
113530519	LOC113530519	2.03379	0.0241178
113530535	LOC113530535	-1.08391	0.00114501
113530541	LOC113530541	1.59656	0.0465797
113530556	LOC113530556	5.93411	0.00134114
113530559	LOC113530559	1.58508	3.50423e-05
113530564	LOC113530564	1.61614	8.80918e-06
113530567	LOC113530567	4.12666	2.42554e-05
113530569	LOC113530569	1.90615	0.0059272
113530571	LOC113530571	2.1033	0.00626316
113530618	LOC113530618	1.49846	0.0127452
113530680	LOC113530680	1.10519	0.0048785
113530700	LOC113530700	-1.80216	0.000641494
113530721	LOC113530721	1.73714	0.00331525
113530723	LOC113530723	2.07272	0.0185903
113530725	LOC113530725	-1.17348	0.00052096
113530762	LOC113530762	1.65148	3.39931e-05
113530771	LOC113530771	1.76881	3.69677e-05
113530781	LOC113530781	-2.18868	3.40349e-14
113530784	LOC113530784	-1.27129	0.0298031
113530788	LOC113530788	1.37657	0.00301693
113530812	LOC113530812	1.74759	0.000921474
113530813	LOC113530813	1.99796	0.000176938
113530815	LOC113530815	1.71152	0.000300026
113530817	LOC113530817	1.45326	0.000250845
113530832	LOC113530832	-1.23327	0.00595084
113530840	LOC113530840	1.17907	4.92543e-05
113530844	LOC113530844	1.03202	0.0262947
113530845	LOC113530845	3.22637	0.00141179
113530856	LOC113530856	5.07253	0.0162051
113530878	LOC113530878	1.10582	0.000422539
113530882	LOC113530882	1.52511	0.0021114
113530894	LOC113530894	1.09269	0.00888804
113530896	LOC113530896	1.17753	0.0374445
113530900	LOC113530900	-1.29861	0.000163908
113530911	LOC113530911	1.47994	0.000435969
113530918	LOC113530918	3.54976	0.000886954
113530919	LOC113530919	2.71019	0.000426738
113530928	LOC113530928	2.14631	1.88542e-05
113530929	LOC113530929	1.84887	3.43168e-06
113530936	LOC113530936	1.47284	0.00349992
113530946	LOC113530946	-1.51651	3.70833e-05
113530949	LOC113530949	1.12943	0.0202176
113530966	LOC113530966	2.97933	0.0138636
113530981	LOC113530981	-1.24855	0.00126485
113531007	LOC113531007	1.02445	0.00848854
113531020	LOC113531020	1.38846	1.09843e-05
113531028	LOC113531028	-1.12642	0.0174575
113531038	LOC113531038	1.47119	0.000143593
113531040	LOC113531040	1.01169	0.00139193
113531043	LOC113531043	3.30844	5.67063e-19
113531058	LOC113531058	-1.04564	0.018576
113531070	LOC113531070	-1.2855	0.00528423
113531071	LOC113531071	1.56136	0.000271117
113531102	LOC113531102	1.16948	0.00788428
113531103	LOC113531103	1.11343	0.000350528
113531106	LOC113531106	1.56442	0.00125616
113531113	LOC113531113	3.40301	1.13913e-07
113531114	LOC113531114	-1.26885	0.00518317
113531119	LOC113531119	-1.03839	0.00120012
113531136	LOC113531136	1.17188	0.000524985
113531139	LOC113531139	2.20121	0.000281895
113531141	LOC113531141	4.37875	1.97689e-15
113531143	LOC113531143	-1.52465	8.87426e-05
113531149	LOC113531149	5.13211	7.5709e-07
113531175	LOC113531175	3.67348	1.42183e-08
113531178	LOC113531178	3.37307	0.0269438
113531182	LOC113531182	2.65783	0.00536794
113531183	LOC113531183	-1.72195	1.11396e-05
113531188	LOC113531188	-1.12696	0.00850257
113531200	LOC113531200	2.45136	0.0217393
113531201	LOC113531201	1.29185	0.0207931
113531202	LOC113531202	1.06374	0.000567477
113531206	LOC113531206	2.72257	0.023958
113531207	LOC113531207	3.3598	0.0364609
113531208	LOC113531208	1.269	0.000782506
113531212	LOC113531212	-3.43862	1.50733e-16
113531224	LOC113531224	4.30943	7.77875e-36
113531226	LOC113531226	2.80172	4.50521e-16
113531227	LOC113531227	4.02458	5.91741e-28
113531231	LOC113531231	1.27675	0.00698864
113531235	LOC113531235	2.76104	1.10888e-14
113531237	LOC113531237	2.2054	0.00504148
113531261	LOC113531261	-1.06565	0.000887366
113531275	LOC113531275	4.55323	6.23492e-09
113531278	LOC113531278	2.37922	3.41458e-08
113531294	LOC113531294	1.06773	0.000473856
113531296	LOC113531296	2.17782	0.00787334
113531304	LOC113531304	-1.34825	0.0327841
113531318	LOC113531318	2.16601	0.025043
113531331	LOC113531331	1.37967	0.0123602
113531338	LOC113531338	4.81296	0.00602146
113531367	LOC113531367	2.89384	1.61898e-07
113531375	LOC113531375	1.28709	0.0163143
113531377	LOC113531377	-1.02542	0.00349936
113531392	LOC113531392	3.28992	1.44347e-11
113531410	LOC113531410	-1.44345	0.000755936
113531413	LOC113531413	1.38162	5.62618e-06
113531414	LOC113531414	-1.95041	0.000199761
113531425	LOC113531425	1.61565	0.000643527
113531433	LOC113531433	1.23561	0.00345859
113531434	LOC113531434	1.77961	0.0202619
113531454	LOC113531454	1.37498	0.0249452
113531464	LOC113531464	1.50913	9.89157e-05
113531470	LOC113531470	1.22404	0.000220031
113531474	LOC113531474	2.04367	0.000880739
113531479	LOC113531479	4.21919	0.00196823
113531483	LOC113531483	1.59918	0.00191973
113531485	LOC113531485	-1.29465	0.00133089
113531488	LOC113531488	-1.14113	0.00466249
113531499	LOC113531499	1.49528	0.0111199
113531524	LOC113531524	3.01909	1.60218e-15
113531529	LOC113531529	1.95914	0.00030838
113531559	LOC113531559	-1.36453	0.0136242
113531593	LOC113531593	3.17225	2.7047e-11
113531602	LOC113531602	2.91785	0.0057528
113531607	LOC113531607	-1.06446	0.00028149
113531646	LOC113531646	-1.68414	0.0182401
113531647	LOC113531647	1.77342	0.000445899
113531664	LOC113531664	2.78013	0.000487955
113531703	LOC113531703	-2.55891	0.0263251
113531744	LOC113531744	1.90085	2.44898e-05
113531750	LOC113531750	-1.09881	0.00208097
113531759	LOC113531759	-1.56137	7.99519e-06
113531776	LOC113531776	2.26776	2.00999e-06
113531803	LOC113531803	3.5269	2.21526e-07
113531807	LOC113531807	1.70407	0.00291198
113531810	LOC113531810	1.24892	0.0136304
113531813	LOC113531813	1.2014	0.0139242
113531818	LOC113531818	1.98384	2.72846e-05
113531826	LOC113531826	1.28212	0.00113889
113531833	LOC113531833	-2.4753	0.0200382
113531838	LOC113531838	5.09339	3.40965e-05
113531839	LOC113531839	-1.20074	0.00352073
113531843	LOC113531843	-1.21028	0.020974
113531844	LOC113531844	7.32585	6.49172e-19
113531846	LOC113531846	2.35821	0.0304976
113531866	LOC113531866	1.63285	0.0426455
113531873	LOC113531873	1.0455	0.0010734
113531881	LOC113531881	-1.06435	0.00181304
113531892	LOC113531892	-1.32888	0.00322109
113531894	LOC113531894	3.61702	1.03392e-13
113531897	LOC113531897	-1.00574	0.00132741
113531914	LOC113531914	-1.30342	0.0129617
113531956	LOC113531956	3.87269	0.0107338
113531978	LOC113531978	1.49062	0.0033933
113531999	LOC113531999	-2.0737	6.54587e-11
113532000	LOC113532000	-1.02802	0.000433144
113532034	LOC113532034	-2.0884	0.0130109
113532039	LOC113532039	-1.01073	0.00578332
113532059	LOC113532059	1.14416	0.000821735
113532074	LOC113532074	2.19527	0.0066511
113532078	LOC113532078	3.34113	3.10561e-09
113532087	LOC113532087	4.08091	1.57066e-26
113532107	LOC113532107	1.30689	0.0490544
113532119	LOC113532119	1.83784	0.0458355
113532133	LOC113532133	-1.12039	0.000469133
113532135	LOC113532135	2.09694	2.84052e-06
113532141	LOC113532141	1.00192	0.00969398
113532158	LOC113532158	-1.1744	0.0118615
113532162	LOC113532162	-2.19825	5.18809e-07
113532170	LOC113532170	2.6146	1.00187e-13
113532179	LOC113532179	-1.66627	2.51949e-09
113532181	LOC113532181	1.29895	7.49829e-06
113532196	LOC113532196	1.20107	0.003393
113532208	LOC113532208	2.23283	1.11329e-05
113532226	LOC113532226	3.60691	0.000675576
113532227	LOC113532227	1.58249	8.32532e-05
113532235	LOC113532235	1.13942	0.00801191
113532253	LOC113532253	2.88096	3.96013e-05
113532259	LOC113532259	1.72184	0.00605535
113532263	LOC113532263	2.15879	0.0280008
113532266	LOC113532266	2.42689	0.000295322
113532299	LOC113532299	-1.01938	0.0135363
113532301	LOC113532301	1.51489	0.00218235
113532319	LOC113532319	1.19316	0.0111239
113532323	LOC113532323	2.05802	0.00351894
113532331	LOC113532331	2.32689	0.0015647
113532343	LOC113532343	1.74949	0.00236229
113532348	LOC113532348	4.81596	4.87716e-57
113532364	LOC113532364	3.07322	1.74758e-10
113532368	LOC113532368	3.50048	3.41156e-11
113532388	LOC113532388	1.86674	1.11751e-06
113532416	LOC113532416	1.8055	1.50183e-05
113532423	LOC113532423	1.10507	0.000551975
113532499	LOC113532499	1.0525	0.00616114
113532510	LOC113532510	1.93284	4.4312e-05
113532527	LOC113532527	4.07595	1.60171e-22
113532530	LOC113532530	1.40447	0.0481075
113532533	LOC113532533	2.68371	0.00421161
113532547	LOC113532547	1.94072	0.0358361
113532559	LOC113532559	1.61739	0.000277879
113532582	LOC113532582	1.13852	0.0111712
113532583	LOC113532583	3.97526	7.55671e-05
113532594	LOC113532594	1.01019	0.0266087
113532606	LOC113532606	4.31234	7.54755e-11
113532608	LOC113532608	4.15389	8.56872e-24
113532610	LOC113532610	1.96197	3.12606e-10
113532611	LOC113532611	3.3006	4.23898e-07
113532615	LOC113532615	2.47364	7.91117e-05
113532619	LOC113532619	1.03027	0.0284905
113532634	LOC113532634	3.26301	0.0248001
113532637	LOC113532637	1.91866	3.70842e-07
113532648	LOC113532648	2.99838	4.10269e-09
113532656	LOC113532656	-1.19436	0.0320454
113532680	LOC113532680	-1.50516	8.81112e-06
113532684	LOC113532684	1.8933	2.76079e-09
113532687	LOC113532687	2.71659	1.97777e-16
113532693	LOC113532693	2.15883	0.000106742
113532695	LOC113532695	1.51106	0.00133137
113532727	LOC113532727	-1.50177	1.68099e-05
113532733	LOC113532733	1.5399	0.0141533
113532735	LOC113532735	2.23214	6.94235e-06
113532736	LOC113532736	2.4467	7.14297e-10
113532742	LOC113532742	-1.16639	1.26312e-05
113532758	LOC113532758	2.42263	0.0019301
113532765	LOC113532765	1.62514	0.000440171
113532775	LOC113532775	3.92608	0.0466885
113532789	LOC113532789	1.81534	3.11488e-07
113532792	LOC113532792	2.39426	0.0377219
113532794	LOC113532794	2.94929	1.99375e-08
113532798	LOC113532798	3.8571	1.48989e-08
113532800	LOC113532800	-1.04648	0.0369653
113532802	LOC113532802	3.37021	7.59147e-05
113532804	LOC113532804	3.48011	0.00160288
113532805	LOC113532805	1.05779	0.0267393
113532819	LOC113532819	2.57786	0.0121637
113532831	LOC113532831	1.15317	0.0147578
113532875	LOC113532875	2.06462	1.257e-08
113532896	LOC113532896	1.62848	2.16452e-05
113532897	LOC113532897	2.72391	1.80176e-10
113532915	LOC113532915	3.8281	4.22639e-19
113532916	LOC113532916	3.52128	0.00471168
113532921	LOC113532921	1.23442	0.000418523
113532929	LOC113532929	1.68984	1.58597e-07
113532933	LOC113532933	-1.34654	0.000166581
113532938	LOC113532938	1.261	0.000670734
113532940	LOC113532940	2.17199	3.21019e-11
113532949	LOC113532949	-2.687	1.90853e-10
113532952	LOC113532952	4.77898	5.5463e-19
113532964	LOC113532964	2.2328	0.000519016
113532967	LOC113532967	-1.0816	0.0055825
113532974	LOC113532974	3.62021	3.05685e-06
113532992	LOC113532992	-1.57339	0.00772941
113533003	LOC113533003	-2.93647	0.00327693
113533004	LOC113533004	1.27043	0.0301481
113533022	LOC113533022	1.28025	6.64617e-05
113533023	LOC113533023	-1.78756	3.53697e-06
113533027	LOC113533027	1.26703	6.37227e-05
113533043	LOC113533043	-1.11067	0.0471862
113533044	LOC113533044	-1.14066	0.000142584
113533058	LOC113533058	1.26132	0.0109628
113533059	LOC113533059	1.72734	0.000224484
113533061	LOC113533061	5.25575	0.0101733
113533081	LOC113533081	2.77191	4.09862e-13
113533094	LOC113533094	1.19223	4.81191e-05
113533096	LOC113533096	2.82229	0.0426719
113533106	LOC113533106	1.50776	0.047451
113533128	LOC113533128	2.80551	0.00465036
113533138	LOC113533138	3.06613	0.000100009
113533157	LOC113533157	-1.05749	0.00112842
113533193	LOC113533193	1.70292	0.00215139
113533215	LOC113533215	1.05719	0.0309596
113533218	LOC113533218	1.95331	8.73216e-09
113533220	LOC113533220	3.82216	0.00759155
113533222	LOC113533222	2.32824	6.00514e-07
113533223	LOC113533223	2.90896	1.10827e-10
113533224	LOC113533224	2.27945	6.93801e-08
113533244	LOC113533244	-1.0604	0.00200135
113533252	LOC113533252	-1.63459	6.41193e-06
113533288	LOC113533288	1.11489	0.00330542
113533294	LOC113533294	1.33818	3.80647e-05
113533299	LOC113533299	1.26316	0.0201614
113533314	LOC113533314	1.82357	3.09137e-09
113533329	LOC113533329	2.97918	1.19128e-13
113533345	LOC113533345	2.05979	0.000175043
113533366	LOC113533366	5.77389	1.1469e-71
113533377	LOC113533377	-1.04651	0.000547854
113533399	LOC113533399	-1.13063	0.0017279
113533430	LOC113533430	2.47276	0.00155407
113533453	LOC113533453	1.55685	0.00437849
113533465	LOC113533465	1.02633	0.0139443
113533471	LOC113533471	6.51046	0.0471084
113533473	LOC113533473	2.57489	0.00358639
113533481	LOC113533481	-1.26032	6.54578e-05
113533500	LOC113533500	4.81809	0.00589424
113533505	LOC113533505	1.32148	8.70236e-06
113533513	LOC113533513	2.54247	0.0185053
113533526	LOC113533526	6.81808	7.09766e-66
113533528	LOC113533528	3.08776	7.20793e-17
113533533	LOC113533533	2.58253	0.0146706
113533545	LOC113533545	-1.02536	0.00706998
113533551	LOC113533551	2.03632	0.000340474
113533584	LOC113533584	4.30017	0.000345272
113533608	LOC113533608	2.52503	8.37208e-07
113533609	LOC113533609	1.35686	0.000404669
113533611	LOC113533611	3.38561	4.35237e-10
113533630	LOC113533630	2.85431	3.29135e-13
113533635	LOC113533635	1.74248	0.00249804
113533638	LOC113533638	-1.25439	0.000894668
113533684	LOC113533684	4.28507	2.88696e-10
113533699	LOC113533699	1.88235	1.82048e-06
113533711	LOC113533711	1.30718	0.00356623
113533750	LOC113533750	1.73154	0.00681922
113533758	LOC113533758	-1.49543	3.10276e-05
113533764	LOC113533764	2.69161	0.0059567
113533765	LOC113533765	1.38758	0.00728617
113533766	LOC113533766	4.14221	2.78155e-05
113533771	LOC113533771	1.52058	0.0248484
113533773	LOC113533773	1.43135	0.0195826
113533778	LOC113533778	2.80236	0.0202355
113533815	LOC113533815	1.70036	0.000187228
113533828	LOC113533828	2.11271	0.0123907
113533839	LOC113533839	1.24639	0.00107257
113533853	LOC113533853	2.68065	3.33446e-07
113533873	LOC113533873	2.86887	3.12151e-05
113533879	LOC113533879	-1.19201	0.00037764
113533889	LOC113533889	1.84592	0.000101929
113533891	LOC113533891	1.11884	0.00371586
113533910	LOC113533910	2.36824	1.0456e-08
113533912	LOC113533912	1.07015	0.00683993
113533916	LOC113533916	2.37093	2.48188e-10
113533917	LOC113533917	2.07349	0.000712013
113533918	LOC113533918	3.93236	7.8828e-26
113533920	LOC113533920	3.87158	3.207e-27
113533926	LOC113533926	1.26858	0.000816331
113533934	LOC113533934	-1.29004	0.00309939
113533947	LOC113533947	-2.55994	0.00659141
113533950	LOC113533950	1.29191	0.000602922
113533984	LOC113533984	-1.30263	0.00014073
113533986	LOC113533986	1.45844	3.68982e-06
113533995	LOC113533995	1.58267	0.000158913
113534000	LOC113534000	-1.19678	0.00694451
113534007	LOC113534007	1.26304	0.00854093
113534033	LOC113534033	1.83482	0.000693534
113534034	LOC113534034	1.95143	1.14076e-09
113534041	LOC113534041	2.94235	6.8717e-05
113534095	LOC113534095	2.27466	0.000255116
113534096	LOC113534096	1.71574	0.000158718
113534106	LOC113534106	1.43821	0.000563949
113534114	LOC113534114	-1.60875	0.000908054
113534121	LOC113534121	1.61599	4.36489e-05
113534122	LOC113534122	3.70124	3.34987e-05
113534155	LOC113534155	3.21675	1.65936e-11
113534175	LOC113534175	1.70112	0.00291917
113534182	LOC113534182	1.21194	0.000363893
113534199	LOC113534199	-1.30834	0.00190209
113534207	LOC113534207	4.28115	9.63301e-19
113534231	LOC113534231	1.60961	0.000130626
113534276	LOC113534276	-1.00789	0.00999661
113534302	LOC113534302	3.41043	8.7212e-18
113534321	LOC113534321	4.85665	0.0290483
113534328	LOC113534328	1.31904	0.0259827
113534339	LOC113534339	-1.19278	0.000129933
113534344	LOC113534344	2.19713	2.72545e-05
113534348	LOC113534348	1.87583	1.16718e-06
113534387	LOC113534387	2.91828	7.57343e-10
113534388	LOC113534388	5.11444	3.41465e-05
113534405	LOC113534405	1.36022	6.95577e-06
113534436	LOC113534436	-1.18282	0.000462556
113534462	LOC113534462	-1.0435	0.00691564
113534480	LOC113534480	-1.81406	8.07762e-07
113534497	LOC113534497	1.87255	0.00017572
113534502	LOC113534502	1.08055	0.0171814
113534536	LOC113534536	2.61857	2.4213e-15
113534543	LOC113534543	1.0113	0.00234912
113534544	LOC113534544	3.69591	5.16231e-31
113534559	LOC113534559	1.24779	0.000236734
113534587	LOC113534587	2.76475	9.01249e-09
113534606	LOC113534606	5.31549	0.00867651
113534612	LOC113534612	3.09527	0.000462696
113534624	LOC113534624	-1.0332	0.00263756
113534638	LOC113534638	4.22399	0.023981
113534644	LOC113534644	3.42403	0.00668448
113534648	LOC113534648	2.00834	0.00926152
113534649	LOC113534649	3.31052	2.27257e-05
113534665	LOC113534665	2.71817	0.0266326
113534693	LOC113534693	1.28196	0.0364368
113534700	LOC113534700	1.28417	0.000421088
113534709	LOC113534709	2.82689	0.0371379
113534711	LOC113534711	4.61697	0.0463436
113534754	LOC113534754	-1.83871	6.63411e-05
113534771	LOC113534771	3.52382	6.33515e-10
113534785	LOC113534785	2.71971	1.98244e-13
113534806	LOC113534806	2.18321	2.51923e-05
113534814	LOC113534814	1.4587	0.0198281
113534825	LOC113534825	1.98028	0.0115761
113534857	LOC113534857	1.16254	0.00374754
113534858	LOC113534858	3.6967	3.18173e-09
113534863	LOC113534863	1.28815	0.000770251
113534864	LOC113534864	-1.29533	0.00321488
113534876	LOC113534876	-1.84034	3.06419e-07
113534884	LOC113534884	-1.20021	0.00882333
113534885	LOC113534885	1.40005	6.75299e-05
113534887	LOC113534887	1.21144	0.0182982
113534889	LOC113534889	-1.55591	0.000525459
113534901	LOC113534901	1.22871	0.000341325
113534906	LOC113534906	-1.03668	0.0109637
113534908	LOC113534908	-1.2174	0.00792289
113534912	LOC113534912	-1.84483	7.63339e-05
113534919	LOC113534919	-1.45281	7.89339e-05
113534927	LOC113534927	2.75488	9.77355e-06
113534934	LOC113534934	2.23988	0.0154367
113534953	LOC113534953	-1.32329	0.0130248
113534963	LOC113534963	1.05187	0.0016497
113534967	LOC113534967	1.75882	1.20726e-05
113534970	LOC113534970	-1.01533	0.00134736
113534976	LOC113534976	-1.23482	0.0484145
113535009	LOC113535009	3.54901	1.87201e-17
113535025	LOC113535025	1.04023	0.0377396
113535031	LOC113535031	2.79571	3.51172e-13
113535084	LOC113535084	-1.3747	2.35133e-05
113535097	LOC113535097	-1.96544	2.19034e-07
113535131	LOC113535131	1.18025	0.0387716
113535145	LOC113535145	4.08956	0.000269707
113535158	LOC113535158	-1.07853	0.000993901
113535162	LOC113535162	2.61391	2.53454e-06
113535168	LOC113535168	-3.22995	0.031507
113535211	LOC113535211	3.86525	1.53308e-23
113535224	LOC113535224	1.83848	0.0106819
113535225	LOC113535225	1.48023	8.57606e-05
113535266	LOC113535266	-1.21059	0.0417951
113535303	LOC113535303	-1.10035	0.00227053
113535349	LOC113535349	-2.26442	0.0395372
113535355	LOC113535355	1.17567	0.000490167
113535383	LOC113535383	-1.08859	0.00880581
113535418	LOC113535418	3.51265	8.12822e-20
113535435	LOC113535435	-1.90872	2.30459e-06
113535472	LOC113535472	2.2053	4.65709e-09
113535473	LOC113535473	1.5284	1.017e-05
113535483	LOC113535483	3.13682	3.90284e-06
113535485	LOC113535485	3.15026	0.0495046
113535512	LOC113535512	1.44216	0.00129326
113535520	LOC113535520	4.6665	0.000131347
113535568	LOC113535568	-1.21621	0.000236446
113535571	LOC113535571	4.04436	0.00437992
113535586	LOC113535586	2.02425	0.00168238
113535587	LOC113535587	1.41364	1.40714e-05
113535590	LOC113535590	1.38715	3.04752e-06
113535591	LOC113535591	3.26436	7.78292e-23
113535606	LOC113535606	2.86801	1.52859e-15
113535618	LOC113535618	1.00924	0.0231874
113535622	LOC113535622	-1.21265	0.00044079
113535623	LOC113535623	-1.32	0.0415502
113535641	LOC113535641	-1.05451	0.0184629
113535644	LOC113535644	1.18561	0.00337644
113535661	LOC113535661	1.23859	0.000157149
113535693	LOC113535693	2.2466	1.43553e-07
113535696	LOC113535696	-1.64091	0.00320321
113535715	LOC113535715	2.59483	4.26313e-06
113535732	LOC113535732	2.69107	1.19353e-07
113535733	LOC113535733	2.55079	8.24219e-10
113535734	LOC113535734	2.36212	4.39896e-08
113535735	LOC113535735	1.27359	0.0179212
113535737	LOC113535737	2.5077	0.00019176
113535745	LOC113535745	-1.26602	0.000877199
113535785	LOC113535785	1.46115	0.0144144
113535788	LOC113535788	-1.31082	5.14787e-06
113535789	LOC113535789	1.058	0.00104371
113535791	LOC113535791	1.4849	1.03702e-05
113535800	LOC113535800	1.57117	0.0435892
113535803	LOC113535803	1.69664	0.0227145
113535810	LOC113535810	-3.37709	4.69867e-06
113535813	LOC113535813	-1.74445	1.55609e-06
113535837	LOC113535837	1.83662	0.00785975
113535855	LOC113535855	-1.10661	0.0135893
113535865	LOC113535865	1.59037	1.14249e-08
113535868	LOC113535868	1.42264	1.93064e-05
113535908	LOC113535908	1.66041	4.80194e-06
113535910	LOC113535910	-1.14084	0.0282873
113535932	LOC113535932	-2.49431	4.30282e-05
113535952	LOC113535952	1.99965	1.7058e-05
113535989	LOC113535989	1.09936	0.000636093
113536044	LOC113536044	2.33279	0.0351362
113536045	LOC113536045	1.6414	2.99206e-06
113536046	LOC113536046	2.90922	0.0213406
113536074	LOC113536074	3.00013	1.64469e-14
113536077	LOC113536077	1.11439	0.000671516
113536087	LOC113536087	1.00591	0.00808835
113536199	LOC113536199	2.46298	3.61807e-05
113536212	LOC113536212	2.07535	5.67526e-13
113536218	LOC113536218	1.04518	0.0297719
113536224	LOC113536224	-1.68636	0.0330509
113536229	LOC113536229	1.60987	0.00419553
113536230	LOC113536230	-3.51433	0.000366329
113536237	LOC113536237	2.98711	0.0111628
113536242	LOC113536242	-1.70817	0.00118427
113536243	LOC113536243	-1.04527	0.0104887
113536248	LOC113536248	-1.21991	0.00798868
113536255	LOC113536255	4.7009	0.0379556
113536287	LOC113536287	3.32231	3.0733e-05
113536291	LOC113536291	3.6272	4.6684e-16
113536293	LOC113536293	2.58886	0.000118227
113536316	LOC113536316	2.07171	0.00831241
113536320	LOC113536320	4.21299	0.0017791
113536323	LOC113536323	1.30079	0.000139529
113536332	LOC113536332	1.11959	0.0150358
113536350	LOC113536350	-2.05574	2.88019e-11
113536372	LOC113536372	1.4204	0.0101515
113536377	LOC113536377	-1.14574	0.00445187
113536396	LOC113536396	-1.07664	0.00620623
113536400	LOC113536400	2.71615	1.1214e-05
113536401	LOC113536401	1.49715	4.14243e-05
113536411	LOC113536411	2.39102	0.000543702
113536419	LOC113536419	1.22908	0.000232652
113536422	LOC113536422	1.77699	6.01404e-05
113536435	LOC113536435	1.46039	6.2951e-05
113536449	LOC113536449	1.13912	0.00752884
113536453	LOC113536453	-2.0453	2.08408e-06
113536474	LOC113536474	2.4774	0.00010357
113536499	LOC113536499	3.84757	0.000895506
113536523	LOC113536523	2.30577	0.000203835
113536545	LOC113536545	2.09483	0.00048272
113536554	LOC113536554	-1.05771	0.00194093
113536577	LOC113536577	1.69595	0.0113584
113536603	LOC113536603	-1.31993	0.020287
113536608	LOC113536608	3.23352	0.00501142
113536616	LOC113536616	1.13008	0.00443206
113536620	LOC113536620	1.09692	0.00821076
113536646	LOC113536646	1.75407	6.10777e-05
113536649	LOC113536649	-1.25088	0.00759476
113536654	LOC113536654	1.45108	3.48161e-07
113536660	LOC113536660	1.45513	0.0124052
113536672	LOC113536672	2.63834	2.01249e-19
113536692	LOC113536692	1.82569	0.0128665
113536710	LOC113536710	4.69628	0.0439148
113536727	LOC113536727	2.29229	0.0379847
113536734	LOC113536734	2.69897	1.04446e-10
113536768	LOC113536768	3.87302	0.049445
113536774	LOC113536774	1.24527	0.00207892
113536782	LOC113536782	-1.14162	0.000263784
113536786	LOC113536786	3.48526	6.5017e-18
113536823	LOC113536823	1.20652	0.00138438
113536831	LOC113536831	2.481	0.0112182
113536845	LOC113536845	-1.08836	0.017817
113536866	LOC113536866	-1.31119	0.00334821
113536883	LOC113536883	4.0358	0.000719652
113536889	LOC113536889	1.48244	2.51747e-05
113536891	LOC113536891	1.01364	0.00107005
113536922	LOC113536922	2.14406	0.000193108
113536930	LOC113536930	1.54569	0.0095331
113536939	LOC113536939	1.13929	0.0474495
113536940	LOC113536940	2.10719	6.17911e-10
113536946	LOC113536946	1.19623	0.00140852
113536962	LOC113536962	1.64413	0.0082894
113536970	LOC113536970	-2.46584	1.06416e-07
113536978	LOC113536978	4.81662	0.00022227
113537008	LOC113537008	1.99837	0.00201243
113537023	LOC113537023	1.61209	2.66961e-07
113537039	LOC113537039	-1.23884	0.000496884
113537070	LOC113537070	-1.08097	0.00890561
113537071	LOC113537071	2.056	0.0014488
113537087	LOC113537087	1.37021	4.1997e-05
113537107	LOC113537107	1.27367	0.0312192
113537108	LOC113537108	3.08719	8.0255e-10
113537111	LOC113537111	3.89715	2.11889e-28
113537124	LOC113537124	1.16029	0.00265112
113537127	LOC113537127	5.79498	0.00650377
113537133	LOC113537133	5.45524	0.000974944
113537151	LOC113537151	6.6488	1.19143e-09
113537155	LOC113537155	4.59879	0.000334958
113537164	LOC113537164	6.76725	1.19008e-05
113537177	LOC113537177	1.60524	4.66689e-06
113537188	LOC113537188	1.98089	2.40781e-08
113537201	LOC113537201	2.64374	6.47026e-10
113537244	LOC113537244	4.86245	0.00626107
113537248	LOC113537248	-1.18672	0.00271408
113537267	LOC113537267	3.32145	2.65248e-06
113537276	LOC113537276	-1.041	0.0129979
113537280	LOC113537280	2.22805	0.000327974
113537283	LOC113537283	2.1842	1.3894e-09
113537312	LOC113537312	2.24421	0.0211829
113537317	LOC113537317	4.7009	0.0379556
113537322	LOC113537322	1.68566	4.95981e-06
113537323	LOC113537323	3.36628	1.11207e-06
113537358	LOC113537358	3.25103	0.0356618
113537359	LOC113537359	-2.26336	1.53937e-09
113537389	LOC113537389	3.86873	7.47329e-18
113537420	LOC113537420	-1.46152	0.0250146
113537431	LOC113537431	4.03398	0.000905309
113537434	LOC113537434	1.32421	5.88921e-05
113537443	LOC113537443	5.21828	3.23025e-05
113537452	LOC113537452	6.17355	8.79863e-13
113537473	LOC113537473	2.60251	4.45782e-05
113537496	LOC113537496	1.1084	0.00219826
113537505	LOC113537505	-1.09219	0.00891082
113537507	LOC113537507	2.79894	0.00901693
113537508	LOC113537508	2.94089	0.0282403
113537513	LOC113537513	1.77529	2.68945e-06
113537531	LOC113537531	-1.39596	0.00838322
113537533	LOC113537533	-1.06925	0.00216656
113537549	LOC113537549	-1.17461	6.11453e-05
113537563	LOC113537563	1.37226	0.000252441
113537564	LOC113537564	1.95382	0.000520326
113537567	LOC113537567	-1.47681	0.00314854
113537581	LOC113537581	1.89302	2.67752e-06
113537589	LOC113537589	2.51456	0.0255062
113537590	LOC113537590	4.34436	6.18142e-41
113537613	LOC113537613	3.87876	6.748e-27
113537615	LOC113537615	2.41642	9.91053e-11
113537617	LOC113537617	3.12616	1.20589e-10
113537618	LOC113537618	3.40596	0.000571994
113537630	LOC113537630	1.30285	0.00349802
113537640	LOC113537640	1.31573	4.57886e-06
113537648	LOC113537648	3.9858	1.12489e-12
113537688	LOC113537688	1.98703	0.000845122
113537692	LOC113537692	2.93518	0.0274128
113537699	LOC113537699	5.31549	0.00867651
113537700	LOC113537700	4.24225	0.000131816
113537729	LOC113537729	3.36542	0.00280747
113537730	LOC113537730	-2.9911	7.07914e-13
113537749	LOC113537749	2.00511	2.83865e-07
113537755	LOC113537755	1.24855	0.0217055
113537762	LOC113537762	5.1143	6.86026e-57
113537786	LOC113537786	3.88686	2.26475e-31
113537797	LOC113537797	1.07011	0.0234491
113537800	LOC113537800	3.16994	0.000263009
113537815	LOC113537815	1.19714	6.69118e-05
113537834	LOC113537834	-1.07981	0.0169234
113537843	LOC113537843	5.25575	0.0101733
113537859	LOC113537859	1.56904	2.86307e-05
113537861	LOC113537861	-1.23752	0.00339983
113537866	LOC113537866	1.54079	0.00930276
113537873	LOC113537873	1.93632	0.0362706
113537879	LOC113537879	-4.58836	2.29752e-12
113537888	LOC113537888	-1.14655	0.0305785
113537904	LOC113537904	1.46922	1.05777e-07
113537923	LOC113537923	2.00555	0.000657781
113537957	LOC113537957	-1.55359	5.53873e-05
113537964	LOC113537964	1.16133	0.0312999
113537970	LOC113537970	2.36443	0.0180218
113537973	LOC113537973	2.54874	7.07968e-05
113537985	LOC113537985	4.17271	5.72369e-07
113537986	LOC113537986	-1.30035	0.0264185
113537989	LOC113537989	3.6084	2.15195e-10
113537990	LOC113537990	2.92927	0.0291887
113538007	LOC113538007	1.64949	0.0161159
113538013	LOC113538013	2.5027	0.0289516
113538018	LOC113538018	-1.51235	6.15769e-05
113538027	LOC113538027	2.44871	9.31076e-08
113538028	LOC113538028	-1.08914	0.0229064
113538034	LOC113538034	1.40405	0.000830806
113538037	LOC113538037	1.51802	0.00656693
113538047	LOC113538047	5.35193	1.90921e-12
113538050	LOC113538050	1.79563	1.25971e-06
113538056	LOC113538056	1.33851	0.0344279
113538057	LOC113538057	2.7156	5.73739e-13
113538083	LOC113538083	-1.30438	0.000413254
113538086	LOC113538086	2.66166	0.000209955
113538089	LOC113538089	3.4512	0.000510429
113538122	LOC113538122	1.99007	1.51634e-06
113538123	LOC113538123	-1.86112	6.73052e-08
113538133	LOC113538133	-1.58053	0.00120775
113538135	LOC113538135	1.49673	5.15791e-05
113538136	LOC113538136	1.7317	6.69557e-06
113538152	LOC113538152	-1.01545	0.000759192
113538156	LOC113538156	-1.04737	0.00112218
113538164	LOC113538164	2.63161	0.00305992
113538169	LOC113538169	3.11251	0.0173722
113538188	LOC113538188	1.05016	0.00973765
113538193	LOC113538193	5.2537	0.0121013
113538200	LOC113538200	1.97638	2.80787e-10
113538210	LOC113538210	2.03396	1.63444e-11
113538220	LOC113538220	-1.29288	0.0450287
113538223	LOC113538223	-1.49128	0.00104483
113538235	LOC113538235	-2.09854	5.03796e-12
113538267	LOC113538267	1.7319	5.14972e-05
113538290	LOC113538290	1.2987	0.00486487
113538292	LOC113538292	1.5993	0.000288279
113538295	LOC113538295	1.99256	0.00512647
113538309	LOC113538309	5.65518	0.00398744
113538310	LOC113538310	-1.43914	0.0273335
113538311	LOC113538311	2.51809	4.80649e-14
113538315	LOC113538315	3.94726	7.63549e-11
113538318	LOC113538318	1.70116	0.0173178
113538323	LOC113538323	1.92937	0.000102046
113538324	LOC113538324	1.40714	0.00042409
113538327	LOC113538327	2.38501	3.27357e-08
113538341	LOC113538341	2.43772	0.00546993
113538358	LOC113538358	4.2974	9.02173e-12
113538364	LOC113538364	-1.15337	0.00520648
113538378	LOC113538378	1.54416	4.60009e-06
113538398	LOC113538398	1.52263	0.00727109
113538419	LOC113538419	2.5338	0.000286631
113538420	LOC113538420	1.26095	0.0019187
113538424	LOC113538424	1.53862	4.36674e-05
113538441	LOC113538441	-1.16436	0.00269939
113538443	LOC113538443	1.24096	4.63857e-05
113538453	LOC113538453	2.97661	0.000995506
113538472	LOC113538472	-1.72144	0.000169187
113538478	LOC113538478	1.09756	0.00115306
113538553	LOC113538553	1.15306	0.00252338
113538567	LOC113538567	1.65122	7.03355e-07
113538571	LOC113538571	2.19876	1.36914e-05
113538591	LOC113538591	-1.45774	3.44901e-05
113538598	LOC113538598	1.89352	3.51843e-06
113538608	LOC113538608	2.19973	1.40038e-05
113538614	LOC113538614	1.25087	0.00961858
113538617	LOC113538617	-1.58568	0.016686
113538628	LOC113538628	4.03101	2.59287e-34
113538643	LOC113538643	-1.01309	0.0044288
113538662	LOC113538662	1.56474	9.28021e-07
113538705	LOC113538705	-3.29231	1.84826e-06
113538711	LOC113538711	2.45158	7.82034e-07
113538718	LOC113538718	-1.83251	0.000122651
113538733	LOC113538733	2.10311	4.50293e-13
113538750	LOC113538750	1.8105	1.83836e-08
113538765	LOC113538765	2.82595	8.13338e-11
113538775	LOC113538775	2.14705	2.48182e-06
113538780	LOC113538780	1.27283	0.00283634
113538799	LOC113538799	2.09536	0.00359045
113538805	LOC113538805	1.15337	0.000835659
113538810	LOC113538810	-1.61482	0.00860343
113538823	LOC113538823	3.39381	0.0260177
113538832	LOC113538832	1.01921	0.000945833
113538857	LOC113538857	-1.13241	0.00440282
113538860	LOC113538860	3.72638	1.03618e-30
113538865	LOC113538865	1.87807	0.000114592
113538869	LOC113538869	3.11647	0.00639763
113538883	LOC113538883	2.31119	0.011564
113538890	LOC113538890	4.53323	2.63709e-05
113538896	LOC113538896	2.53611	1.01524e-13
113538902	LOC113538902	-1.83457	0.00266387
113538934	LOC113538934	1.00719	0.00598214
113538956	LOC113538956	1.49407	4.56225e-07
113538963	LOC113538963	3.05169	0.00150268
113538978	LOC113538978	1.49219	8.35281e-05
113538983	LOC113538983	1.73471	0.0327999
113538988	LOC113538988	1.79351	0.0195111
113538992	LOC113538992	2.11575	0.0444962
113538996	LOC113538996	-1.13874	0.0363273
113539031	LOC113539031	-1.79878	3.11058e-05
113539041	LOC113539041	2.19559	7.42074e-05
113539055	LOC113539055	1.32148	0.0469139
113539065	LOC113539065	1.88912	9.21054e-05
113539067	LOC113539067	2.33685	1.94192e-05
113539080	LOC113539080	1.69638	0.00789339
113539091	LOC113539091	5.37234	0.00785104
113539100	LOC113539100	3.18766	0.0136036
113539113	LOC113539113	1.69651	0.0406856
113539131	LOC113539131	-1.48526	1.04654e-05
113539152	LOC113539152	1.59916	0.0247308
113539156	LOC113539156	2.55722	6.09229e-11
113539160	LOC113539160	4.83072	1.03674e-07
113539161	LOC113539161	1.58894	0.000555009
113539171	LOC113539171	3.40672	0.00673482
113539197	LOC113539197	-1.05226	0.00121507
113539200	LOC113539200	1.26523	0.00783552
113539203	LOC113539203	1.63398	0.00932603
113539237	LOC113539237	1.40701	0.000341515
113539240	LOC113539240	6.48381	8.42799e-26
113539242	LOC113539242	1.88852	0.00925227
113539243	LOC113539243	2.84199	1.20482e-14
113539247	LOC113539247	2.89077	2.08345e-16
113539251	LOC113539251	2.11939	0.001149
113539264	LOC113539264	-1.68292	5.08261e-06
113539270	LOC113539270	-1.16858	0.0198092
113539286	LOC113539286	3.03792	0.00057238
113539292	LOC113539292	2.95998	2.11515e-15
113539299	LOC113539299	1.28562	0.000309168
113539310	LOC113539310	2.45374	0.00192703
113539311	LOC113539311	3.50317	4.67917e-05
113539321	LOC113539321	1.28571	0.0373234
113539323	LOC113539323	-1.11281	0.00343161
113539332	LOC113539332	2.23529	0.00213453
113539335	LOC113539335	1.08945	0.00244632
113539343	LOC113539343	-1.71136	3.31017e-05
113539381	LOC113539381	-1.05887	0.00989874
113539382	LOC113539382	-1.74732	9.36575e-06
113539385	LOC113539385	-1.45902	7.37602e-06
113539421	LOC113539421	1.95463	4.20567e-08
113539429	LOC113539429	2.58504	3.92339e-05
113539459	LOC113539459	-1.4498	0.00173946
113539471	LOC113539471	1.4554	0.0278302
113539483	LOC113539483	6.59514	4.0393e-105
113539503	LOC113539503	3.19679	1.10099e-06
113539506	LOC113539506	2.09497	0.0240992
113539528	LOC113539528	-2.67687	0.0216641
113539530	LOC113539530	-1.31264	0.036937
113539531	LOC113539531	1.82276	6.7134e-05
113539532	LOC113539532	2.13173	0.0308411
113539542	LOC113539542	1.88996	0.00101335
113539543	LOC113539543	3.0679	0.0252718
113539544	LOC113539544	3.53783	5.61926e-13
113539546	LOC113539546	4.33686	4.82913e-12
113539554	LOC113539554	-1.2558	0.000165837
113539559	LOC113539559	1.40882	0.000301159
113539563	LOC113539563	1.05707	0.00787759
113539565	LOC113539565	1.10542	0.0262467
113539584	LOC113539584	1.39898	1.4181e-05
113539586	LOC113539586	-1.20661	0.000634176
113539587	LOC113539587	1.01272	0.047229
113539592	LOC113539592	-1.20787	6.56545e-05
113539599	LOC113539599	2.067	3.60516e-10
113539600	LOC113539600	-1.46677	0.00021623
113539606	LOC113539606	3.16158	2.99915e-19
113539618	LOC113539618	-1.04887	0.0242236
113539624	LOC113539624	-2.49057	0.00027664
113539625	LOC113539625	1.55269	0.000103956
113539632	LOC113539632	1.47122	0.035019
113539657	LOC113539657	-1.2804	6.05842e-05
113539671	LOC113539671	-1.29543	4.61976e-05
113539685	LOC113539685	3.30834	0.000199193
113539686	LOC113539686	2.55743	0.00504974
113539688	LOC113539688	-2.55791	8.93252e-05
113539689	LOC113539689	1.39935	4.05026e-05
113539722	LOC113539722	1.78672	0.0101697
113539751	LOC113539751	6.13888	2.84878e-105
113539777	LOC113539777	1.2111	0.000313536
113539778	LOC113539778	2.79749	0.0202931
113539798	LOC113539798	1.51862	0.00131757
113539808	LOC113539808	2.82876	4.27629e-11
113539811	LOC113539811	3.9264	0.000897634
113539812	LOC113539812	2.7028	0.00757605
113539819	LOC113539819	1.75516	0.0032508
113539830	LOC113539830	1.55241	0.00633805
113539837	LOC113539837	-1.27078	0.00493961
113539851	LOC113539851	3.67524	8.12928e-07
113539855	LOC113539855	2.49487	0.00575422
113539862	LOC113539862	1.97797	0.0371244
113539863	LOC113539863	1.41715	0.000109838
113539869	LOC113539869	2.42035	0.000726215
113539879	LOC113539879	-1.56137	8.54117e-07
113539885	LOC113539885	2.64833	0.00066664
113539893	LOC113539893	4.88697	0.000121359
113539910	LOC113539910	4.1953	2.56342e-23
113539911	LOC113539911	3.54027	0.000182456
113539916	LOC113539916	2.16026	0.000288544
113539925	LOC113539925	2.10873	0.000124413
113539928	LOC113539928	3.61214	1.22936e-08
113539932	LOC113539932	-1.36658	0.0251057
113539939	LOC113539939	1.09608	0.000813706
113539945	LOC113539945	1.54409	0.000442509
113539948	LOC113539948	3.78436	0.00125944
113539951	LOC113539951	3.2411	0.00210182
113539954	LOC113539954	1.17582	0.000128922
113539957	LOC113539957	3.84155	0.0100733
113539967	LOC113539967	4.1154	0.000252465
113540006	LOC113540006	4.66618	4.38486e-21
113540017	LOC113540017	-1.26016	0.0185275
113540019	LOC113540019	5.31068	0.00909588
113540027	LOC113540027	1.39935	0.0116307
113540029	LOC113540029	-1.13402	0.00267102
113540033	LOC113540033	1.05377	0.000974858
113540038	LOC113540038	4.95152	7.63662e-05
113540055	LOC113540055	4.00866	0.00374178
113540067	LOC113540067	3.32023	0.0332778
113540072	LOC113540072	-1.64936	2.46054e-06
[truncated: 1,362 more rows]

## Sheet: 6dpf_vs_4dpf
Differential expressed genes						Enrichment in differential expressed genes list
Gene ID	Gene Name	log2FoldChange	pvalue			Biological process
113527533	a1cf	1.59193	1.10189e-08			GO ID	Description	pvalue	qvalue	geneID	Count
113537936	aadacl4	1.60133	6.98984e-05			GO:0016126	sterol biosynthetic process	1.1431e-17	2.83129e-14	113530387/113524985/113525425/113535659/113525251/113541626/113527115/113546867/113546867/113546867/113526032/113546550/113545415/113545415/113545416/113538418/113538418/113532934/113543201/113543858/113543868/113543858/113535211	23
113540929	abcc12	-1.44266	7.26239e-06			GO:0016125	sterol metabolic process	1.42916e-15	1.7699e-12	113530387/113524985/113525425/113535659/113525251/113541626/113527115/113546867/113546867/113546867/113526032/113546550/113527465/113527465/113545415/113545415/113545416/113538418/113538418/113532934/113539292/113543201/113543858/113543868/113543858/113535211/113526794/113542980	28
113538717	abcg2	-1.07952	0.0340102			GO:0006694	steroid biosynthetic process	2.41209e-15	1.99146e-12	113530387/113529736/113524985/113525425/113535659/113525251/113541626/113527115/113546867/113546867/113546867/113526032/113546550/113540909/113540909/113545415/113545415/113545416/113538418/113538418/113532934/113539292/113543201/113543858/113543868/113543858/113535211/113526794	28
113536665	abhd17c	1.26128	0.00109382			GO:0008610	lipid biosynthetic process	1.52969e-14	9.47202e-12	113529631/113546811/113546811/113533807/113528702/113530387/113529736/113526413/113524985/113539247/113547034/113542543/113525425/113525414/113535659/113525251/113541626/113527115/113524198/113546867/113546867/113546867/113543192/113526032/113546550/113536501/113540909/113540909/113545415/113545415/113545416/113538418/113538418/113532934/113535436/113534933/113538008/113529791/113529790/113542221…	62
113541245	acaa1	1.03858	0.00330044			GO:0008202	steroid metabolic process	1.29713e-13	6.42559e-11	113530387/113529736/113524985/113525425/113535659/113525251/113541626/113527115/113546867/113546867/113546867/113526032/113546550/113527465/113527465/113540909/113540909/113545415/113545415/113545416/113538418/113538418/113532934/113545170/113545170/113545170/113539292/113543201/113543858/113543868/113543858/113535211	32
113532005	acat2	1.08925	0.000149173			GO:0008203	cholesterol metabolic process	9.77346e-12	4.03455e-09	113530387/113524985/113535659/113525251/113541626/113527115/113526032/113527465/113527465/113545415/113545415/113545416/113538418/113538418/113532934/113539292/113543201/113543858/113543868/113543858/113535211	21
113531796	acbd3	1.10238	0.00549695			GO:1902652	secondary alcohol metabolic process	1.6092e-11	5.6939e-09	113530387/113524985/113535659/113525251/113541626/113527115/113526032/113527465/113527465/113545415/113545415/113545416/113538418/113538418/113532934/113539292/113543201/113543858/113543868/113543858/113535211	21
113534959	acmsd	1.20953	0.0015731			GO:0006695	cholesterol biosynthetic process	4.74417e-10	1.30562e-07	113530387/113524985/113525251/113541626/113526032/113545415/113545415/113545416/113538418/113538418/113543201/113543858/113543868	13
113525153	acod1	-1.82085	0.00423992			GO:1902653	secondary alcohol biosynthetic process	4.74417e-10	1.30562e-07	113530387/113524985/113525251/113541626/113526032/113545415/113545415/113545416/113538418/113538418/113543201/113543858/113543868	13
113535254	acsbg2	1.27618	2.80534e-05			GO:1901617	organic hydroxy compound biosynthetic process	9.16118e-09	2.26908e-06	113533807/113530387/113524985/113525425/113535659/113542680/113525251/113541626/113527115/113546867/113546867/113546867/113526032/113546550/113545415/113545415/113545416/113538418/113538418/113532934/113539292/113543201/113543858/113543868/113543858/113535211	26
113523904	acss3	1.14682	0.000264307			GO:1901615	organic hydroxy compound metabolic process	1.91661e-08	4.31558e-06	113533807/113530387/113524985/113525579/113525425/113535659/113542680/113525251/113541626/113527115/113524198/113546867/113546867/113546867/113526032/113546550/113546366/113527465/113527465/113545415/113545415/113545416/113538418/113538418/113532934/113539292/113531487/113543201/113543858/113543868/113543858/113535211/113526794/113542980/113542979/113542904/113529277/113529277	38
113539457	acy1	1.05723	0.000610778			GO:0032787	monocarboxylic acid metabolic process	7.25082e-07	0.000140832	113546811/113546811/113533807/113529736/113539323/113541245/113532005/113539247/113542543/113526745/113533695/113533695/113541644/113542690/113542690/113540909/113540909/113529626/113529626/113529626/113529626/113533635/113542986/113525435/113534933/113529791/113529790/113546126/113537949/113537949/113537949/113539292/113528766/113528766/113525153/113538795/113542706/113535056/113535056	39
113532191	ada2	-1.73912	0.0147922			GO:0019752	carboxylic acid metabolic process	7.39173e-07	0.000140832	113546811/113546811/113533710/113533710/113533807/113528702/113529736/113531043/113539323/113541245/113532005/113535907/113539247/113547034/113542543/113532422/113526986/113542219/113542680/113526745/113533695/113533695/113532089/113536332/113536332/113536332/113536332/113541644/113532529/113532529/113529982/113542690/113542690/113540909/113540909/113529626/113529626/113529626/113529626/113533635…	71
113537470	adamts1	-1.03382	0.00106491			GO:0006066	alcohol metabolic process	8.01245e-07	0.000141754	113533807/113530387/113524985/113535659/113542680/113525251/113541626/113527115/113524198/113526032/113546366/113527465/113527465/113545415/113545415/113545416/113538418/113538418/113532934/113539292/113531487/113543201/113543858/113543868/113543858/113535211/113526794/113542980	28
113535021	adamts10	1.2041	0.00105194			GO:0006631	fatty acid metabolic process	1.00056e-06	0.000165215	113546811/113546811/113533807/113529736/113541245/113532005/113539247/113542543/113526745/113533695/113533695/113542690/113542690/113540909/113540909/113529626/113529626/113529626/113529626/113525435/113534933/113529791/113529790/113537949/113537949/113537949/113528766	27
113544831	adgra1	1.19766	0.00396863			GO:0044282	small molecule catabolic process	3.99307e-06	0.000618138	113533807/113531043/113541245/113532005/113532422/113530820/113542680/113526745/113536332/113536332/113536332/113536332/113532529/113532529/113529982/113546366/113525435/113532247/113539373/113539292/113530220/113530220/113532191/113527045/113543940/113543940/113538795/113533750/113533750/113523842/113538144/113530536/113530536	33
113536437	adm	-1.5119	0.000674174			GO:0006084	acetyl-CoA metabolic process	5.64901e-06	0.000802287	113524985/113532422/113532529/113532529/113533635/113543201/113535056/113535056	8
113527145	adprm	-1.28388	0.00196149			GO:0016054	organic acid catabolic process	6.15439e-06	0.000802287	113533807/113531043/113541245/113532005/113532422/113542680/113526745/113536332/113536332/113536332/113536332/113532529/113532529/113529982/113525435/113532247/113539373/113530220/113530220/113527045/113538795/113533750/113533750/113523842/113538144/113530536	26
113544543	agfg1	1.05682	0.0180772			GO:0046395	carboxylic acid catabolic process	6.15439e-06	0.000802287	113533807/113531043/113541245/113532005/113532422/113542680/113526745/113536332/113536332/113536332/113536332/113532529/113532529/113529982/113525435/113532247/113539373/113530220/113530220/113527045/113538795/113533750/113533750/113523842/113538144/113530536	26
113530354	agmat	2.12188	4.5661e-09			GO:0044283	small molecule biosynthetic process	9.01705e-06	0.00107563	113546811/113546811/113533807/113530387/113529942/113531792/113529736/113539323/113524985/113539247/113542543/113526986/113542219/113528454/113542680/113525251/113541626/113536332/113536332/113536332/113536332/113541644/113526032/113540909/113540909/113545415/113545415/113545416/113528287/113542591/113538418/113538418/113527910/113534933/113538008/113529791/113529790/113546126/113537949/113537949…	52
113535529	ahnak2	-1.58106	5.9791e-06			GO:0043062	extracellular structure organization	9.1198e-06	0.00107563	113527704/113527704/113527704/113527704/113542290/113526864/113543902/113537871/113546729/113546729/113542219/113545566/113542167/113527001/113526998/113526998/113526972/113526972/113534958/113534958/113527853/113527853/113545415/113545415/113545416	25
113536509	ak4	1.18554	0.00141268			GO:0006633	fatty acid biosynthetic process	2.40591e-05	0.00269844	113546811/113546811/113529736/113539247/113542543/113540909/113540909/113534933/113529791/113529790/113537949/113537949/113537949/113535056/113535056	15
113528230	akt1s1	1.13574	0.00838839			GO:0044255	cellular lipid metabolic process	2.50578e-05	0.00269844	113529631/113546811/113546811/113533807/113529736/113523962/113544185/113544185/113544184/113544185/113543959/113526413/113541245/113532005/113524985/113539247/113547034/113542543/113528413/113525414/113532124/113526745/113529868/113539971/113533695/113533695/113524198/113543192/113542690/113542690/113546366/113536501/113540909/113540909/113529626/113529626/113529626/113529626/113532930/113525435…	65
113531079	alad	1.14783	0.000257932			GO:0001516	prostaglandin biosynthetic process	3.7589e-05	0.00372408	113546811/113546811/113539247/113542543/113537949/113537949	6
113525299	aldh16a1	1.47706	8.51747e-05			GO:0046457	prostanoid biosynthetic process	3.7589e-05	0.00372408	113546811/113546811/113539247/113542543/113537949/113537949	6
113532247	aldh1l2	1.14345	7.13452e-05			GO:0030198	extracellular matrix organization	5.33454e-05	0.00508185	113527704/113527704/113527704/113527704/113542290/113526864/113543902/113537871/113546729/113546729/113542219/113545566/113542167/113527001/113526998/113526998/113526972/113526972/113534958/113534958/113527853/113527853	22
113543635	aldh7a1	1.00974	0.00045069			GO:0046165	alcohol biosynthetic process	5.70467e-05	0.00523317	113533807/113530387/113524985/113542680/113525251/113541626/113526032/113545415/113545415/113545416/113538418/113538418/113543201/113543858/113543868	15
113545558	aldh8a1	1.10422	0.000454363			GO:0009117	nucleotide metabolic process	6.18303e-05	0.00546942	113541386/113529942/113531792/113524985/113547034/113543163/113527277/113532422/113525048/113535185/113535185/113528454/113532264/113533963/113533963/113533963/113538994/113538994/113541644/113532529/113532529/113546339/113544317/113544317/113544317/113529626/113529626/113529626/113529626/113533635/113528809/113538805/113528287/113542591/113527910/113546126/113547713/113546288/113546288/113546288…	49
113545753	alpk1	-1.17004	0.00259163			GO:0046456	icosanoid biosynthetic process	6.77192e-05	0.00578378	113546811/113546811/113539247/113542543/113537949/113537949/113537949	7
113536426	alx4	1.05367	0.0288971			GO:0006692	prostanoid metabolic process	7.71689e-05	0.00616565	113546811/113546811/113539247/113542543/113537949/113537949	6
113528444	alyref	1.26556	3.11145e-05			GO:0006693	prostaglandin metabolic process	7.71689e-05	0.00616565	113546811/113546811/113539247/113542543/113537949/113537949	6
113540611	amdhd1	1.31243	0.000326638			GO:0006753	nucleoside phosphate metabolic process	8.24005e-05	0.0063779	113541386/113529942/113531792/113524985/113547034/113543163/113527277/113532422/113525048/113535185/113535185/113528454/113532264/113533963/113533963/113533963/113538994/113538994/113541644/113532529/113532529/113546339/113544317/113544317/113544317/113529626/113529626/113529626/113529626/113533635/113528809/113538805/113528287/113542591/113527910/113546126/113547713/113546288/113546288/113546288…	49
113530209	amn1	-1.32881	0.00175762			GO:0055086	nucleobase-containing small molecule metabolic process	0.000101096	0.00758785	113541386/113537365/113537365/113537365/113529942/113531792/113524985/113547034/113543163/113527277/113532422/113525048/113535185/113535185/113530820/113528454/113532264/113533963/113533963/113533963/113536332/113536332/113536332/113536332/113538994/113538994/113541644/113532529/113532529/113546339/113544317/113544317/113544317/113529626/113529626/113529626/113529626/113533635/113528809/113538805…	55
113529982	amt	1.00207	0.00158152			GO:0030199	collagen fibril organization	0.000170218	0.0124001	113542290/113537871/113546729/113546729/113527001/113526998/113526998/113527853	8
113545210	angptl1	1.10738	0.00141101			GO:0006954	inflammatory response	0.000195743	0.0136306	113546811/113546811/113541356/113539247/113542543/113537155/113544125/113527001/113545581/113540990/113540990/113527174/113527174/113542690/113542690/113537108/113537133/113547442/113528389/113539554/113539554/113539554/113542417/113542417/113535057/113535057/113535057	27
113525407	angptl4	-2.49578	1.41565e-13			GO:0002263	cell activation involved in immune response	0.000198116	0.0136306	113541356/113542543/113547345/113539554/113539554/113539554/113528110/113531103/113526386	9
113527581	ankrd22	-1.65063	2.92694e-05			GO:1901606	alpha-amino acid catabolic process	0.000212818	0.0142464	113531043/113532422/113542680/113536332/113536332/113536332/113536332/113532529/113532529/113529982/113539373/113527045/113533750/113533750/113523842	15
113542334	ankrd34b	1.08752	0.017913			GO:0006636	unsaturated fatty acid biosynthetic process	0.000243073	0.0158435	113546811/113546811/113539247/113542543/113529791/113529790/113537949/113537949	8
113533468	ankrd39	-1.71441	0.0187368			GO:0008299	isoprenoid biosynthetic process	0.000267338	0.0169783	113526413/113524985/113538008/113542221/113545482/113545482/113543201/113526794/113538008	9
113542543	anxa1	-1.3457	5.42216e-06			GO:0033865	nucleoside bisphosphate metabolic process	0.000325409	0.0191902	113524985/113532422/113533963/113533963/113533963/113532529/113532529/113529626/113529626/113529626/113529626/113533635/113547713	13
113542724	anxa5	-1.65151	0.000828456			GO:0033875	ribonucleoside bisphosphate metabolic process	0.000325409	0.0191902	113524985/113532422/113533963/113533963/113533963/113532529/113532529/113529626/113529626/113529626/113529626/113533635/113547713	13
113532666	ap3s1	-1.04814	0.000314994			GO:0034032	purine nucleoside bisphosphate metabolic process	0.000325409	0.0191902	113524985/113532422/113533963/113533963/113533963/113532529/113532529/113529626/113529626/113529626/113529626/113533635/113547713	13
113544407	apela	-2.47746	0.0188191			GO:0008544	epidermis development	0.000337118	0.0194183	113538189/113542543/113528413/113531038/113534116/113541061/113541061/113544963/113530566/113530566/113546613/113537376/113537376/113537376/113537398/113538656/113531103	17
113545876	apof	1.36903	0.0210471			GO:0006690	icosanoid metabolic process	0.000400408	0.0225397	113546811/113546811/113539247/113542543/113537949/113537949/113537949	7
113539373	arg1	1.15479	0.00277672			GO:0050777	negative regulation of immune response	0.000465171	0.0256035	113542543/113531981/113542591/113539554/113539554/113539554/113535057/113535057	8
113528101	arhgap44	-1.07522	0.0049183			GO:0006720	isoprenoid metabolic process	0.000479768	0.0258008	113526413/113524985/113538008/113542221/113531487/113545482/113545482/113543201/113526794/113529277/113529277/113538008	12
113543161	arl14	-3.33872	0.000237788			GO:0072330	monocarboxylic acid biosynthetic process	0.00048959	0.0258008	113546811/113546811/113529736/113539323/113539247/113542543/113541644/113540909/113540909/113534933/113529791/113529790/113546126/113537949/113537949/113537949/113539292/113535056/113535056/113535056	20
113527134	armc7	-1.25249	0.00387467			GO:0045620	negative regulation of lymphocyte differentiation	0.0005417	0.0279522	113542543/113539554/113539554/113539554/113528110	5
113526187	arpc2	1.53021	1.18464e-08			GO:0002285	lymphocyte activation involved in immune response	0.000574374	0.0290333	113542543/113547345/113539554/113539554/113539554/113528110/113531103	7
113529890	arrdc2	-1.57211	5.88576e-06			GO:0009063	cellular amino acid catabolic process	0.000649861	0.0321921	113531043/113532422/113542680/113536332/113536332/113536332/113536332/113532529/113532529/113529982/113539373/113527045/113533750/113533750/113523842	15
113534819	arsa	1.63041	1.2115e-07			GO:0043207	response to external biotic stimulus	0.000747596	0.0356092	113538990/113541356/113528711/113528711/113527735/113537879/113525251/113535606/113527001/113541626/113527115/113534463/113534463/113546550/113542690/113542690/113535812/113535702/113542591/113537133/113524169/113537280/113537280/113545668/113545668/113545668/113524771/113547713/113527861/113525872/113525872/113525153/113525407/113524263/113534687/113534785	36
113543096	arsb	1.3716	0.00468735			GO:0051707	response to other organism	0.000747596	0.0356092	113538990/113541356/113528711/113528711/113527735/113537879/113525251/113535606/113527001/113541626/113527115/113534463/113534463/113546550/113542690/113542690/113535812/113535702/113542591/113537133/113524169/113537280/113537280/113545668/113545668/113545668/113524771/113547713/113527861/113525872/113525872/113525153/113525407/113524263/113534687/113534785	36
113539978	arsj	1.03788	0.0100537			GO:0043604	amide biosynthetic process	0.000772925	0.036121	113528058/113538047/113541386/113547479/113541390/113545846/113536977/113535421/113535422/113532149/113538456/113531983/113531983/113541111/113541746/113531020/113532932/113536501/113540018/113540123/113540123/113540123/113540123/113533635/113543539/113525952/113526141/113536514/113535133/113539373/113526754/113540359/113537815/113530673/113523773/113528994/113545676/113545676/113545676/113538727…	59
113533943	asb10	-1.59581	0.00944583			GO:0002366	leukocyte activation involved in immune response	0.000828624	0.0373159	113541356/113542543/113547345/113539554/113539554/113539554/113528110/113531103	8
113527974	asb16	1.1698	0.0139569			GO:0033559	unsaturated fatty acid metabolic process	0.000828624	0.0373159	113546811/113546811/113539247/113542543/113529791/113529790/113537949/113537949	8
113535881	asb4	-1.37466	0.00180946			GO:0009607	response to biotic stimulus	0.000921974	0.039664	113538990/113541356/113528711/113528711/113527735/113537879/113525251/113535606/113527001/113541626/113527115/113534463/113534463/113546550/113542690/113542690/113535812/113535702/113542591/113537133/113524169/113537280/113537280/113545668/113545668/113545668/113524771/113547713/113527861/113525872/113525872/113525153/113525407/113524263/113534687/113534785	36
113542280	ash1l	-1.09004	0.000439436			GO:0043043	peptide biosynthetic process	0.000926113	0.039664	113528058/113538047/113541386/113547479/113541390/113545846/113536977/113535421/113535422/113532149/113538456/113531983/113531983/113541111/113541746/113531020/113532932/113540018/113540123/113540123/113540123/113540123/113543539/113525952/113526141/113536514/113535133/113526754/113540359/113537815/113530673/113523773/113528994/113545676/113545676/113545676/113538727/113546358/113543193/113530279…	53
113528454	aspdh	1.37202	0.028477			GO:0008535	respiratory chain complex IV assembly	0.000928809	0.039664	113527760/113546199/113546199/113542124/113527048	5
113528711	atf3	-1.89811	1.75118e-06			GO:0008284	positive regulation of cell proliferation	0.000950652	0.0399087	113532358/113542543/113542701/113537787/113527735/113531034/113531034/113546664/113542126/113534361/113534361/113541655/113545668/113545668/113545668/113533113/113524263/113531103	18
113542357	atg12	-1.25944	0.000760318			GO:0009611	response to wounding	0.00100092	0.0413189	113537687/113537687/113543758/113538189/113542543/113528413/113525195/113531038/113542219/113537361/113542485/113527001/113525922/113530509/113542690/113542690/113528287/113527340/113527341/113527340/113541964/113527340/113536962/113536962/113539599/113533113/113535057/113535057/113535057/113531759/113539505/113529161/113547228/113529161	34
113537287	atg4d	-1.77008	0.00040187			GO:0051186	cofactor metabolic process	0.0011145	0.0452531	113524985/113535421/113547034/113543070/113543163/113532422/113537587/113537587/113524135/113528454/113532067/113542680/113533963/113533963/113533963/113536332/113536332/113536332/113536332/113541644/113532529/113532529/113541134/113541134/113529626/113529626/113529626/113529626/113533635/113532247/113536077/113525873/113546126/113547713/113546288/113546288/113546288/113546288/113543201	39
113531716	atp23	-1.15462	0.000106451			Cellular component
113532264	atp5f1b	1.27592	3.99892e-06			GO:0005840	ribosome	6.85764e-10	2.90186e-07	113528058/113547479/113541390/113536977/113544236/113535422/113529500/113527240/113532149/113531983/113531983/113541746/113531020/113532932/113540018/113540123/113540123/113540123/113540123/113543539/113536514/113535133/113536742/113540359/113537815/113530673/113544840/113544840/113545676/113545676/113545676/113538727/113546358/113543193/113530279/113547597/113544862/113536654/113543772/113529619…	42
113536043	atp5f1d	1.37367	6.10112e-07			GO:0044429	mitochondrial part	1.81534e-07	3.84088e-05	113541386/113536130/113536130/113536977/113545811/113547382/113525579/113527676/113527907/113528680/113542825/113537801/113526986/113535185/113535185/113527735/113524607/113529500/113532067/113527240/113531983/113531983/113543444/113536540/113535684/113538994/113538994/113537301/113537301/113541746/113531042/113546339/113532932/113547162/113540018/113540123/113540123/113540123/113540123/113543539…	71
113528523	atp5f1e	-1.38533	4.93753e-08			GO:0044391	ribosomal subunit	4.23866e-07	5.97875e-05	113547479/113541390/113536977/113529500/113527240/113532149/113531983/113531983/113541746/113531020/113532932/113540018/113540123/113540123/113540123/113540123/113536514/113536742/113540359/113537815/113530673/113543193/113530279/113547597/113544862/113543772/113529619/113526842/113537874/113537874	30
113537647	atp5md	-1.65429	5.16094e-11			GO:0098798	mitochondrial protein complex	1.45443e-06	0.000153863	113536130/113536130/113536977/113535185/113535185/113527735/113524607/113529500/113527240/113531983/113531983/113543444/113536540/113538994/113538994/113541746/113546339/113532932/113547162/113540018/113540123/113540123/113540123/113540123/113543539/113532071/113536742/113540359/113544840/113544840/113525289/113525289/113537290/113543193/113528523/113537647	36
113536299	atp5mf	-1.33889	1.04498e-06			GO:0005759	mitochondrial matrix	3.757e-06	0.000317961	113541386/113536977/113547382/113524607/113529500/113532067/113527240/113531983/113531983/113536540/113541746/113532932/113540018/113540123/113540123/113540123/113540123/113543539/113536742/113540359/113544840/113544840/113536509/113536509/113544183/113543193	26
113545187	atp5mpl	-1.04404	0.0011693			GO:0000313	organellar ribosome	5.69568e-06	0.00034431	113536977/113529500/113527240/113531983/113531983/113541746/113532932/113540018/113540123/113540123/113540123/113540123/113543539/113536742/113540359/113544840	16
113537290	atp5pf	-1.22642	1.21629e-06			GO:0005761	mitochondrial ribosome	5.69568e-06	0.00034431	113536977/113529500/113527240/113531983/113531983/113541746/113532932/113540018/113540123/113540123/113540123/113540123/113543539/113536742/113540359/113544840	16
113544486	atp6v1f	-1.06081	0.000185279			GO:0015934	large ribosomal subunit	5.058e-05	0.00267542	113547479/113541390/113536977/113527240/113531983/113531983/113531020/113532932/113540123/113540123/113540123/113540123/113536742/113540359/113537815/113530673/113543193/113543772	18
113540398	b3gat2	1.09939	0.0111589			GO:0005740	mitochondrial envelope	0.000100129	0.00470781	113541386/113536130/113536130/113545811/113525579/113527676/113527907/113528680/113542825/113537801/113526986/113535185/113535185/113527735/113524607/113532067/113543444/113536540/113535684/113538994/113538994/113537301/113537301/113531042/113546339/113532932/113547162/113527760/113532071/113535812/113535702/113544741/113544741/113525289/113525289/113537290/113544355/113537859/113528766/113528766…	50
113527561	baiap2l1	-1.32799	6.55836e-05			GO:0031966	mitochondrial membrane	0.000324383	0.0137265	113541386/113536130/113536130/113525579/113527676/113527907/113528680/113542825/113537801/113526986/113535185/113535185/113527735/113524607/113532067/113543444/113536540/113535684/113538994/113538994/113537301/113537301/113546339/113532932/113547162/113532071/113535812/113535702/113544741/113544741/113525289/113525289/113537290/113544355/113537859/113528766/113528766/113525872/113525872/113528523…	46
113540501	batf2	-2.33429	0.0319032			GO:0019866	organelle inner membrane	0.000457143	0.0161041	113541386/113536130/113536130/113528680/113542825/113537801/113526986/113535185/113535185/113527735/113524607/113532067/113543444/113536540/113538994/113538994/113546867/113546867/113546867/113546339/113532932/113532071/113525289/113525289/113537290/113544355/113528523/113538821/113537647/113546199/113546199/113532122/113536891/113542124/113532909/113542837/113527048	37
113528786	batf3	-2.06574	0.0432969			GO:0044455	mitochondrial membrane part	0.000467794	0.0161041	113536130/113536130/113535185/113535185/113527735/113524607/113543444/113536540/113538994/113538994/113546339/113547162/113532071/113525289/113525289/113537290/113544355/113528523/113537647/113546199/113546199/113532122/113536891/113542837/113527048/113541771	26
113532125	bcl6	-1.56585	0.000829642			GO:0005743	mitochondrial inner membrane	0.000494739	0.0161041	113541386/113536130/113536130/113528680/113542825/113537801/113526986/113535185/113535185/113527735/113524607/113532067/113543444/113536540/113538994/113538994/113546339/113532932/113532071/113525289/113525289/113537290/113544355/113528523/113538821/113537647/113546199/113546199/113532122/113536891/113542124/113542837/113527048/113537801	34
113529951	bet1l	-1.0104	0.00854566			GO:0022626	cytosolic ribosome	0.000937777	0.0283448	113547479/113541390/113532149/113531020/113536514/113537815/113530673/113530279/113543772/113529619/113526842/113537874/113537874/113537905/113532114/113545785	16
113530763	bgn	1.47014	0.000157107			Molecular function
113527485	bhlha15	1.42125	0.026766			GO:0003735	structural constituent of ribosome	5.82032e-10	3.85979e-07	113528058/113547479/113541390/113536977/113535422/113529500/113532149/113533284/113531983/113531983/113541746/113531020/113532932/113540018/113540123/113540123/113540123/113540123/113536514/113535133/113540359/113537815/113530673/113545676/113545676/113545676/113538727/113546358/113543193/113530279/113544862/113536654/113543772/113529619/113545003/113545280/113526842	37
113524477	bicdl1	-1.08294	0.0130802			GO:0004222	metalloendopeptidase activity	0.000116326	0.0371724	113527001/113527100/113544863/113534536/113546713/113534544/113546713/113534302/113532952/113541061/113541061/113527174/113527174/113547251/113531716/113531716/113528169/113542490/113545303/113546712	20
113533419	bin3	-1.07689	0.000319817			GO:0016709	oxidoreductase activity, acting on paired donors, with incorporation or reduction of molecular oxygen, NAD(P)H as one donor, and incorporation of one atom of oxygen	0.000168161	0.0371724	113525425/113535659/113525251/113527115/113532934/113539292/113539923/113539923/113545311	9
113537877	bloc1s1	-1.35368	0.000548467
113536612	bola3	-1.32469	0.00149051
113537495	bora	1.30863	0.0315088
113525960	borcs8	-1.17239	0.000110273
113527708	bub3	1.32429	0.000325653
113536157	bud31	-1.36967	7.41311e-07
113532521	c1qtnf5	2.14043	0.000524567
113542978	c7	-3.48402	7.20284e-13
113547243	c8b	1.24962	0.00273317
113526748	calb1	-1.01632	0.0149798
113537626	calhm1	-1.39379	0.0473161
113540810	casc4	1.07823	0.00314448
113541346	cbln2	1.23024	0.0243272
113523975	cbx2	1.1833	0.00416692
113527606	cby1	-1.13731	0.00867815
113530419	ccdc122	-4.67746	0.0408241
113528273	ccdc137	-1.19411	5.22015e-06
113538719	ccdc197	-1.27894	0.0235901
113530120	ccdc33	-1.25393	0.0371792
113532116	ccdc59	-1.16444	0.000197712
113544125	ccl19	-1.80256	0.000651661
113530328	ccn5	-1.10315	0.0142117
113542701	ccna2	1.67964	2.79308e-08
113531034	ccnb1	1.49343	6.55101e-05
113527914	ccnf	1.52304	0.000201661
113535849	cd164l2	-2.167	1.04607e-05
113538991	cd93	1.37828	0.00380274
113530820	cda	-1.25444	0.0211066
113546462	cdc20	2.09893	3.15306e-06
113531023	cdc26	-1.22087	7.65825e-05
113527275	cdc42ep1	1.30112	0.00864025
113542621	cdca3	1.61381	0.000220313
113540904	cdh11	1.07127	0.000385027
113536054	cdip1	1.75163	0.0026191
113534242	cdk1	1.36702	1.3645e-06
113537787	cdk2	1.19245	0.00167979
113536004	cdk6	1.02717	0.0275095
113541153	cdk8	1.35358	0.0128883
113541953	cdkn3	1.23892	0.0115004
113532355	cdpf1	-1.04792	0.0351014
113533818	cebpd	-1.48321	1.5629e-06
113535711	cel	2.93105	6.2237e-24
113537439	cenpm	1.05217	0.0488168
113544188	cercam	1.08559	0.00285802
113536501	cers1	1.00601	0.0107321
113530786	cfap73	-2.03969	0.010197
113530961	cfi	1.68873	1.45681e-07
113547094	cflar	-1.5441	0.0240963
113527115	ch25h	-3.60277	5.75539e-12
113527784	chadl	1.52126	0.000159327
113543539	chchd1	-1.2147	2.32264e-05
113541633	chek1	1.20968	0.00136706
113527426	chmp2a	-1.29627	1.23949e-06
113529631	chpt1	1.11467	0.000564072
113532185	churc1	-1.04565	0.00228169
113532754	cidec	-1.17565	0.000623747
113538867	cinp	-1.07894	0.00200444
113541087	cip2a	1.4483	0.00818157
113526259	cir1	-1.098	0.00339064
113531752	ckap4	1.16288	3.75327e-05
113535608	cks2	1.01919	0.0243283
113540300	cldn15	1.42272	1.91407e-05
113545784	clhc1	-1.33754	0.0123262
113532228	clu	1.23832	0.000517635
113538989	cmpk2	2.55266	0.000328262
113528287	cnp	1.19957	2.53263e-05
113535413	cnpy3	-1.0256	0.0017904
113528702	cnr1	1.52541	0.000723502
113533963	coasy	1.49224	8.4748e-05
113535169	col11a2	1.03965	3.8015e-05
113537376	col17a1	-1.08374	3.15215e-05
113543902	col9a2	1.05796	5.54021e-05
113545566	col9a3	1.43399	5.81049e-08
113537756	commd1	1.08644	0.0173621
113535794	comp	1.17747	0.000330811
113541061	cops5	1.41256	7.62456e-06
113530411	cort	-1.38698	0.00105536
113537361	cpb2	1.02575	0.00214719
113541548	crcp	-1.31381	6.80938e-05
113532255	crebl2	-1.02441	0.0459208
113527161	cript	-1.35409	2.63306e-05
113532494	crk	1.53654	2.62096e-05
113535907	crtap	1.16632	0.000295448
113536719	crtc1	-1.05302	0.0235926
113546378	cryz	1.01219	0.00208211
113540861	cst7	-1.79705	0.002536
113537355	ctsh	1.16774	0.000497564
113532138	cunh11orf98	-1.18507	0.000112395
113546522	cunh12orf73	-1.0319	0.000607618
113528494	cunh16orf58	1.04487	0.0030365
113540831	cunh16orf87	1.20822	0.0366945
113535628	cunh18orf32	-1.61387	5.05483e-09
113534647	cunh19orf54	1.0369	0.0202417
113530963	cunh1orf116	-1.4189	0.000315957
113525922	cunh2orf40	1.15026	0.00677582
113536414	cunh2orf73	-3.62075	0.0126504
113531269	cunh3orf30	-2.59702	0.00685173
113531560	cunh3orf85	1.86103	0.000265192
113525572	cunh4orf33	1.07132	0.0090327
113540365	cunh4orf48	-1.00479	0.00500938
113543797	cunh5orf49	-1.74861	0.0225879
113546249	cunh5orf51	-1.17667	0.0271834
113543624	cunh5orf63	-1.11108	0.0206539
113542058	cunh6orf118	-2.78805	0.00975616
113538589	cunh8orf74	-1.63483	0.00717023
113535203	cunh9orf116	-1.33258	0.0214476
113531383	cunh9orf16	-1.5543	2.48139e-07
113542257	cunh9orf85	-1.55068	6.43281e-08
113544217	cutc	1.13095	0.00793167
113529386	cxcl14	-1.69022	2.60052e-07
113525952	dars	1.68868	6.28522e-09
113526004	dbi	1.36915	2.00665e-07
113534116	dcdc2	-1.12051	0.0334128
113535609	dck	1.70549	0.000127754
113526412	dctn3	-1.15442	1.61963e-05
113533710	ddc	1.2923	0.00309038
113527592	ddit4	-1.40614	0.000125602
113530538	ddx58	2.55717	1.43482e-07
113533695	decr2	2.442	5.67304e-08
113531792	dera	1.06174	0.0025148
113524198	dgat2	1.3145	0.00442007
113545170	dhcr24	3.15031	7.42919e-19
113536460	dhcr7	2.83587	8.08183e-21
113524678	dhrs12	-1.24273	0.000375166
113528643	dhx58	2.3462	2.88386e-06
113543308	dlgap1	-1.21842	0.0363568
113529616	dnaja4	-1.2401	5.96992e-06
113544834	dnajb13	-1.32116	0.000819227
113524607	dnajc15	-1.18279	1.64798e-05
113536540	dnajc19	-1.53212	3.34109e-08
113541318	dnajc5b	-1.70599	0.0410643
113535666	dnlz	-1.23266	0.00544281
113528792	dnmt3a	-1.20041	2.12386e-05
113529552	dock2	1.07817	0.0124388
113538099	dock3	-1.21531	0.000324945
113535436	dolk	1.38338	0.00846714
113538456	dph3	-1.09836	0.0214874
113531487	dpm2	-1.31804	2.36703e-05
113532743	dpys	1.2899	0.0032965
113537854	draxin	1.01361	0.049392
113538543	dtd2	-1.1148	0.0106087
113542903	dusp1	-2.11932	5.6309e-09
113544742	dusp26	-1.01251	0.0159276
113547568	dusp5	-1.91667	5.92511e-07
113525466	dut	1.04375	0.000222684
113538117	dynlrb1	-1.06099	0.000653901
113530387	ebp	2.27152	3.82741e-13
113543394	ech1	1.30438	3.51555e-05
113526745	echdc1	1.05719	0.0255066
113543783	eepd1	1.30896	0.000179678
113530081	efcab10	-1.79584	0.0148122
113546499	efcab6	-1.20937	0.0157764
113528694	efemp2	1.57907	1.49613e-05
113545437	efna1	-1.22629	0.000300463
113525435	ehhadh	1.01164	0.0137722
113536949	emb	-1.59555	3.59226e-05
113531534	emc6	1.01876	0.0210195
113527585	eme1	2.70926	0.000188891
113537031	emid1	1.26112	0.00216769
113525509	epgn	-1.74568	1.86849e-05
113527855	epor	1.34296	0.0236466
113533440	erc2	-1.36141	0.0307441
113528731	ercc6l	1.01306	0.0284998
113543497	erg	1.00666	0.0159235
113538892	erg28	2.63134	3.33319e-12
113534379	ets1	1.17019	0.000899864
113543577	ets2	-1.36103	7.84603e-05
113538189	evpl	-1.39768	3.22234e-05
113538408	f9	1.06609	0.024959
113536711	fah	1.06598	0.000330456
113534534	fam107b	-1.01052	0.00046813
113546379	fam151a	1.21365	0.00470776
113546212	fam210a	1.12138	0.0397856
113536743	fam32a	-1.40804	2.78128e-07
113542172	fam83b	-1.22828	0.000220033
113529236	fam84a	-1.27401	0.00201918
113527148	fasn	1.46901	1.39888e-06
113545280	fau	-1.06419	0.00228875
113525425	faxdc2	1.60336	0.0103048
113542167	fbln5	1.31471	3.18047e-05
113535441	fbxl18	1.03494	0.0259772
113543354	fbxl7	1.72172	0.0123725
113541345	fbxo15	-1.76125	0.0269424
113527006	fbxo32	-4.62183	1.85069e-21
113531582	fbxw2	1.07461	0.00131266
113538752	fcf1	-1.21758	1.74791e-05
113529277	fdft1	3.08505	3.78588e-21
113542221	fdps	2.5639	1.13807e-21
113545352	fermt1	-1.19808	2.2274e-05
113542833	fgfbp1	-2.33715	1.18486e-06
113529249	fgl1	-1.09549	0.0148115
113538726	fignl1	1.42373	0.0170333
113543192	fitm1	1.35065	0.00960216
113525349	fopnl	-1.4031	0.00177272
113526930	fosb	-1.41054	0.00254692
113528741	fosl1	-3.27165	3.72278e-11
113524283	ftcd	2.27014	6.86378e-05
113543389	ftsj1	1.54677	0.00105845
113541771	fundc2	1.03326	0.00154668
113547027	fzd5	1.4466	0.000300028
113538372	fzd7	1.21771	6.3331e-05
113534272	fzd9	1.33014	0.000138295
113540535	gabarap	-1.21567	3.40447e-06
113526645	gabpb1	2.53689	0.00658999
113533900	gadd45b	-1.62503	2.50722e-07
113544959	gale	1.63116	6.68452e-08
113543940	galt	1.29691	0.0075127
113531586	gas2l2	-1.27483	0.0450516
113530365	gata5	1.72781	0.00356585
113546412	gata6	1.1764	0.00141418
113535980	gatad2b	1.04441	0.00136252
113526986	gatm	1.55338	2.06299e-05
113525867	gcg	-1.92529	0.0203507
113546126	gck	-3.21504	1.67566e-11
113535421	gclm	-1.10326	0.000250473
113529798	gcnt3	-1.00828	0.0258145
113542540	gcnt7	-1.33737	0.00379312
113542084	gfral	-1.51023	0.000120749
113526917	gins2	1.40696	0.025326
113546307	gipc1	1.0952	0.0153783
113546366	gk5	1.36518	0.0021164
113547060	glrx2	-1.22382	6.15519e-05
113527042	glrx3	1.26104	8.65975e-06
113541467	gng3	1.23448	0.00505776
113535631	gnrh2	-1.91178	0.0328361
113534556	got2	1.45049	1.12818e-08
113537288	gpa33	-1.00282	0.00159222
113531847	gpr31	-1.7294	0.00231296
113538790	gpx2	-1.80702	0.0373142
113532132	gramd4	-1.03488	0.0255121
113527798	grid2ip	-1.253	0.0320866
113523938	gtf2a2	-1.09224	7.16724e-05
113523773	gtpbp1	1.07171	0.000952037
113538795	hao1	1.06576	0.00517724
113544946	hapln1	1.20517	3.13642e-05
113542219	has2	1.18283	0.00383496
113534297	has3	1.52684	0.00367544
113535015	haus5	1.04764	0.011043
113523934	helz2	-1.12673	0.0289804
113524621	hemgn	1.57677	1.21857e-07
113532646	hic1	1.37248	0.0134356
113541995	hif1a	-1.4318	0.0410034
113524449	hivep1	-1.37455	0.000153699
113539734	hmces	1.26297	0.00826108
113536911	hmgcr	2.73237	0.00425618
113545618	hmgn3	1.13842	0.000473394
113541699	hnrnpab	1.27606	0.000201016
113542759	hnrnph1	1.02628	0.0156798
113542315	hoxa11	1.81931	0.00745311
113530495	hoxc5	-1.21445	0.00350635
113536682	hp	-1.81609	4.7445e-05
113547643	hrg	-3.87581	8.00239e-08
113528584	hs3st1	-1.38681	0.00235554
113529736	hsd17b12	-1.13234	8.00314e-05
113538418	hsd17b7	1.90089	1.35164e-07
113528615	hsd3b7	1.92749	1.88037e-09
113536645	hsh2d	-1.0552	0.034021
113540159	hspa12b	1.29399	0.000730664
113539245	hspb6	-1.6431	6.51765e-05
113540080	htra3	1.15038	0.00237842
113524135	iba57	1.43736	0.0146145
113547034	idh1	1.27251	1.32486e-05
113545482	idi1	2.91352	4.37578e-20
113528349	ier3	-2.32285	7.42616e-11
113532358	igf1	3.17823	0.0263932
113534687	il17c	-2.17396	0.0130807
113531828	il17rel	-1.77826	0.0001439
113534361	il34	-1.34378	0.0406289
113529612	incenp	1.20676	0.0010083
113525728	insig2	1.03567	0.0266065
113524134	ipp	1.28067	0.00980267
113545658	irak1bp1	2.03937	0.0336397
113531981	irak3	-1.57378	3.31723e-05
113526959	irf8	-1.13736	0.0221505
113525885	itgbl1	1.30172	0.00052653
113532089	itih2	1.16992	5.09522e-05
113530315	itih6	1.09676	0.000892505
113538713	itpk1	1.12318	0.00088884
113530659	iyd	2.25108	2.26043e-05
113529484	kcnip1	-1.41663	0.00106832
113529697	kcnj11	1.25518	0.00475103
113532113	kcnj8	1.50124	0.0215681
113533705	kcnmb2	-1.36116	0.00512249
113526498	kcnn4	1.16589	0.0320377
113547030	kdelc1	1.18826	0.00155715
113532166	kdm4a	-1.03969	0.00125763
113525410	khk	1.5747	0.000434911
113543094	kif20a	1.05446	0.00990295
113534815	kif23	1.04659	0.014692
113541394	kif4a	1.14046	0.00216433
113528628	kri1	-1.02226	0.00205427
113545446	krtcap2	1.08503	0.000574471
113539460	kti12	-1.07865	0.000266659
113538144	kynu	1.01055	0.00214783
113537063	l3mbtl3	1.10848	0.0475451
113544929	lage3	-1.32442	6.7372e-06
113525224	lamb3	-1.04534	0.00260084
113546867	lbr	1.35058	0.000271361
113531849	ldhb	1.374	1.5563e-07
113527861	ldlr	1.30002	2.86794e-06
113527904	lgals3bp	1.96892	3.63506e-08
113532985	lim2	1.07078	0.0210469
113540993	lipc	1.00918	0.00129362
113525507	lipg	1.41151	0.0008817
113546276	lix1l	1.03487	0.0208935
113538020	lmcd1	1.18884	0.0153399
113523663	LOC113523663	-5.18251	0.0123788
113523693	LOC113523693	-1.05639	0.00926637
113523711	LOC113523711	4.67545	0.0184205
113523736	LOC113523736	-1.14246	0.0355306
113523763	LOC113523763	-2.79654	6.83946e-07
113523765	LOC113523765	-1.18606	0.0106177
113523786	LOC113523786	1.1384	0.0148192
113523788	LOC113523788	1.89875	0.0118652
113523795	LOC113523795	-1.05613	0.000954697
113523802	LOC113523802	1.04752	0.00386575
113523820	LOC113523820	1.25377	0.00128562
113523842	LOC113523842	1.73292	0.00144361
113523843	LOC113523843	1.38261	0.000123386
113523847	LOC113523847	-1.39113	1.93165e-06
113523894	LOC113523894	1.27388	0.0280614
113523962	LOC113523962	1.43224	2.45427e-06
113523971	LOC113523971	1.37865	3.33966e-06
113524032	LOC113524032	-1.16518	0.00070168
113524040	LOC113524040	4.44484	0.0303191
113524047	LOC113524047	-1.22358	0.023555
113524067	LOC113524067	-1.24916	0.00128069
113524068	LOC113524068	-1.6362	0.000218345
113524069	LOC113524069	-1.0841	0.00679074
113524071	LOC113524071	-1.19459	0.00201982
113524081	LOC113524081	-2.88451	0.000176576
113524114	LOC113524114	-1.2628	0.0471112
113524125	LOC113524125	1.09463	0.00704099
113524138	LOC113524138	1.30247	0.000592144
113524146	LOC113524146	2.09426	3.40985e-06
113524150	LOC113524150	-1.66796	4.84121e-11
113524155	LOC113524155	4.31786	0.0394226
113524169	LOC113524169	1.91917	1.37998e-06
113524177	LOC113524177	1.13258	0.0395764
113524200	LOC113524200	2.24858	4.13545e-12
113524230	LOC113524230	1.44279	0.00387101
113524258	LOC113524258	1.17437	0.000837626
113524263	LOC113524263	-1.98431	6.08163e-05
113524278	LOC113524278	-1.01117	0.0201343
113524311	LOC113524311	-1.8575	0.0358573
113524348	LOC113524348	-1.55243	8.1348e-07
113524349	LOC113524349	-1.60607	9.23907e-05
113524362	LOC113524362	2.5115	0.0302494
113524365	LOC113524365	-1.7949	5.74679e-08
113524371	LOC113524371	-1.1012	0.0282688
113524389	LOC113524389	-1.69192	0.0476744
113524432	LOC113524432	2.49558	2.39532e-08
113524435	LOC113524435	1.93103	0.000903614
113524470	LOC113524470	-2.14892	0.00551325
113524522	LOC113524522	-3.42596	0.0010556
113524530	LOC113524530	-1.86414	0.0456879
113524531	LOC113524531	-2.20048	3.64584e-09
113524578	LOC113524578	-1.85105	0.0203985
113524588	LOC113524588	2.66876	0.0390463
113524593	LOC113524593	1.50714	9.23096e-05
113524601	LOC113524601	1.89061	0.0389534
113524606	LOC113524606	2.90243	0.0009307
113524615	LOC113524615	-1.03426	0.00822631
113524634	LOC113524634	-1.48135	3.09679e-05
113524650	LOC113524650	-1.25766	0.0155993
113524725	LOC113524725	-2.62546	2.10825e-13
113524738	LOC113524738	-3.43396	0.000129031
113524759	LOC113524759	-1.21929	0.0232252
113524764	LOC113524764	-1.06457	0.0366716
113524771	LOC113524771	-1.40179	7.2625e-06
113524791	LOC113524791	4.08156	6.45459e-05
113524824	LOC113524824	-1.49085	2.02302e-05
113524832	LOC113524832	-1.39192	0.000651639
113524843	LOC113524843	-1.74613	5.81984e-08
113524851	LOC113524851	-1.11759	8.94009e-05
113524868	LOC113524868	2.03641	0.0117084
113524890	LOC113524890	1.42286	0.0391429
113524898	LOC113524898	-1.13309	3.71649e-05
113524906	LOC113524906	-1.85648	0.0470842
113524955	LOC113524955	2.99918	5.82598e-30
113524958	LOC113524958	-1.05617	0.000338003
113524988	LOC113524988	-1.27168	0.0444088
113524994	LOC113524994	1.52794	0.000143364
113525006	LOC113525006	1.13292	0.00602211
113525031	LOC113525031	-1.58349	8.53711e-06
113525048	LOC113525048	-1.34566	0.000255483
113525049	LOC113525049	1.08931	0.0222165
113525066	LOC113525066	1.16758	0.0124446
113525070	LOC113525070	1.35261	0.00284945
113525074	LOC113525074	1.704	0.0301986
113525095	LOC113525095	-1.00748	0.0243041
113525100	LOC113525100	-1.42823	0.0157984
113525120	LOC113525120	-1.15778	0.0325638
113525123	LOC113525123	-1.60039	9.91506e-07
113525124	LOC113525124	-2.39284	8.46056e-13
113525176	LOC113525176	1.27186	0.000145995
113525182	LOC113525182	2.82413	0.0456889
113525195	LOC113525195	-2.93301	9.04846e-16
113525235	LOC113525235	-2.04058	0.000659128
113525251	LOC113525251	3.51774	2.51425e-18
113525261	LOC113525261	1.12424	5.81146e-05
113525288	LOC113525288	-1.09342	0.000622527
113525289	LOC113525289	1.11365	0.000143917
113525321	LOC113525321	1.61229	0.0217191
113525332	LOC113525332	-1.08209	0.0147398
113525374	LOC113525374	1.55849	0.0462288
113525383	LOC113525383	-1.1447	0.000651013
113525390	LOC113525390	1.39871	0.00430688
113525400	LOC113525400	-2.64804	0.00956683
113525401	LOC113525401	-1.06253	0.00204137
113525404	LOC113525404	-1.17076	0.00058305
113525420	LOC113525420	-1.08891	0.000250365
113525431	LOC113525431	-1.01392	0.0135554
113525487	LOC113525487	-1.64656	5.19655e-05
113525488	LOC113525488	-1.6907	5.23013e-05
113525506	LOC113525506	1.73344	0.0119435
113525508	LOC113525508	-1.97853	2.2543e-07
113525547	LOC113525547	1.26337	0.0168059
113525552	LOC113525552	1.54056	1.36075e-05
113525579	LOC113525579	1.03073	0.000362609
113525644	LOC113525644	-1.40153	0.0334275
113525659	LOC113525659	2.03005	0.000123916
113525663	LOC113525663	1.21788	6.4765e-06
113525664	LOC113525664	1.52379	0.0105738
113525676	LOC113525676	1.48019	9.09628e-08
113525729	LOC113525729	-7.20582	3.15698e-07
113525730	LOC113525730	1.00646	0.00796703
113525786	LOC113525786	-2.34273	0.00108801
113525799	LOC113525799	-1.28947	0.0462024
113525804	LOC113525804	1.93362	0.0459774
113525824	LOC113525824	2.35376	0.0368135
113525835	LOC113525835	1.14917	0.048445
113525837	LOC113525837	-1.1124	0.00242247
113525856	LOC113525856	-1.36324	9.2518e-07
113525872	LOC113525872	1.92171	0.000941987
113525873	LOC113525873	1.66067	1.75996e-06
113525903	LOC113525903	1.0703	0.000140042
113525914	LOC113525914	1.13308	0.0122062
113525927	LOC113525927	2.00924	3.11497e-06
113525973	LOC113525973	4.86743	5.21244e-06
113525988	LOC113525988	-1.20629	8.86503e-06
113525991	LOC113525991	4.70704	7.05778e-05
113526011	LOC113526011	1.02229	0.000217686
113526028	LOC113526028	1.45289	0.0318757
113526062	LOC113526062	-1.64804	0.0145526
113526072	LOC113526072	-1.07833	0.0394333
113526094	LOC113526094	-1.02507	0.00447772
113526139	LOC113526139	-1.62819	0.00574154
113526158	LOC113526158	1.53767	0.000485279
113526172	LOC113526172	1.30446	9.49051e-07
113526190	LOC113526190	-2.4982	7.79247e-14
113526198	LOC113526198	-1.30132	0.000752844
113526293	LOC113526293	-1.8864	0.000132213
113526336	LOC113526336	1.24628	0.00253585
113526356	LOC113526356	-2.09602	6.15087e-09
113526368	LOC113526368	1.11503	0.0467706
113526374	LOC113526374	2.6536	0.000914117
113526378	LOC113526378	-1.1829	0.00130386
113526386	LOC113526386	-1.44871	0.0151988
113526414	LOC113526414	-1.3165	0.00168769
113526417	LOC113526417	3.9176	9.75572e-40
113526444	LOC113526444	2.85232	7.80085e-23
113526447	LOC113526447	1.51046	0.00790374
113526484	LOC113526484	-2.60397	0.000145402
113526499	LOC113526499	1.50412	0.00466058
113526541	LOC113526541	1.30882	0.013095
113526623	LOC113526623	-1.08173	0.00286881
113526629	LOC113526629	1.93143	8.81461e-09
113526630	LOC113526630	-1.51807	0.000344675
113526697	LOC113526697	1.01329	0.00238938
113526714	LOC113526714	2.01539	0.0262125
113526786	LOC113526786	-3.11588	1.20995e-05
113526822	LOC113526822	1.54685	0.00134501
113526830	LOC113526830	-1.35152	0.00676363
113526835	LOC113526835	2.09364	0.0248963
113526864	LOC113526864	1.53849	2.58876e-05
113526894	LOC113526894	1.71477	7.83434e-06
113526972	LOC113526972	1.30846	3.50828e-05
113526998	LOC113526998	1.23322	0.00126525
113527001	LOC113527001	-3.74683	6.10158e-31
113527038	LOC113527038	-1.11653	0.00305983
113527048	LOC113527048	-1.31328	1.0433e-05
113527076	LOC113527076	1.31669	0.00530584
113527086	LOC113527086	1.40428	7.46273e-05
113527087	LOC113527087	2.18332	6.49802e-05
113527100	LOC113527100	-1.31439	0.000790192
113527123	LOC113527123	1.09914	0.000414897
113527174	LOC113527174	2.09083	0.0354173
113527184	LOC113527184	2.68022	3.34528e-05
113527185	LOC113527185	1.30165	0.00228969
113527231	LOC113527231	-1.2002	0.0106873
113527237	LOC113527237	1.16505	0.000167618
113527248	LOC113527248	-3.582	5.8028e-05
113527272	LOC113527272	-1.3514	0.00767485
113527277	LOC113527277	-1.61497	0.00131566
113527287	LOC113527287	1.21941	5.7828e-05
113527291	LOC113527291	-1.99121	1.0526e-11
113527340	LOC113527340	1.42355	6.09417e-06
113527341	LOC113527341	1.92888	7.98709e-07
113527342	LOC113527342	-1.19144	8.26792e-05
113527368	LOC113527368	-1.1908	0.000174367
113527387	LOC113527387	1.82244	1.34585e-05
113527389	LOC113527389	-1.34339	0.0231347
113527448	LOC113527448	-2.32918	0.00113585
113527464	LOC113527464	-1.14891	0.00455261
113527465	LOC113527465	1.68557	2.86393e-09
113527473	LOC113527473	1.06006	0.00416587
113527529	LOC113527529	-1.39855	1.98801e-06
113527532	LOC113527532	-1.17311	0.00235183
113527543	LOC113527543	-4.1854	2.66424e-15
113527555	LOC113527555	-1.66338	0.00258803
113527558	LOC113527558	-1.19278	3.20585e-05
113527565	LOC113527565	-2.50049	0.00182018
113527568	LOC113527568	-1.93266	0.00067357
113527574	LOC113527574	1.1249	0.00130497
113527586	LOC113527586	-2.00685	0.00505631
113527596	LOC113527596	-1.58669	0.0485568
113527631	LOC113527631	-2.27877	2.22371e-11
113527638	LOC113527638	-1.48485	0.00158274
113527648	LOC113527648	-1.29569	0.00212892
113527682	LOC113527682	1.56848	3.47414e-05
113527688	LOC113527688	-2.17753	0.0172168
113527704	LOC113527704	1.0324	0.00659714
113527721	LOC113527721	-1.2181	0.00902142
113527742	LOC113527742	1.02598	0.000306897
113527760	LOC113527760	-1.20948	0.000137447
113527768	LOC113527768	-1.44839	5.35977e-05
113527853	LOC113527853	1.13635	3.37179e-06
113527881	LOC113527881	-1.83796	1.86951e-05
113527890	LOC113527890	-1.05134	0.00144679
113527893	LOC113527893	1.6791	0.00992368
113527901	LOC113527901	-1.32618	0.00492066
113527907	LOC113527907	-1.13018	0.0164601
113527910	LOC113527910	1.32383	0.00235966
113527937	LOC113527937	-2.03576	2.55795e-07
113527945	LOC113527945	-1.31978	0.000606986
113527955	LOC113527955	1.24786	0.000167723
113527978	LOC113527978	-1.37386	1.15672e-07
113527984	LOC113527984	1.36073	0.000675889
113527992	LOC113527992	-1.47834	1.28101e-07
113527993	LOC113527993	-1.67564	2.20771e-07
113528025	LOC113528025	-2.2786	1.58967e-10
113528033	LOC113528033	-1.13475	0.000616869
113528039	LOC113528039	-1.24347	0.000565645
113528045	LOC113528045	-1.15846	0.0212383
113528058	LOC113528058	1.22288	1.65626e-06
113528060	LOC113528060	1.14382	0.0174327
113528070	LOC113528070	-2.16204	0.00677808
113528076	LOC113528076	1.52624	4.83843e-07
113528128	LOC113528128	1.45631	0.000258099
113528141	LOC113528141	-2.38645	1.77966e-10
113528162	LOC113528162	-1.06867	0.00383724
113528169	LOC113528169	2.11471	0.000413038
113528207	LOC113528207	-1.6345	0.0136631
113528215	LOC113528215	-5.24043	4.47547e-20
113528256	LOC113528256	1.90643	2.97924e-09
113528314	LOC113528314	-1.50871	0.000184567
113528323	LOC113528323	-1.59366	0.029829
113528346	LOC113528346	1.14575	0.00116377
113528388	LOC113528388	1.46607	0.00126308
113528389	LOC113528389	-4.98996	0.00331771
113528393	LOC113528393	-3.11132	0.0490374
113528395	LOC113528395	-1.1497	0.00175683
113528413	LOC113528413	-2.64977	2.96042e-17
113528418	LOC113528418	-1.3279	0.00124373
113528424	LOC113528424	-1.41592	0.0222467
113528425	LOC113528425	-1.44649	0.000365926
113528434	LOC113528434	1.25223	5.31347e-07
113528438	LOC113528438	1.88903	0.0292702
113528447	LOC113528447	1.05201	5.97237e-05
113528449	LOC113528449	1.56525	4.58603e-06
113528455	LOC113528455	1.21766	0.0174001
113528466	LOC113528466	-2.50993	0.000394358
113528472	LOC113528472	1.28863	4.97925e-06
113528487	LOC113528487	-1.68105	0.0344273
113528502	LOC113528502	-1.73295	0.00171507
113528518	LOC113528518	-1.33297	4.90643e-06
113528524	LOC113528524	-1.50334	0.000592942
113528525	LOC113528525	-1.32951	0.000302795
113528534	LOC113528534	-2.43944	1.41498e-10
113528556	LOC113528556	-1.3986	0.00590042
113528579	LOC113528579	2.0808	0.00231679
113528592	LOC113528592	1.03928	0.00931046
113528640	LOC113528640	1.38971	0.0295898
113528737	LOC113528737	-1.22034	0.00109774
113528766	LOC113528766	1.19174	0.0018128
113528767	LOC113528767	1.21404	0.00520059
113528794	LOC113528794	1.22692	0.0288081
113528809	LOC113528809	-1.40422	8.31627e-08
113528811	LOC113528811	-1.63122	5.88013e-06
113528818	LOC113528818	-1.72664	5.24962e-11
113528857	LOC113528857	-1.58057	0.0415228
113528920	LOC113528920	-1.21972	0.000390671
113528968	LOC113528968	-1.41907	0.00462388
113528991	LOC113528991	-1.05404	1.88092e-05
113528994	LOC113528994	-1.29581	5.03831e-05
113529030	LOC113529030	-2.56759	0.00903381
113529095	LOC113529095	1.02019	0.00462244
113529149	LOC113529149	-1.04969	0.00125518
113529161	LOC113529161	1.57327	8.06123e-10
113529168	LOC113529168	-1.01659	0.000405049
113529232	LOC113529232	-1.31143	0.0479752
113529244	LOC113529244	1.89137	8.80071e-07
113529261	LOC113529261	-1.40789	0.00188343
113529292	LOC113529292	1.98897	4.00026e-06
113529293	LOC113529293	-1.68106	1.11471e-05
113529315	LOC113529315	-1.60885	1.25127e-05
113529379	LOC113529379	-1.38754	4.57013e-05
113529382	LOC113529382	-1.90628	1.90274e-11
113529383	LOC113529383	-1.80221	5.29898e-10
113529403	LOC113529403	-1.26572	0.000724551
113529437	LOC113529437	1.14834	6.94881e-05
113529442	LOC113529442	1.13187	0.0108118
113529491	LOC113529491	-1.02335	0.0167992
113529515	LOC113529515	4.1387	0.00111001
113529524	LOC113529524	-1.06035	0.00186472
113529535	LOC113529535	-1.29057	0.00470709
113529559	LOC113529559	1.98774	0.00367705
113529564	LOC113529564	-1.28232	0.00401732
113529567	LOC113529567	1.26686	0.00450481
113529606	LOC113529606	-1.07349	0.00117565
113529611	LOC113529611	-1.22039	0.000449961
113529626	LOC113529626	1.4514	2.18368e-05
113529656	LOC113529656	-1.19281	0.00301862
113529657	LOC113529657	-1.27517	0.00484539
113529675	LOC113529675	1.19949	0.00341647
113529727	LOC113529727	-1.00164	0.0061699
113529762	LOC113529762	-1.12826	0.00523927
113529790	LOC113529790	2.61009	0.0306732
113529791	LOC113529791	2.14457	2.50916e-07
113529882	LOC113529882	-1.14793	4.66262e-06
113529942	LOC113529942	-1.2462	0.0121745
113529944	LOC113529944	-1.47112	0.0169501
113529965	LOC113529965	2.00915	5.29664e-07
113529974	LOC113529974	1.19691	0.00642386
113530076	LOC113530076	-1.52956	2.14668e-07
113530080	LOC113530080	1.00062	0.0232636
113530094	LOC113530094	1.13574	9.11382e-05
113530143	LOC113530143	-1.23255	0.000455018
113530165	LOC113530165	-1.25111	0.00451055
113530181	LOC113530181	-1.36152	0.00162729
113530213	LOC113530213	1.6614	0.0427991
113530220	LOC113530220	1.40546	0.0178277
113530271	LOC113530271	-1.18237	0.0359933
113530302	LOC113530302	1.12181	0.00436958
113530321	LOC113530321	-1.39743	7.35005e-05
113530392	LOC113530392	1.31893	0.0132299
113530446	LOC113530446	-1.08422	0.00166624
113530458	LOC113530458	4.08887	0.00340282
113530463	LOC113530463	4.65297	0.000419324
113530509	LOC113530509	-1.63434	6.01287e-09
113530517	LOC113530517	-1.07074	0.00504022
113530536	LOC113530536	1.54611	1.24427e-06
113530543	LOC113530543	4.46766	0.0294576
113530630	LOC113530630	1.14288	0.00401046
113530646	LOC113530646	-1.22009	0.000111408
113530656	LOC113530656	1.0687	0.0329392
113530721	LOC113530721	-1.35278	0.0113316
113530812	LOC113530812	-2.7013	3.61656e-07
113530817	LOC113530817	-1.61991	1.3494e-05
113530834	LOC113530834	-2.41062	0.0357699
113530840	LOC113530840	-1.23532	3.43249e-06
113530845	LOC113530845	-3.46048	0.00036388
113530854	LOC113530854	-1.93089	0.0396328
113530887	LOC113530887	-1.69667	1.8558e-05
113530918	LOC113530918	3.05749	0.00762574
113530924	LOC113530924	1.07756	0.000157059
113530925	LOC113530925	1.30869	0.000337045
113530926	LOC113530926	1.30449	3.25699e-06
113530928	LOC113530928	-1.26109	0.00319313
113530929	LOC113530929	-1.18665	0.000406087
113531020	LOC113531020	-1.52198	4.92377e-09
113531038	LOC113531038	-1.24171	0.00035331
113531040	LOC113531040	-2.05772	3.34568e-11
113531043	LOC113531043	1.65504	5.5376e-10
113531060	LOC113531060	-1.10342	0.0112475
113531070	LOC113531070	1.21052	0.00570906
113531071	LOC113531071	1.13464	0.000411319
113531103	LOC113531103	-1.44679	1.43817e-06
113531113	LOC113531113	-1.48308	0.00202705
113531139	LOC113531139	-1.86507	0.000739166
113531175	LOC113531175	-1.16895	0.00929323
113531216	LOC113531216	1.11685	0.0199692
113531224	LOC113531224	1.24972	1.17236e-06
113531262	LOC113531262	-1.38185	0.000393218
113531275	LOC113531275	-3.53259	1.37479e-08
113531292	LOC113531292	1.09053	0.00147814
113531296	LOC113531296	-1.68339	0.0182295
113531338	LOC113531338	-4.0308	0.00349021
113531339	LOC113531339	-1.84013	0.00533302
113531377	LOC113531377	1.32505	4.7352e-05
113531414	LOC113531414	1.26353	0.0244191
113531434	LOC113531434	-1.51109	0.0372429
113531474	LOC113531474	-1.67799	0.00211098
113531524	LOC113531524	-2.46981	9.73214e-14
113531550	LOC113531550	-1.2497	4.32888e-05
113531593	LOC113531593	-1.171	0.00147537
113531607	LOC113531607	1.50082	8.94936e-09
113531636	LOC113531636	1.28014	0.00768333
113531663	LOC113531663	-1.07428	0.000718697
113531664	LOC113531664	-1.39052	0.0224851
113531698	LOC113531698	-1.5218	2.11763e-08
113531703	LOC113531703	-3.27322	0.000326645
113531759	LOC113531759	1.07875	0.00124335
113531764	LOC113531764	-1.40361	0.000497114
113531838	LOC113531838	-3.56186	1.31852e-05
113531844	LOC113531844	1.152	0.000509092
113531853	LOC113531853	-3.2976	0.0326064
113531859	LOC113531859	1.29994	5.74126e-07
113531892	LOC113531892	1.05259	0.0146487
113531894	LOC113531894	-1.13158	0.00156509
113531905	LOC113531905	-1.11915	0.00358604
113531914	LOC113531914	1.08141	0.0278885
113531978	LOC113531978	-1.18348	0.0101193
113531985	LOC113531985	1.01471	0.00212389
113532067	LOC113532067	2.23104	1.55043e-09
113532078	LOC113532078	-3.25683	2.00657e-10
113532087	LOC113532087	-1.58269	1.13896e-06
113532124	LOC113532124	-1.17064	0.000729362
113532170	LOC113532170	-2.31617	3.33213e-13
113532288	LOC113532288	1.11206	0.00799572
113532307	LOC113532307	1.16418	0.00103344
113532323	LOC113532323	-1.28005	0.0378814
113532347	LOC113532347	3.21256	1.51725e-16
113532348	LOC113532348	2.86409	7.93734e-30
113532364	LOC113532364	-1.52602	2.92243e-05
113532388	LOC113532388	-1.17524	0.000522674
113532582	LOC113532582	1.04528	0.00209255
113532606	LOC113532606	2.81409	3.20368e-20
113532637	LOC113532637	-1.4228	3.53802e-05
113532687	LOC113532687	-1.6341	8.79384e-09
113532693	LOC113532693	1.05702	0.00385678
113532735	LOC113532735	-1.07359	0.0092809
113532771	LOC113532771	-1.08776	0.0130283
113532879	LOC113532879	-1.23735	0.0347693
113532893	LOC113532893	1.6627	1.4026e-08
113532897	LOC113532897	-1.49873	8.82518e-05
113532909	LOC113532909	-1.15099	0.00411264
113532929	LOC113532929	-1.03829	0.000360994
113532930	LOC113532930	1.78228	2.40807e-05
113532940	LOC113532940	-1.90052	1.73547e-10
113532949	LOC113532949	1.19889	3.35701e-05
113532952	LOC113532952	-1.42302	0.000128247
113532976	LOC113532976	-1.12447	0.00593984
113533004	LOC113533004	-1.03113	0.0493947
113533044	LOC113533044	1.02433	0.000115792
113533050	LOC113533050	1.60749	1.86585e-06
113533077	LOC113533077	1.13832	0.012092
113533081	LOC113533081	-1.78216	1.75794e-11
113533112	LOC113533112	-1.03925	2.94993e-05
113533113	LOC113533113	1.33749	0.000727989
113533128	LOC113533128	-1.63136	0.0358574
113533167	LOC113533167	-1.1355	0.000250428
113533174	LOC113533174	5.31112	1.2263e-10
113533208	LOC113533208	-1.1046	0.000328164
113533210	LOC113533210	-1.31512	7.5338e-05
113533215	LOC113533215	-1.22041	0.0101715
113533218	LOC113533218	-1.28875	2.8513e-05
113533220	LOC113533220	1.39722	0.025475
113533228	LOC113533228	1.95769	0.0332231
113533252	LOC113533252	1.01165	0.00469674
113533263	LOC113533263	-1.02614	0.000386234
113533280	LOC113533280	-1.51748	0.00798329
113533288	LOC113533288	-1.26005	6.74025e-05
113533290	LOC113533290	-1.14012	0.000312452
113533314	LOC113533314	-1.56744	4.1097e-09
113533316	LOC113533316	-1.45168	1.43829e-08
113533329	LOC113533329	-1.49765	6.4611e-06
113533366	LOC113533366	-2.00865	8.52542e-14
113533447	LOC113533447	-1.10441	0.000773531
113533482	LOC113533482	-1.80893	0.0323615
113533539	LOC113533539	2.10174	0.0175845
113533608	LOC113533608	-2.09525	4.10879e-06
113533611	LOC113533611	-2.93773	2.52765e-10
113533630	LOC113533630	-2.00035	2.78711e-08
113533635	LOC113533635	2.64136	9.55801e-12
113533638	LOC113533638	1.04962	0.00335166
113533684	LOC113533684	-3.16337	3.97271e-09
113533750	LOC113533750	1.04724	0.0123536
113533758	LOC113533758	1.75226	2.18181e-08
113533765	LOC113533765	-1.40862	0.00402723
113533766	LOC113533766	-2.12526	0.00167395
113533773	LOC113533773	-1.15906	0.0324307
113533778	LOC113533778	-2.24887	0.0271129
113533815	LOC113533815	-1.97225	4.85337e-06
113533828	LOC113533828	-1.4195	0.0347795
113533834	LOC113533834	-2.3022	0.00841438
113533839	LOC113533839	-1.32854	0.000232016
113533873	LOC113533873	-1.3432	0.0125153
113533910	LOC113533910	-1.47759	3.46028e-05
113533913	LOC113533913	-1.2743	0.000888538
113533918	LOC113533918	1.65935	1.25151e-07
113533920	LOC113533920	1.71115	1.06091e-08
113534034	LOC113534034	-1.67658	9.88808e-09
113534087	LOC113534087	-1.10209	0.0072772
113534121	LOC113534121	-1.19795	0.00102734
113534123	LOC113534123	1.14201	0.0227312
113534155	LOC113534155	-1.1405	0.00127403
113534184	LOC113534184	-1.59965	0.00103865
113534225	LOC113534225	-3.01891	0.000341135
113534237	LOC113534237	1.46442	0.0419542
113534276	LOC113534276	-1.71936	0.000305749
113534302	LOC113534302	1.68975	6.05348e-11
113534324	LOC113534324	1.60209	6.33254e-05
113534339	LOC113534339	1.45565	2.09463e-08
113534370	LOC113534370	-1.14805	0.000647709
113534378	LOC113534378	-1.6358	0.00782722
113534387	LOC113534387	-1.02994	0.0089031
113534388	LOC113534388	-1.37678	0.0237793
113534433	LOC113534433	-1.54961	1.6631e-07
113534463	LOC113534463	-1.67699	6.01392e-06
113534488	LOC113534488	-1.81151	0.00959046
113534497	LOC113534497	1.95608	4.03597e-09
113534529	LOC113534529	1.1127	0.0195903
113534536	LOC113534536	1.36889	7.22492e-07
113534544	LOC113534544	1.60123	5.06914e-10
113534548	LOC113534548	1.18504	0.00991066
113534559	LOC113534559	-1.49864	4.54399e-06
113534560	LOC113534560	-1.03109	0.00586689
113534564	LOC113534564	-1.23356	0.00177919
113534587	LOC113534587	-1.51909	0.000118878
113534612	LOC113534612	-1.24804	0.0499851
113534622	LOC113534622	2.09252	0.0428818
113534623	LOC113534623	1.48864	0.00512876
113534677	LOC113534677	1.07467	3.995e-05
113534700	LOC113534700	-1.06432	0.00131752
113534785	LOC113534785	-2.30522	1.39503e-12
113534825	LOC113534825	-1.95094	0.00687516
113534874	LOC113534874	-1.59893	8.24956e-06
113534887	LOC113534887	-1.16494	0.0113432
113534897	LOC113534897	1.32369	0.0215243
113534901	LOC113534901	-1.50371	1.42781e-06
113534933	LOC113534933	1.59722	0.000749332
113534958	LOC113534958	2.27536	1.91205e-08
113534972	LOC113534972	1.40053	0.00132725
113534973	LOC113534973	1.60715	1.33619e-06
113535031	LOC113535031	-1.75435	1.22787e-07
113535056	LOC113535056	1.07504	0.000129545
113535057	LOC113535057	1.28514	0.0105019
113535097	LOC113535097	1.36323	9.73995e-05
113535147	LOC113535147	1.81179	0.0367574
113535176	LOC113535176	-4.76737	0.0331988
113535211	LOC113535211	-1.60377	2.63955e-06
113535225	LOC113535225	-1.06054	0.0023878
113535234	LOC113535234	1.14722	0.000500353
113535355	LOC113535355	-1.21717	9.83403e-05
113535381	LOC113535381	2.29176	6.28683e-05
113535386	LOC113535386	-1.7585	0.00225333
113535435	LOC113535435	1.11044	0.00686499
113535512	LOC113535512	-1.81791	2.11009e-05
113535516	LOC113535516	1.29823	0.000659785
113535517	LOC113535517	1.42844	2.21785e-06
113535571	LOC113535571	-2.03952	0.0394897
113535583	LOC113535583	1.37488	8.98106e-05
113535591	LOC113535591	-1.15647	3.17818e-05
113535606	LOC113535606	-2.63123	4.9215e-15
113535659	LOC113535659	4.20589	0.0495515
113535663	LOC113535663	-1.01705	0.00110303
113535691	LOC113535691	-1.05486	0.00814283
113535693	LOC113535693	-1.73485	5.17844e-06
113535702	LOC113535702	2.12851	1.75081e-06
113535732	LOC113535732	-1.16238	0.00839686
113535735	LOC113535735	-1.06266	0.0164267
113535751	LOC113535751	-1.99499	0.0319249
113535812	LOC113535812	2.22311	0.000538953
113535820	LOC113535820	-1.06484	0.00141394
113535856	LOC113535856	1.14156	2.10078e-05
113535867	LOC113535867	-1.07014	0.0207187
113535868	LOC113535868	-1.25018	5.89955e-05
113535922	LOC113535922	-1.28383	0.00127706
113535929	LOC113535929	4.26698	0.0444223
113535932	LOC113535932	1.46552	0.0215758
113535989	LOC113535989	-1.00647	0.000685663
113536015	LOC113536015	-1.01255	0.000322403
113536047	LOC113536047	1.16909	1.8686e-05
113536077	LOC113536077	1.67525	5.57197e-08
113536104	LOC113536104	1.23104	0.00204929
113536210	LOC113536210	1.15653	0.00446527
113536212	LOC113536212	-1.58165	1.37603e-09
113536265	LOC113536265	-2.63702	0.00580641
113536287	LOC113536287	-1.41509	0.0134526
113536293	LOC113536293	-1.08083	0.0306997
113536302	LOC113536302	1.14285	0.0228
113536332	LOC113536332	-1.29394	0.00245185
113536411	LOC113536411	-2.42118	0.000138002
113536422	LOC113536422	-1.23607	0.00202971
113536434	LOC113536434	1.63881	0.000268925
113536435	LOC113536435	-1.08399	0.000976881
113536499	LOC113536499	2.71932	7.99768e-10
113536500	LOC113536500	2.30551	3.58122e-17
113536577	LOC113536577	-1.79259	0.00449319
113536608	LOC113536608	-2.13853	0.0191728
113536642	LOC113536642	1.0267	0.000925176
113536654	LOC113536654	-1.2286	2.05203e-06
113536680	LOC113536680	2.18985	0.00788168
113536702	LOC113536702	1.05202	0.00158694
113536720	LOC113536720	1.09691	0.000505658
113536786	LOC113536786	-1.45649	4.75112e-06
113536823	LOC113536823	-1.1837	0.000668416
113536832	LOC113536832	-5.39552	0.00718459
113536845	LOC113536845	1.09628	0.0103533
113536891	LOC113536891	-1.22493	1.84894e-06
113536916	LOC113536916	1.112	0.000603934
113536962	LOC113536962	-1.28904	0.0204171
113537010	LOC113537010	1.36169	0.000195065
113537074	LOC113537074	-1.74551	8.41426e-07
113537075	LOC113537075	-1.47357	8.05417e-07
113537087	LOC113537087	-1.13942	0.000250199
113537107	LOC113537107	-1.27584	0.0193675
113537108	LOC113537108	-1.6868	4.21951e-05
113537127	LOC113537127	1.37111	0.000371666
113537133	LOC113537133	-2.4939	0.00518151
113537155	LOC113537155	-1.80805	0.0191208
113537163	LOC113537163	-1.09985	0.000202867
113537164	LOC113537164	-3.66638	2.10913e-07
113537188	LOC113537188	-1.21379	9.01187e-05
113537201	LOC113537201	-2.0345	5.23031e-08
113537213	LOC113537213	-1.34101	0.00134775
113537280	LOC113537280	-1.23901	0.0172904
113537320	LOC113537320	-1.05824	0.00735466
113537322	LOC113537322	-1.69899	1.04196e-06
113537323	LOC113537323	-1.78005	0.000678805
113537359	LOC113537359	1.48005	1.82999e-05
113537365	LOC113537365	1.02071	0.000268781
113537389	LOC113537389	1.36495	4.11339e-06
113537410	LOC113537410	1.04254	0.000230028
113537411	LOC113537411	1.70592	0.0428688
113537434	LOC113537434	-1.11025	0.000159214
113537444	LOC113537444	-1.56693	0.00512695
113537448	LOC113537448	1.18972	0.000147748
113537452	LOC113537452	-1.2753	0.00281845
113537508	LOC113537508	1.42767	0.031356
113537522	LOC113537522	1.84041	0.00452748
113537564	LOC113537564	-1.56779	0.00171392
113537578	LOC113537578	1.49341	0.0481696
113537625	LOC113537625	-2.16717	0.0406765
113537687	LOC113537687	1.22139	0.000716317
113537700	LOC113537700	-2.17425	0.00314565
113537703	LOC113537703	1.09418	0.018586
113537745	LOC113537745	1.5187	0.043074
113537786	LOC113537786	3.17891	1.29912e-36
113537797	LOC113537797	-1.1752	0.00915967
113537800	LOC113537800	-1.72391	0.00878812
113537801	LOC113537801	-1.07972	0.0358027
113537811	LOC113537811	-1.65213	0.0262346
113537815	LOC113537815	-1.53338	4.37046e-10
113537834	LOC113537834	1.41697	0.000253229
113537856	LOC113537856	-1.01256	0.00411355
113537859	LOC113537859	-1.87435	7.33168e-11
113537879	LOC113537879	-3.98515	0.0357869
113537904	LOC113537904	-1.64814	1.23163e-10
113537916	LOC113537916	-1.78651	0.0130696
113537984	LOC113537984	-1.1606	0.000345529
113538007	LOC113538007	1.18704	0.00984874
113538034	LOC113538034	-1.58639	2.87947e-05
113538038	LOC113538038	-1.97661	6.19713e-05
113538041	LOC113538041	-1.31884	0.019481
113538044	LOC113538044	-1.5913	0.00876599
113538045	LOC113538045	-1.49377	0.0141292
113538047	LOC113538047	-2.61981	3.61177e-08
113538060	LOC113538060	-1.62844	0.000924073
113538064	LOC113538064	-1.92686	0.0144141
113538068	LOC113538068	-1.2394	0.0132533
113538089	LOC113538089	-3.75779	0.000132656
113538122	LOC113538122	-1.27977	0.000468967
113538135	LOC113538135	-1.48763	1.67332e-05
113538136	LOC113538136	-1.36103	5.30549e-05
113538149	LOC113538149	-1.34766	8.06924e-06
113538157	LOC113538157	1.8458	8.05335e-08
113538164	LOC113538164	-1.37257	0.0486851
113538169	LOC113538169	-2.70588	0.0231836
113538219	LOC113538219	1.01775	0.00299052
113538223	LOC113538223	-1.06508	0.0497927
113538254	LOC113538254	1.08811	4.74851e-05
113538267	LOC113538267	-1.10505	0.00161681
113538292	LOC113538292	-1.39759	0.00056482
113538299	LOC113538299	1.11378	0.00143332
113538310	LOC113538310	1.68063	0.00340168
113538311	LOC113538311	-2.27558	2.60038e-13
113538318	LOC113538318	-1.78146	0.0105923
113538324	LOC113538324	-1.36092	9.88584e-05
113538341	LOC113538341	-1.57972	0.0339732
113538390	LOC113538390	-1.08877	0.00922614
113538413	LOC113538413	-1.36084	2.35783e-06
113538417	LOC113538417	-1.24954	0.0245443
113538419	LOC113538419	-1.77785	0.00430876
113538438	LOC113538438	1.58414	0.0372349
113538460	LOC113538460	1.14654	3.26813e-05
113538466	LOC113538466	1.1563	0.0394769
113538472	LOC113538472	1.53379	0.000658129
113538478	LOC113538478	-1.03209	0.000826989
113538567	LOC113538567	-1.10887	0.00024224
113538598	LOC113538598	-1.36874	0.000218271
113538608	LOC113538608	-1.06649	0.0117527
113538617	LOC113538617	1.47948	0.0180785
113538643	LOC113538643	1.113	0.000725938
113538747	LOC113538747	1.81008	0.00203008
113538769	LOC113538769	-1.01797	0.000570979
113538780	LOC113538780	-1.17348	0.00289184
113538805	LOC113538805	-1.14356	0.000396776
113538810	LOC113538810	1.21453	0.0445986
113538825	LOC113538825	1.01434	0.00695276
113538832	LOC113538832	-1.20684	2.67198e-05
113538855	LOC113538855	3.39725	0.0159497
113538890	LOC113538890	-1.36883	0.0268121
113538895	LOC113538895	-2.49557	0.0122827
113538896	LOC113538896	1.15646	1.60391e-05
113538925	LOC113538925	-1.51579	9.61498e-05
113538955	LOC113538955	-1.19284	0.00159048
113538978	LOC113538978	-1.36557	9.48006e-05
113538985	LOC113538985	-1.51452	0.0486457
113538994	LOC113538994	-1.09212	2.81819e-05
113539048	LOC113539048	1.08856	0.0485627
113539051	LOC113539051	-2.18646	0.00370427
113539065	LOC113539065	-1.63574	0.000158148
113539091	LOC113539091	-3.25891	0.0434593
113539099	LOC113539099	-2.00524	0.0459151
113539128	LOC113539128	-1.15826	0.0204259
113539160	LOC113539160	-4.74161	9.44271e-09
113539232	LOC113539232	2.07026	4.99409e-07
113539237	LOC113539237	-1.11969	0.00115288
113539243	LOC113539243	1.6308	2.63333e-07
113539247	LOC113539247	-1.91688	5.09726e-10
113539251	LOC113539251	-1.61911	0.00435047
113539281	LOC113539281	-1.80496	5.73186e-05
113539287	LOC113539287	4.16545	0.0122904
113539292	LOC113539292	1.41697	6.95915e-08
113539301	LOC113539301	1.27755	0.000696008
113539311	LOC113539311	-1.44752	0.0179577
113539318	LOC113539318	1.06566	0.0354374
113539322	LOC113539322	1.64196	0.00209929
113539323	LOC113539323	1.2595	0.000130166
113539357	LOC113539357	-2.16979	0.00701696
113539421	LOC113539421	1.0597	0.000610051
113539471	LOC113539471	1.1089	0.0160118
113539502	LOC113539502	-1.10265	0.00635894
113539503	LOC113539503	-1.81005	0.000337669
113539505	LOC113539505	1.31471	0.00122009
113539530	LOC113539530	1.42623	0.00920797
113539546	LOC113539546	-1.41813	0.00121582
113539551	LOC113539551	-1.03808	0.00598168
113539554	LOC113539554	1.00621	0.00135655
113539565	LOC113539565	-1.42662	0.00258335
113539599	LOC113539599	-1.42081	1.56165e-06
113539618	LOC113539618	1.07888	0.0124846
113539624	LOC113539624	-2.8414	0.0205064
113539626	LOC113539626	1.1999	0.00206453
113539643	LOC113539643	-1.01743	0.0198588
113539668	LOC113539668	1.25304	0.0401962
113539775	LOC113539775	-1.26524	0.000820075
113539784	LOC113539784	1.78258	6.58085e-05
113539798	LOC113539798	-1.72	0.000146928
113539808	LOC113539808	-2.15878	7.36309e-09
113539822	LOC113539822	1.13931	0.000241543
113539846	LOC113539846	-2.53983	2.09526e-05
113539848	LOC113539848	1.4386	0.00148271
113539854	LOC113539854	2.33904	0.0341884
113539885	LOC113539885	-2.2891	0.000839626
113539923	LOC113539923	1.1741	4.65323e-05
113539948	LOC113539948	-1.55918	0.0453796
113539951	LOC113539951	1.50521	0.00583091
113539970	LOC113539970	1.3319	0.000159767
113539971	LOC113539971	1.6026	0.00969638
113540005	LOC113540005	-2.06667	0.0174801
113540034	LOC113540034	-1.00285	0.0182173
113540124	LOC113540124	1.1167	0.000137198
113540134	LOC113540134	-1.17009	0.022678
113540136	LOC113540136	1.92508	4.36309e-14
113540157	LOC113540157	1.23119	0.0244037
113540201	LOC113540201	-2.4321	0.0349711
113540251	LOC113540251	-1.6329	2.32313e-06
113540283	LOC113540283	1.03839	0.0001108
113540289	LOC113540289	1.06874	0.0224868
113540332	LOC113540332	1.45868	3.24914e-05
113540361	LOC113540361	-1.32796	3.9072e-07
113540393	LOC113540393	-1.0509	0.000587458
113540435	LOC113540435	-2.63877	1.74197e-08
113540442	LOC113540442	1.24633	0.000979245
113540445	LOC113540445	-1.18761	0.000205509
113540448	LOC113540448	1.11538	0.0225
113540455	LOC113540455	-1.0588	0.0163765
113540463	LOC113540463	-1.4387	2.32364e-08
113540499	LOC113540499	-1.04453	0.00468551
113540539	LOC113540539	-1.28653	2.3957e-05
113540546	LOC113540546	1.11338	0.000297296
113540607	LOC113540607	1.3544	1.15889e-05
113540614	LOC113540614	-1.62785	0.00126189
113540647	LOC113540647	-2.66551	0.00709099
113540681	LOC113540681	-1.20023	9.06786e-06
113540759	LOC113540759	1.09934	0.0258925
113540780	LOC113540780	1.63602	5.61159e-07
113540785	LOC113540785	-1.64579	0.0148331
113540827	LOC113540827	1.02487	0.00704538
113540839	LOC113540839	2.89027	0.039125
113540909	LOC113540909	1.07	0.000328777
113540959	LOC113540959	1.32155	3.3358e-07
113540974	LOC113540974	1.35357	0.0392018
113540976	LOC113540976	-1.76596	0.00755697
113541001	LOC113541001	1.54415	0.0153292
113541044	LOC113541044	-1.18383	4.82409e-06
113541054	LOC113541054	1.88994	1.4608e-08
113541068	LOC113541068	-1.49604	8.21572e-06
113541071	LOC113541071	-1.73133	4.26291e-10
113541085	LOC113541085	-1.6141	5.60278e-05
113541130	LOC113541130	-2.19645	0.0416213
113541261	LOC113541261	3.1348	5.40369e-06
113541273	LOC113541273	-1.96657	0.0126512
113541332	LOC113541332	-1.1866	0.0270478
113541337	LOC113541337	1.02006	0.0427329
113541344	LOC113541344	-3.85411	4.28543e-37
113541349	LOC113541349	-4.1515	3.87299e-07
113541386	LOC113541386	-1.39822	7.159e-07
113541437	LOC113541437	-1.33625	0.0071187
113541448	LOC113541448	-2.23988	0.0101661
113541490	LOC113541490	1.55399	0.00743086
113541504	LOC113541504	-1.34548	0.0395427
113541538	LOC113541538	-1.13573	0.00211222
113541576	LOC113541576	1.53759	4.859e-08
113541595	LOC113541595	1.05606	0.0182836
113541596	LOC113541596	1.3849	0.00335355
113541599	LOC113541599	-1.00437	0.00519394
113541649	LOC113541649	-1.45299	4.41264e-09
113541655	LOC113541655	-1.71853	5.3392e-05
113541661	LOC113541661	1.54504	1.42239e-05
113541664	LOC113541664	1.38054	0.00056897
113541665	LOC113541665	1.3996	0.000993568
113541675	LOC113541675	1.56759	1.79641e-05
113541676	LOC113541676	2.19456	0.00829497
113541712	LOC113541712	-1.38463	0.0286387
113541715	LOC113541715	1.23575	0.0400392
113541721	LOC113541721	-1.08409	0.0111459
113541734	LOC113541734	-3.72095	7.06018e-08
113541738	LOC113541738	-1.05424	0.000420074
113541798	LOC113541798	-1.31667	4.45905e-05
113541867	LOC113541867	1.33644	0.00273086
113541868	LOC113541868	-2.13309	1.24772e-05
113541917	LOC113541917	1.09019	0.0292159
113541964	LOC113541964	2.41538	3.01818e-16
113541970	LOC113541970	1.85347	0.000283144
113541997	LOC113541997	-1.75497	2.38466e-05
113542004	LOC113542004	2.28286	6.58486e-07
113542023	LOC113542023	1.09697	0.00251764
113542041	LOC113542041	-1.21253	0.00189041
113542060	LOC113542060	1.12803	0.000192833
113542062	LOC113542062	1.04453	0.0460078
113542103	LOC113542103	1.30716	0.011688
113542104	LOC113542104	2.98585	7.37362e-05
113542124	LOC113542124	-1.26081	0.000189342
113542126	LOC113542126	-1.17874	0.0255516
113542134	LOC113542134	1.77802	0.0170741
113542150	LOC113542150	1.43106	0.0225438
113542158	LOC113542158	1.99368	2.02139e-05
113542160	LOC113542160	2.28987	4.59777e-06
113542165	LOC113542165	1.33204	0.0113927
113542213	LOC113542213	3.43944	4.88877e-38
113542231	LOC113542231	-1.15882	0.000115475
113542233	LOC113542233	-1.21952	2.39612e-05
113542235	LOC113542235	1.02492	0.0104947
113542238	LOC113542238	-1.02119	7.85254e-05
113542258	LOC113542258	-1.09569	0.0038391
113542273	LOC113542273	-1.357	0.0112095
113542290	LOC113542290	1.09088	0.00634362
113542306	LOC113542306	-1.66595	3.18978e-05
113542307	LOC113542307	-1.2928	1.11161e-05
113542308	LOC113542308	-1.45618	0.00494404
113542345	LOC113542345	-3.00878	3.79642e-09
113542346	LOC113542346	-1.70664	0.00140584
113542356	LOC113542356	-1.41674	0.000201578
113542369	LOC113542369	-1.29329	9.47014e-05
113542375	LOC113542375	2.70251	0.00218377
113542376	LOC113542376	3.94643	0.0192906
113542378	LOC113542378	4.10814	0.000152761
113542379	LOC113542379	3.94732	4.78701e-06
113542411	LOC113542411	3.25835	6.76726e-28
113542417	LOC113542417	-1.78394	8.09953e-05
113542419	LOC113542419	1.2458	0.000618923
113542431	LOC113542431	-1.55999	0.00132149
113542438	LOC113542438	-1.00619	0.0421921
113542464	LOC113542464	-1.07875	0.000157864
113542490	LOC113542490	-1.44069	3.1575e-06
113542496	LOC113542496	-1.23131	0.00391172
113542591	LOC113542591	-4.8528	0.0285996
113542628	LOC113542628	-1.51781	0.000363129
113542640	LOC113542640	1.21841	0.0347252
113542645	LOC113542645	-2.6369	2.65462e-13
113542651	LOC113542651	-1.79872	8.38331e-08
113542680	LOC113542680	1.83409	3.07289e-10
113542688	LOC113542688	-1.82909	6.81838e-05
113542690	LOC113542690	-1.07512	0.00911101
113542702	LOC113542702	-1.24736	0.000809073
113542705	LOC113542705	-1.3068	0.0158334
113542706	LOC113542706	1.19289	0.0028038
113542731	LOC113542731	-1.44607	0.0386743
113542733	LOC113542733	-1.17765	0.00024303
113542764	LOC113542764	1.2197	0.000238395
113542786	LOC113542786	-1.5915	8.1386e-05
113542800	LOC113542800	1.7875	7.0253e-05
113542812	LOC113542812	1.04011	0.000255243
113542842	LOC113542842	-2.68099	4.83411e-15
113542847	LOC113542847	-1.16559	0.0228086
113542859	LOC113542859	1.28866	0.00150943
113542864	LOC113542864	-1.30486	7.0238e-07
113542918	LOC113542918	-1.51875	5.06799e-07
113542919	LOC113542919	-1.56628	0.000122401
113542946	LOC113542946	1.74293	8.82732e-08
113542979	LOC113542979	1.09814	2.85569e-05
113542980	LOC113542980	1.60172	1.30764e-09
113542985	LOC113542985	-2.04845	0.000323504
113542986	LOC113542986	1.25236	0.00289928
113542992	LOC113542992	-1.01644	0.000501568
113543047	LOC113543047	1.03774	0.000317456
113543068	LOC113543068	1.35139	0.000509117
113543076	LOC113543076	-1.39749	1.20066e-05
113543077	LOC113543077	-1.72101	5.37831e-05
113543144	LOC113543144	1.05092	0.00078307
113543162	LOC113543162	-1.05614	0.00170557
113543209	LOC113543209	-1.3873	0.000156186
113543217	LOC113543217	-1.18672	0.00710845
113543300	LOC113543300	1.01478	0.011687
113543315	LOC113543315	1.04679	0.00335452
113543337	LOC113543337	-1.06064	0.00717597
113543439	LOC113543439	1.15072	0.0165431
113543474	LOC113543474	-1.10349	0.003641
113543475	LOC113543475	1.06747	0.00188629
113543544	LOC113543544	-1.14986	0.00128951
113543551	LOC113543551	-1.54477	1.6782e-06
113543646	LOC113543646	3.0937	4.13339e-21
113543694	LOC113543694	1.34957	0.0020371
113543715	LOC113543715	-1.50191	0.0485813
113543737	LOC113543737	-1.12935	0.00590942
113543758	LOC113543758	1.0283	0.000142902
113543765	LOC113543765	-1.20316	7.24167e-05
113543793	LOC113543793	1.05491	0.00254749
113543848	LOC113543848	-1.37781	0.00218939
113543858	LOC113543858	-1.78547	1.10492e-10
113543868	LOC113543868	-1.4422	1.17926e-07
113543874	LOC113543874	1.39295	0.00042544
113543959	LOC113543959	1.51588	0.0296027
113543968	LOC113543968	1.21188	0.0168457
113544004	LOC113544004	-1.60797	1.09815e-05
113544008	LOC113544008	-1.49883	6.6742e-05
113544012	LOC113544012	-1.46468	0.044501
113544057	LOC113544057	-1.17586	0.000420614
113544075	LOC113544075	1.03435	0.000702642
113544086	LOC113544086	-1.52092	0.000129548
113544087	LOC113544087	-3.22718	0.000245879
113544102	LOC113544102	1.70322	2.57903e-05
113544106	LOC113544106	-1.71108	3.02405e-07
113544108	LOC113544108	-1.25089	2.16178e-05
113544116	LOC113544116	1.96241	2.10001e-05
113544153	LOC113544153	1.10205	0.0022942
113544171	LOC113544171	-1.64994	1.16531e-05
113544183	LOC113544183	1.20068	0.0071201
113544184	LOC113544184	1.43604	3.61638e-06
113544185	LOC113544185	1.80869	3.14467e-06
113544208	LOC113544208	-1.0589	0.0044125
113544222	LOC113544222	1.33764	3.82185e-06
113544234	LOC113544234	-1.80452	5.29858e-06
113544271	LOC113544271	-1.26887	0.000437472
113544290	LOC113544290	1.00716	0.00229006
113544295	LOC113544295	-1.1635	0.00293344
113544317	LOC113544317	-1.31738	0.00357536
113544319	LOC113544319	-1.01985	0.00901839
113544398	LOC113544398	-2.22819	0.00410285
113544455	LOC113544455	-1.4595	0.0127246
113544483	LOC113544483	1.75912	0.00889445
113544484	LOC113544484	-1.03	0.000120031
113544533	LOC113544533	-1.39146	0.00140873
113544559	LOC113544559	1.36582	0.00266303
113544560	LOC113544560	-1.06848	0.0298844
113544587	LOC113544587	-1.80574	0.000770238
113544621	LOC113544621	3.20447	1.42855e-21
113544628	LOC113544628	-1.32998	2.12391e-05
113544633	LOC113544633	1.9892	0.0393412
113544702	LOC113544702	1.39799	9.32975e-06
113544705	LOC113544705	-1.21186	1.44155e-05
113544715	LOC113544715	-3.66472	6.08286e-21
113544726	LOC113544726	1.15869	0.000156391
113544733	LOC113544733	-2.26936	1.27285e-08
113544737	LOC113544737	-6.5887	7.61273e-84
113544739	LOC113544739	-2.74268	5.99513e-21
113544740	LOC113544740	1.22691	0.00109415
113544741	LOC113544741	-2.0995	1.35806e-08
113544747	LOC113544747	2.55339	0.00450566
113544751	LOC113544751	-1.31409	0.0354661
113544752	LOC113544752	-1.29557	0.0282635
113544759	LOC113544759	-4.37027	0.0167123
113544763	LOC113544763	1.09694	0.0301898
113544802	LOC113544802	-1.53824	2.91191e-06
113544809	LOC113544809	-1.24223	0.00188268
113544817	LOC113544817	-1.04905	0.0207341
113544823	LOC113544823	-1.05053	0.00316235
113544842	LOC113544842	-1.21112	0.000145354
113544863	LOC113544863	-2.85196	1.92936e-19
113544877	LOC113544877	-1.03567	0.0226368
113544904	LOC113544904	-1.00651	0.0325932
113544963	LOC113544963	-1.26362	0.000178025
113545032	LOC113545032	-1.51466	1.12186e-07
113545057	LOC113545057	1.10137	0.0203723
113545071	LOC113545071	-1.9581	4.86194e-10
113545093	LOC113545093	-2.19456	1.64708e-07
113545096	LOC113545096	-4.37112	1.07297e-26
113545103	LOC113545103	-1.01839	0.0132857
113545138	LOC113545138	1.55862	0.0307545
113545139	LOC113545139	2.74978	0.023775
113545181	LOC113545181	-1.03034	0.0230805
113545182	LOC113545182	-1.3119	0.000173445
113545193	LOC113545193	-1.52354	8.85302e-05
113545207	LOC113545207	-1.48039	0.00171087
113545242	LOC113545242	1.18894	0.00328928
113545260	LOC113545260	-1.51696	8.58434e-07
113545271	LOC113545271	-4.74465	2.92464e-07
113545279	LOC113545279	1.17865	0.000975778
113545303	LOC113545303	1.19985	0.00199412
113545311	LOC113545311	1.04357	0.00102464
113545319	LOC113545319	-3.4383	0.005722
113545346	LOC113545346	-1.38745	0.00100861
113545355	LOC113545355	-1.70965	1.40839e-07
113545359	LOC113545359	1.24119	0.020161
113545415	LOC113545415	-1.21293	2.71963e-06
113545416	LOC113545416	-1.02108	0.000140357
113545428	LOC113545428	-1.66692	3.14947e-09
113545429	LOC113545429	-1.79314	3.53953e-13
113545430	LOC113545430	-1.13075	0.039822
113545432	LOC113545432	-1.48617	2.23415e-09
113545522	LOC113545522	1.3183	0.000810498
113545536	LOC113545536	2.58033	0.000611026
113545563	LOC113545563	-1.22879	0.00895648
113545576	LOC113545576	1.00823	0.00713302
113545581	LOC113545581	1.41681	0.00020947
113545619	LOC113545619	1.16008	0.000462218
113545652	LOC113545652	-1.16478	0.000348347
113545653	LOC113545653	-1.43784	2.94086e-06
113545659	LOC113545659	-1.6339	0.0342854
113545660	LOC113545660	3.22848	0.00438442
113545664	LOC113545664	-4.99232	2.47862e-06
113545668	LOC113545668	5.48945	4.23771e-09
113545708	LOC113545708	-1.32391	0.000629329
113545724	LOC113545724	-1.4998	2.51851e-05
113545727	LOC113545727	-1.31372	0.000335192
113545744	LOC113545744	-2.14969	1.29485e-08
113545765	LOC113545765	1.10429	0.0213722
113545774	LOC113545774	1.09425	0.0314476
113545788	LOC113545788	-1.93912	1.56031e-12
113545795	LOC113545795	-2.61005	1.37404e-10
113545802	LOC113545802	-2.01742	3.88678e-08
113545834	LOC113545834	1.04471	0.00527847
113545839	LOC113545839	-1.02847	0.00721992
113545844	LOC113545844	-1.21361	0.000315159
113545846	LOC113545846	1.02099	0.000537087
113545874	LOC113545874	1.57051	1.33818e-08
113545878	LOC113545878	-4.16751	1.67775e-13
113545879	LOC113545879	-2.49904	0.000370228
113545880	LOC113545880	-2.26407	4.18857e-08
113545882	LOC113545882	-1.51034	7.75085e-08
113545883	LOC113545883	-3.37513	5.42696e-14
113545896	LOC113545896	1.66631	5.48388e-10
113545899	LOC113545899	-1.24093	0.0461694
113545923	LOC113545923	1.11002	0.0149016
113545936	LOC113545936	-1.28404	0.011699
113545959	LOC113545959	-1.64835	4.50889e-06
113546005	LOC113546005	-1.3306	0.00138841
113546068	LOC113546068	1.10638	0.00685534
113546085	LOC113546085	1.19917	3.725e-06
113546088	LOC113546088	1.18093	1.95923e-06
113546114	LOC113546114	-1.04265	0.00409486
113546116	LOC113546116	1.09452	0.00838697
113546134	LOC113546134	1.06044	4.28723e-05
113546140	LOC113546140	-1.67512	1.51631e-10
113546208	LOC113546208	1.26133	0.0214882
113546225	LOC113546225	-1.16511	0.00195225
113546227	LOC113546227	-1.67114	0.000176676
113546256	LOC113546256	1.12087	5.4734e-05
113546272	LOC113546272	-2.03222	1.86449e-15
113546294	LOC113546294	1.44738	0.000148923
113546295	LOC113546295	1.20528	0.00144655
113546318	LOC113546318	-1.34515	8.47376e-05
113546320	LOC113546320	1.08388	0.0352606
113546339	LOC113546339	-1.11089	0.000952995
113546394	LOC113546394	1.18546	0.00137262
113546407	LOC113546407	-1.01394	0.000241404
113546427	LOC113546427	1.00044	0.0145264
113546429	LOC113546429	1.62534	0.0178834
113546453	LOC113546453	-1.10797	0.0371816
113546487	LOC113546487	1.12829	0.0135723
113546509	LOC113546509	-5.18251	0.0123788
113546511	LOC113546511	-1.20316	0.0368273
113546518	LOC113546518	-1.06941	0.00165824
113546550	LOC113546550	2.11479	3.65125e-09
113546563	LOC113546563	1.8892	0.000215876
113546600	LOC113546600	2.7184	1.92699e-12
113546609	LOC113546609	2.12208	2.05277e-17
113546613	LOC113546613	-2.89318	0.00327403
113546630	LOC113546630	-1.33758	5.33232e-07
113546650	LOC113546650	-1.31597	0.000495016
113546664	LOC113546664	1.40122	3.7553e-05
113546666	LOC113546666	-1.42629	0.0426758
113546678	LOC113546678	1.00971	0.0404539
113546711	LOC113546711	1.58382	5.8924e-07
113546712	LOC113546712	1.82164	0.04302
113546713	LOC113546713	2.03134	2.11364e-10
113546724	LOC113546724	2.63981	3.74115e-07
113546725	LOC113546725	1.17099	0.0136083
113546729	LOC113546729	1.24373	0.000981012
113546788	LOC113546788	-1.02931	0.00187381
113546804	LOC113546804	1.61277	0.00186557
113546811	LOC113546811	-2.0443	2.98363e-08
113546813	LOC113546813	-1.42501	7.65884e-05
113546837	LOC113546837	-1.52779	0.000126821
113546845	LOC113546845	1.04424	0.0328985
113546868	LOC113546868	-1.0064	0.000394498
113547098	LOC113547098	-3.00465	1.28853e-06
113547104	LOC113547104	-1.94123	2.34859e-07
113547157	LOC113547157	1.51785	0.00234079
113547168	LOC113547168	-1.03414	0.000842983
113547195	LOC113547195	-4.8528	0.0285996
113547212	LOC113547212	-3.13469	8.52165e-10
113547225	LOC113547225	1.75393	0.000439501
113547228	LOC113547228	-1.05367	0.0445154
113547251	LOC113547251	1.68004	0.00793205
113547264	LOC113547264	-1.45554	0.0313303
113547321	LOC113547321	-2.0291	0.0123921
113547336	LOC113547336	-1.20276	0.0286076
113547345	LOC113547345	4.24062	0.0483165
113547358	LOC113547358	-1.12001	0.00797627
113547369	LOC113547369	1.78189	9.04572e-11
113547392	LOC113547392	1.5973	1.65097e-05
113547442	LOC113547442	-1.63688	0.0240272
113547443	LOC113547443	1.17807	0.00914245
113547461	LOC113547461	3.24101	2.52827e-14
113547472	LOC113547472	1.81865	0.000317888
113547477	LOC113547477	1.15267	0.00120092
113547493	LOC113547493	1.10355	0.00720506
113547535	LOC113547535	-1.48747	3.30589e-08
113547536	LOC113547536	-1.57467	8.75972e-07
113547575	LOC113547575	1.02429	0.000239339
113547659	LOC113547659	-1.41847	1.06584e-06
113547662	LOC113547662	1.81525	6.62692e-07
113547704	LOC113547704	-1.80727	3.21469e-05
113547713	LOC113547713	4.46705	2.82763e-14
113547731	LOC113547731	1.54303	5.16728e-06
113547732	LOC113547732	-1.97309	0.00971695
113547735	LOC113547735	-1.28727	5.39246e-05
113537871	loxl4	1.06922	0.00386237
113531733	lrrc2	-1.75469	8.78184e-05
113529996	lrrc61	-1.13135	0.00767308
113543776	lsm6	-1.0016	0.000384573
113526032	lss	3.37087	0.00221586
113532069	lta4h	1.36225	2.71873e-07
113526809	ltbp4	1.27549	3.65223e-05
113536724	lto1	-1.04243	0.00710306
113539350	ly6d	-1.383	5.95829e-07
113529248	lyrm2	-1.27313	0.00171179
113545413	lyrm4	-1.46936	3.22031e-05
113544101	lyrm7	-1.39276	1.80074e-05
113539993	m1ap	-2.06872	0.0495122
113523782	maats1	-1.45822	0.025149
113542641	macc1	-1.2223	6.61572e-05
113536442	mafg	-1.31	0.00982868
113526717	mal2	1.4515	0.0103765
113537044	mamdc2	1.1949	0.0356035
113531714	mansc1	-1.03643	0.00957543
113536101	matn1	2.14392	6.92641e-17
113537449	mb	-1.06199	4.46226e-05
113547600	mcrip2	-1.5197	0.000190966
113543733	med10	-1.29408	1.87734e-05
113532313	meig1	-1.9991	0.0157026
113527355	meiob	-2.22003	0.0240007
113526130	mettl5	-1.06592	0.00145646
113536722	mex3b	1.14831	0.000771782
113539448	mfap2	1.81813	1.03381e-08
113536497	mfsd14a	1.32034	6.81272e-05
113530866	mfsd5	1.80161	0.000263214
113527697	mfsd8	1.05694	0.00587823
113542722	mgat4d	-1.01687	0.00470806
113528391	mien1	-1.35933	5.11668e-06
113530752	mip	1.94521	9.34829e-05
113541963	mlip	-1.64769	0.000261574
113532818	mnt	-1.53097	0.0213909
113544176	morn5	-1.35215	0.0299443
113528704	mospd1	-1.06612	0.00429508
113534565	mov10	2.25261	5.14748e-05
113544355	mpc1	-1.11467	7.50579e-05
113546495	mpped2	1.24581	0.00419282
113533421	mpz	1.30823	0.000490176
113540123	mrpl14	-1.18179	1.69517e-05
113532932	mrpl32	-1.4659	1.28458e-07
113545003	mrpl33	-1.1537	0.000811981
113543193	mrpl34	-1.55702	1.93821e-07
113538727	mrpl35	-1.10923	0.000421095
113546358	mrpl37	1.20535	0.000590687
113527240	mrpl38	-1.3336	2.27758e-05
113536977	mrpl41	-1.06502	0.00427633
113544840	mrpl48	-1.01763	0.000169964
113540359	mrpl52	-1.04213	0.00132944
113536742	mrpl54	-1.31026	1.00845e-05
113531983	mrpl55	-1.48018	7.72639e-08
113540018	mrps14	-1.32568	2.97127e-06
113541746	mrps17	-1.41642	2.99389e-05
113543331	mrps18c	-1.18911	0.000103606
113535133	mrps21	-1.60782	1.89163e-08
113544862	mrps24	-1.42757	2.83696e-06
113533284	mrps25	-1.05919	0.000165818
113547597	mrps28	-1.14855	0.000611108
113529500	mrps35	-1.63152	0.000183347
113528608	msl1	1.15701	0.000602817
113544334	msmo1	3.90723	2.38219e-21
113525211	mss51	1.40949	0.000802109
113537768	mst1	1.0089	0.00238782
113542646	mthfd2	-1.26149	1.4087e-05
113541137	mtrr	-1.03155	0.0015015
113540860	muc15	-2.11163	1.74167e-13
113526794	mvd	2.90721	1.34463e-21
113524985	mvk	2.39964	2.15974e-15
113541356	myd88	1.11765	0.0141424
113523875	myf6	-1.07837	0.0167186
113546002	myl7	1.0906	0.000812434
113543791	mylip	-1.06071	0.00752089
113543627	myoz1	1.87569	1.83208e-06
113542655	naaladl1	1.33495	1.04118e-06
113527874	natd1	-1.4134	0.00749891
113547397	ncapd3	1.16195	0.000446855
113542586	ncaph	1.31652	0.00382225
113526141	nck2	1.39756	0.00551624
113528929	ndufa1	-1.48428	2.66673e-08
113532071	ndufa5	-1.20027	7.54542e-06
113532225	ndufb1	-1.24018	0.000117858
113542837	ndufc1	-1.57325	2.28261e-08
113536919	ndufs4	-1.30064	7.22065e-07
113536130	ndufs5	-1.12999	4.61708e-05
113535185	ndufv1	1.11864	1.83325e-05
113531832	nek2	1.35286	0.00475981
113535022	nfic	1.08234	0.0158057
113544151	nfil3	-1.01601	0.00323154
113537528	nfkbiz	-1.70987	2.52303e-06
113538621	ngb	-1.40176	0.015111
113541111	ngdn	-1.18489	0.000102576
113543336	nim1k	-2.49113	0.022556
113528432	nkx3-2	1.26278	0.0393946
113543163	nnt	1.04281	0.000539817
113539836	nol7	-1.0349	0.000635514
113541648	nop16	-1.74711	1.20649e-10
113529134	nox1	-1.2269	0.000368595
113528847	npas4	-3.79486	8.67589e-10
113546106	npc1l1	1.18842	9.50039e-05
113532757	nr4a3	-1.90054	0.00398514
113535014	nras	1.35151	0.000324601
113529460	nrg4	-1.92331	0.000163954
113534366	nrip3	-1.16202	0.0425314
113542904	nsdhl	3.04733	1.50516e-19
113530258	nsfl1c	1.39372	3.5192e-06
113541453	nsrp1	-1.09754	0.00899402
113531082	ntmt1	1.32024	0.000197029
113536179	nudt1	1.08421	0.0229282
113523887	nup107	1.02594	0.00979745
113534943	olah	1.18735	0.00517532
113532305	ost4	-1.41082	1.19725e-07
113547067	p3h2	1.14528	0.00361515
113542320	p3h3	1.01713	0.00218245
113536030	pag1	1.09138	0.0213662
113543608	panx3	1.05654	0.0099905
113532628	paqr6	1.02711	0.00357869
113534788	pard6a	-1.04233	0.0154104
113524702	pawr	1.13089	0.00683844
113532168	pbk	1.17688	0.000171633
113528683	pcgf1	-1.14727	0.000952437
113533807	pck2	1.01263	8.73341e-05
113545301	pcsk9	3.12319	1.1976e-12
113527516	pde6c	-1.67015	0.00131587
113538090	pdhb	1.30301	3.19735e-06
113536342	pdk4	-1.10609	0.000126011
113530847	pdyn	-1.46745	0.00918851
113525907	pdzk1	1.20195	4.16261e-06
113530417	pdzk1ip1	-1.07358	0.032507
113534762	pepd	1.01545	0.000102247
113546199	pet100	-1.10734	0.00272309
113547415	pet117	-1.27797	0.0349519
113532172	pfkfb3	-1.31899	0.000928683
113530486	pgd	1.13823	5.6347e-05
113541644	pgk1	1.29982	4.26822e-07
113546288	pgls	2.1395	5.6856e-07
113528110	pglyrp2	1.15235	0.00108356
113545072	pgrmc2	1.21266	0.000374928
113535614	phpt1	-1.08609	0.00220076
113532529	pipox	1.34812	0.000205233
113536176	pkhd1l1	-1.16133	1.36508e-05
113532300	pkib	-2.36447	8.11584e-06
113544170	plac8	-1.51479	6.07706e-08
113543673	plau	-2.02474	0.000871992
113541998	plek2	-1.64858	8.64021e-05
113530296	plekhn1	-1.34339	0.000636006
113539838	plin2	-2.87056	3.87838e-18
113535688	plk1	1.73121	7.46e-06
113543201	pmvk	2.44525	8.10336e-09
113541891	pno1	-1.25767	4.87826e-06
113539511	pold4	-1.29366	2.15176e-05
113536211	poldip3	1.10854	0.00392794
113546014	polr1c	-1.17055	0.000105961
113544257	polr1e	-1.02314	0.00507894
113526754	polr2d	-1.03751	0.000513698
113546296	polr2k	-1.99896	2.98733e-09
113536058	polr3k	-1.24903	0.00164405
113541654	pomp	-1.38168	9.44022e-07
113526078	popdc2	1.30243	4.70769e-05
113531540	pou2f3	-1.03704	0.0452273
113547690	pou3f3	1.05586	0.0298698
113542809	pou3f4	1.15247	0.0146615
113537731	ppa1	-1.04234	0.000128181
113543545	ppif	-1.56472	0.0108863
113528029	ppl	-1.40016	3.37459e-05
113524811	ppox	1.16744	0.00264433
113533887	ppp1r17	-1.23427	0.0187699
113523700	ppp1r27	-1.99955	0.00121771
113547671	ppp4r4	-1.24991	0.0118205
113544055	ppwd1	1.10825	0.0031047
113537587	prdx2	1.27672	1.64571e-05
113545811	prelid3b	-1.38157	1.08821e-06
113547382	primpol	1.15219	0.00631805
113547557	prmt6	1.14264	0.0114954
113527045	prodh2	1.28463	0.00493601
113527674	prph2	-2.23329	0.00507201
113542033	prr18	-1.20292	0.00372893
113543621	prrc1	1.03056	0.00313061
113546800	prrx1	1.26996	0.00414831
113534515	prtg	-1.71756	0.00566192
113537949	prxl2b	-1.02149	0.000649429
113527521	psme3	-1.00382	0.000143839
113536165	psmg3	-1.61565	7.68852e-07
113531653	ptges	-1.94433	9.22255e-08
113538681	ptk2b	-1.45854	9.49602e-05
113546699	ptpn5	-1.03687	0.00524623
113529251	ptrhd1	2.20824	1.31542e-05
113545250	pyroxd2	1.21335	0.00601929
113525968	rab20	1.09486	0.0420167
113528554	rab3d	-1.16961	0.0138468
113536864	rasgef1b	-1.00263	0.00128147
113530391	rbbp8nl	-1.01485	0.0405794
113530708	rbp7	-2.67555	1.49221e-13
113526396	rcc1	1.69759	9.34779e-07
113541909	rdh11	2.36558	8.04468e-08
113538008	rdh5	-1.025	0.0253288
113540990	rel	-1.11214	0.00303108
113540277	rell1	1.15205	0.00380641
113531727	rerg	1.22093	0.0453865
113547083	rex1bd	-1.07261	0.000898738
113547367	rgcc	-1.46591	1.17546e-07
113540095	rgs21	-1.59759	0.000183546
113536871	riok2	-1.07935	0.0002251
113543437	ripk4	-1.21396	0.000103548
113543641	ripply3	-1.82342	0.026934
113546233	rnf19a	-1.16657	0.0186248
113544140	rnf208	1.48975	0.0181591
113539832	rnf227	-3.41832	1.28919e-14
113527963	rnps1	2.57315	4.33354e-13
113527735	romo1	-1.04308	0.000145819
113545805	rp2	-1.0918	0.00304164
113531300	rpain	-1.23336	0.00182554
113526413	rpe65	-2.45404	5.77275e-10
113529150	rpf1	-1.23264	2.56069e-05
113530673	rpl22	-1.41384	2.37216e-07
113541390	rpl23a	-1.11759	5.27634e-06
113537874	rpl29	-2.07097	2.86419e-17
113535858	rpl30	-1.71277	9.27817e-11
113537905	rpl32	-1.4845	1.43441e-09
113526842	rpl35a	-1.63438	6.05391e-10
113543772	rpl36	-1.75359	1.71006e-11
113535422	rpl37	-1.84546	5.61096e-14
113547479	rpl38	-2.23241	1.22278e-18
113529346	rpl39	-1.27029	4.19819e-07
113538000	rpn2	1.14067	1.02387e-05
113526039	rprm	-1.80061	0.00249086
113536514	rps15	-1.04212	0.00481105
113538317	rps19bp1	-1.3938	9.4385e-06
113530279	rps21	-1.63851	2.11035e-11
113545676	rps24	-1.29728	1.34139e-07
113545785	rps27a	-1.07964	0.000429068
113529619	rps27l	-1.11694	0.000174428
113532149	rps29	-1.69945	2.72015e-10
113538878	rps6kl1	-1.3942	7.76913e-05
113532114	rps7	-1.19624	1.53908e-06
113538990	rsad2	5.67424	3.65767e-07
113527167	rsl1d1	-1.2163	5.82345e-05
113532397	rsph9	-1.27855	0.0425178
113542091	rsrp1	-1.28174	9.82499e-06
113524659	rubcnl	-1.10442	0.0267069
113535449	s100z	-1.54256	4.48538e-08
113536455	samd10	-1.57665	0.00125061
113544041	sardh	1.21205	5.04154e-05
113541626	sc5d	2.75688	2.21309e-13
113525414	sccpdh	1.406	0.000408673
113524328	scel	-1.23095	0.000947578
113534130	scnm1	-1.1921	0.00231799
113538804	sdhaf4	-1.70368	1.67238e-08
113545091	selenon	1.25123	0.00133318
113535886	sem1	-1.27248	9.88826e-07
113538214	serbp1	1.16143	0.000109328
113536441	serf2	-1.03685	0.000120667
113539927	serpine1	-2.0617	5.08139e-09
113541483	serpinf1	1.382	4.83185e-05
113541954	sertad4	1.58814	0.0405601
113537329	setd4	-1.12579	0.000892269
113527440	sfr1	-1.08005	0.030241
113524535	sfrp2	1.80388	0.0361351
113527676	sfxn2	1.12911	0.00595351
113543706	sgms2	1.85519	0.000337884
113543907	sh3bp5l	1.80099	0.000424351
113544346	sh3d19	-1.09712	0.0127883
113533386	shd	1.30239	0.00368023
113542575	she	1.36557	0.00539185
113529356	shisa3	1.14753	0.0379242
113538520	six2	1.716	3.16683e-05
113546401	ska3	1.11474	0.00792003
113525198	slc16a10	1.01917	0.00751498
113527456	slc16a12	1.10094	0.00268426
113532430	slc24a4	1.0242	0.0371421
113528680	slc25a48	-1.15371	0.000413311
113528759	slc26a2	1.05847	0.0049325
113540575	slc2a4	1.28426	0.000457678
113525627	slc35a1	1.43264	0.00146411
113528106	slc35b1	1.10463	0.000459484
113523872	slc35e3	1.43756	0.000170544
113541928	slc38a6	1.62022	0.0303237
113546963	slc39a8	1.69372	9.86264e-05
113539195	slc43a2	-1.27868	0.00018349
113534789	slc5a9	1.56688	0.000908485
113534045	slirp	-1.79328	2.79146e-10
113542689	smad1	1.07503	0.015124
113534550	smad6	1.40881	0.00043449
113544432	smc2	1.21055	0.00054672
113529536	smim8	-1.04531	0.00193456
113534553	snapc5	-1.48605	6.62959e-06
113543710	snapin	-1.041	0.00250035
113547152	sncb	1.83166	3.07093e-07
113547096	snrpg	-1.15136	9.25333e-06
113546778	sord	1.32451	2.17123e-05
113527171	spata1	-1.71533	0.0413967
113539602	spcs1	-1.36298	2.61867e-07
113538656	spint1	-1.0159	0.000214056
113546806	spopl	-1.21649	0.0252254
113537238	spp2	1.87244	1.69107e-06
113530132	sptbn5	-1.14348	0.0169256
113532934	sqle	3.50202	0.000316613
113542895	sqstm1	-1.45517	1.98502e-06
113544099	srek1ip1	-1.02313	0.00152512
113538943	srp14	-1.21826	0.000118493
113539507	srsf3	1.20048	5.09537e-05
113545547	ss18l1	-1.88877	0.00805079
113534386	sspn	1.04526	0.0132814
113527221	st6galnac1	-1.5388	0.00171177
113526020	stam2	-1.12145	0.000283537
113525972	stat4	-1.30804	0.000984907
113526002	steap3	1.9116	0.00493129
113532882	steap4	-1.95872	3.74897e-08
113532122	stmp1	-1.64506	7.62975e-08
113530175	stra6	-1.03013	0.0106729
113544852	stt3a	1.0956	2.35869e-05
113533687	stx7	-1.12139	5.73877e-05
113539609	suclg2	1.86407	1.48051e-08
113529294	syce3	-2.22491	0.0338758
113543742	tac1	-1.0382	0.00893032
113535454	tal1	1.73684	0.00324536
113537837	tas1r3	-1.56396	0.0160544
113538742	tatdn3	-1.11403	0.00100844
113547026	tbccd1	1.24175	0.0157759
113542263	tcim	-1.72941	3.4537e-07
113531249	tcta	-1.05529	0.00111711
113532422	tdo2	1.27592	6.5055e-06
113525316	tec	1.1298	0.0033235
113527420	tectb	-1.32069	0.0031108
113527480	tef	-1.44058	1.19108e-05
113536878	tesc	-1.61521	0.000125615
113534141	tg	1.51163	1.54974e-05
113530557	tgm2	1.19614	0.0157764
113531320	thap1	-2.27615	2.73811e-05
113541134	thtpa	-1.00594	0.00885641
113538369	tie1	1.04352	0.00196931
113540464	tifa	-2.44972	3.5183e-10
113543444	timm10b	-1.18311	0.00122115
113542825	timm8a	-1.41647	6.3678e-06
113531042	timm8b	-1.00072	0.0010866
113538821	timm9	-1.15386	7.03979e-05
113537301	timmdc1	1.18935	0.000762767
113531856	timp3	-1.05443	0.00205037
113540982	tk2	-1.02794	0.00964159
113533600	tkt	1.06408	0.0303818
113532795	tlcd2	-1.09583	0.00206771
113536686	tlnrd1	1.54522	0.000198799
113532616	tm4sf4	1.96639	5.741e-13
113540010	tm4sf5	1.59115	5.20857e-06
113533187	tm6sf2	-1.21987	0.00124761
113525525	tm7sf2	4.00922	9.4584e-23
113544236	tma16	-1.22371	0.000938634
113537705	tmeff2	1.33411	0.00212145
113527135	tmem101	1.0556	0.00902973
113539218	tmem106b	-1.24384	1.56473e-05
113524496	tmem127	1.41218	0.000695059
113531094	tmem141	-1.29251	0.000610802
113544405	tmem154	-1.24105	0.0057071
113526849	tmem158	-1.10619	0.0476992
113525917	tmem161a	1.07287	0.000888876
113541395	tmem164	1.21357	0.0234772
113546345	tmem169	1.21615	0.0144269
113531717	tmem178b	1.40228	0.0146506
113545631	tmem18	-1.03765	0.00228118
113532746	tmem199	-1.4936	2.35325e-06
113547551	tmem204	1.23859	0.0274053
113538619	tmem229b	1.73139	0.0246236
113524266	tmem246	2.14516	0.0318846
113531053	tmem250	2.83382	0.000164492
113529868	tmem86a	-1.3366	0.00184445
113532576	tmem97	1.76956	6.7718e-06
113536647	tmppe	1.30864	0.00198569
113528108	tmub2	1.40532	0.000662862
113538899	tnfaip2	-2.94164	9.85065e-09
113547162	tomm5	-1.29853	3.14236e-06
113544818	tor4a	1.06211	0.0105142
113538551	tp53i3	1.12493	0.0270445
113530566	tp63	-1.08649	0.00481983
113526388	tpbg	1.14701	0.0158043
113532361	tprkb	-1.19855	0.000885571
113545666	tpx2	1.11253	0.0027708
113525196	traf3ip2	-1.13852	0.00827561
113539665	traip	1.90155	0.00489255
113544051	trappc13	1.06231	0.0332726
113546750	trappc2l	-1.13522	0.000265725
113526767	treh	1.06108	0.00105593
113533511	trh	-1.01183	0.0468817
113534678	trir	1.18172	0.00891941
113524620	trmo	1.10452	0.0316838
113529207	trmt112	-1.27216	1.06171e-05
113534038	trnau1ap	-1.23519	0.0103192
113529288	tsc22d3	-1.14159	0.000143819
113534422	tsnaxip1	-1.40705	0.0380881
113536737	tspan18	1.05339	0.00603084
113526991	tspan4	1.0168	0.0482034
113532312	tspan8	-2.32013	5.91989e-12
113542485	tubb	1.56029	2.00532e-09
113545939	tubb1	2.52025	7.60644e-08
113532760	tubd1	-1.59489	7.54766e-05
113536148	twist1	1.5564	0.000340697
113526050	twist2	1.40982	0.0114164
113533166	twsg1	2.68583	0.000231044
113542200	ube2s	1.25693	0.00159897
113544263	ugdh	1.00484	0.000314521
113543070	urod	1.81347	2.92133e-07
113526398	utp11	-1.42049	2.75385e-06
113524184	vamp2	1.69357	0.000956903
113535684	vdac1	-1.01673	0.0020505
113528859	vgll1	-1.1599	0.00123605
113525884	vil1	1.0222	0.00419178
113547315	vps37a	-1.18839	0.00180814
113526813	vstm2a	-1.03609	0.028191
113541533	vtn	1.04891	0.000259348
113539145	xaf1	2.25094	0.015189
113529094	xkr5	-1.16395	0.0378351
113535298	xpc	-1.04518	0.00188769
113541703	xrra1	-1.60605	0.0037822
113525851	ybey	-1.12297	0.00120704
113533256	ybx1	1.8033	2.60755e-11
113536979	ypel1	-1.43205	0.000630731
113543019	zadh2	1.17028	0.0170229
113526872	zbbx	-1.37506	0.0116663
113524215	zc3h12b	-1.28456	0.012835
113541315	zdhhc23	1.35803	0.0216284
113535869	zfand2a	-1.34172	0.000266526
113535728	zmynd10	-1.34548	0.0395427
113542882	znf185	-1.79234	1.04053e-06
113538745	znf365	2.34897	0.0224266
113543426	znf511	-1.16375	0.00130164
113528520	znf518b	-1.18022	0.000339222
113545079	znf593	-1.3366	1.83541e-06
113537398	znf750	-1.67164	0.00790913
113529719	znfx1	1.29254	0.000154483
113543698	znrd1	-1.25899	0.00194847
113528417	zwint	1.04228	0.0135837

## Sheet: 8dpf_vs_6dpf
Differential expressed genes						Enrichment in differential expressed genes list
Gene ID	Gene Name	log2FoldChange	pvalue			Biological process
113538459	abi2	1.02924	0.00010608			GO ID	Description	pvalue	qvalue	geneID	Count
113534979	acer1	-1.07172	0.00110349			GO:0055013	cardiac muscle cell development	2.32453e-14	5.03812e-11	113526713/113526713/113526713/113546002/113530291/113530291/113530291/113530291/113546530/113546530/113545889/113525688/113527337/113525696/113525696/113536983/113525019/113525019/113525019/113525019	20
113534959	acmsd	-1.09072	1.58706e-05			GO:0055006	cardiac cell development	7.76134e-14	8.41084e-11	113526713/113526713/113526713/113546002/113530291/113530291/113530291/113530291/113546530/113546530/113545889/113525688/113527337/113525696/113525696/113536983/113525019/113525019/113525019/113525019	20
113531493	acss1	1.7999	2.05827e-14			GO:0048739	cardiac muscle fiber development	1.58831e-13	1.14748e-10	113526713/113526713/113526713/113530291/113530291/113530291/113530291/113546530/113546530/113545889/113525688/113525696/113525696/113540420	14
113540407	actn3	1.7485	8.45345e-98			GO:0048738	cardiac muscle tissue development	8.22334e-13	4.45575e-10	113526713/113526713/113526713/113534983/113546002/113530291/113530291/113530291/113530291/113546530/113546530/113538259/113545889/113525688/113527337/113525696/113525696/113536983/113525019/113525019/113525019/113525019/113525019/113525019/113525019	25
113535021	adamts10	1.16572	1.45058e-13			GO:0055007	cardiac muscle cell differentiation	4.58357e-12	1.98686e-09	113526713/113526713/113526713/113546002/113530291/113530291/113530291/113530291/113546530/113546530/113545889/113525688/113527337/113525696/113525696/113536983/113525019/113525019/113525019/113525019	20
113544045	adamts6	1.07837	8.29808e-05			GO:0055003	cardiac myofibril assembly	5.55008e-12	2.00484e-09	113546002/113530291/113530291/113530291/113530291/113546530/113546530/113545889/113525688/113527337/113525696/113525696/113525019/113525019/113525019	15
113532876	adamts8	-1.06217	0.00265594			GO:0014706	striated muscle tissue development	2.11353e-11	6.54399e-09	113526713/113526713/113526713/113538223/113534983/113540267/113546002/113545759/113545705/113545705/113545705/113530291/113530291/113530291/113530291/113546859/113546530/113546530/113538259/113545889/113530313/113525688/113527337/113525696/113525696/113536983/113545759/113545759/113545759/113545759/113545759/113545759/113545759/113545759	34
113542727	aff2	1.3254	1.22274e-08			GO:0060537	muscle tissue development	3.58776e-11	9.71999e-09	113526713/113526713/113526713/113538223/113534983/113540267/113546002/113545759/113545705/113545705/113545705/113530291/113530291/113530291/113530291/113546859/113546530/113546530/113538259/113545889/113530313/113525688/113527337/113525696/113525696/113536983/113545759/113545759/113545759/113545759/113545759/113545759/113545759/113545759	34
113546615	agbl1	1.0174	7.06931e-08			GO:0030239	myofibril assembly	5.26766e-11	1.26855e-08	113534983/113532351/113532351/113532351/113532351/113532351/113532351/113532351/113532351/113529734/113524871/113539098/113539098/113546002/113539917/113539917/113539917/113530291/113530291/113530291/113530291/113546530/113546530	23
113543824	agr2	-1.14021	1.2251e-24			GO:0045214	sarcomere organization	5.9479e-11	1.28913e-08	113532351/113532351/113532351/113532351/113532351/113532351/113532351/113532351/113524871/113539098/113539098/113546002/113530291/113530291/113530291/113530291/113546530	17
113537960	agtrap	-1.23084	0.000145349			GO:0010927	cellular component assembly involved in morphogenesis	1.75579e-10	3.45949e-08	113534983/113532351/113532351/113532351/113532351/113532351/113532351/113532351/113532351/113529734/113524871/113539098/113539098/113546002/113539917/113539917/113539917/113530291/113530291/113530291/113530291/113546530/113546530	23
113528526	amn	1.10001	0.000147661			GO:0060415	muscle tissue morphogenesis	2.05944e-10	3.71964e-08	113530291/113530291/113530291/113530291/113546530/113546530/113545889/113525688/113525696/113525696/113540420/113540420/113525897/113525897	14
113543346	amotl1	1.38781	4.85938e-06			GO:0030241	skeletal muscle myosin thick filament assembly	3.04651e-10	4.62957e-08	113530291/113530291/113530291/113530291/113546530/113546530/113545889/113525688/113525696/113525696/113540420/113540420	12
113535013	ampd1	1.20622	6.3235e-42			GO:0048644	muscle organ morphogenesis	3.08815e-10	4.62957e-08	113530291/113530291/113530291/113530291/113546530/113546530/113545889/113525688/113525696/113525696/113540420/113540420/113525897/113525897	14
113527581	ankrd22	-1.19722	0.00835964			GO:0055002	striated muscle cell development	3.20405e-10	4.62957e-08	113536614/113536614/113526713/113526713/113526713/113538223/113534983/113532351/113532351/113532351/113532351/113532351/113532351/113532351/113532351/113529734/113524871/113539098/113539098/113546002/113539917/113539917/113539917/113545705/113545705/113545705/113530291/113530291/113530291/113530291	30
113530021	anxa2	-1.01654	4.63256e-25			GO:0035051	cardiocyte differentiation	4.57876e-10	5.52178e-08	113526713/113526713/113526713/113546002/113530291/113530291/113530291/113530291/113546530/113546530/113545889/113525688/113527337/113525696/113525696/113536983/113525019/113525019/113525019/113525019	20
113528918	apln	1.00176	0.0236626			GO:0030240	skeletal muscle thin filament assembly	5.12629e-10	5.52178e-08	113530291/113530291/113530291/113530291/113546530/113546530/113545889/113525688/113525696/113525696/113540420/113540420	12
113545058	arhgef10	1.16123	8.40788e-09			GO:0031033	myosin filament organization	5.12629e-10	5.52178e-08	113530291/113530291/113530291/113530291/113546530/113546530/113545889/113525688/113525696/113525696/113540420/113540420	12
113539895	arl2	-1.03241	3.92278e-05			GO:0031034	myosin filament assembly	5.12629e-10	5.52178e-08	113530291/113530291/113530291/113530291/113546530/113546530/113545889/113525688/113525696/113525696/113540420/113540420	12
113526187	arpc2	-1.50931	2.23506e-34			GO:0071688	striated muscle myosin thick filament assembly	5.12629e-10	5.52178e-08	113530291/113530291/113530291/113530291/113546530/113546530/113545889/113525688/113525696/113525696/113540420/113540420	12
113529956	asb15	1.17739	0.000113025			GO:0055008	cardiac muscle tissue morphogenesis	5.35014e-10	5.52178e-08	113530291/113530291/113530291/113530291/113546530/113546530/113545889/113525688/113525696/113525696/113540420/113540420/113525897	13
113543103	asb5	1.72414	0.00078018			GO:0061061	muscle structure development	1.04152e-09	1.02607e-07	113536614/113536614/113526713/113526713/113526713/113538223/113534983/113540267/113532351/113532351/113532351/113532351/113532351/113532351/113532351/113532351/113529734/113524871/113539098/113539098/113546002/113545759/113539917/113539917/113539917/113532038/113545705/113545705/113545705/113530291/113530291/113530291/113530291/113546859/113546530/113546530/113538259/113545889/113530313/113525688…	42
113540138	asph	1.17743	2.39171e-22			GO:0007517	muscle organ development	1.16614e-09	1.09889e-07	113536614/113536614/113526713/113526713/113526713/113538223/113534983/113540267/113545759/113532038/113545705/113545705/113545705/113530291/113530291/113530291/113530291/113546859/113546530/113546530/113538259/113545889/113530313/113525688/113525696/113525696/113545759/113545759/113545759/113545759	30
113546082	asphd2	1.05672	0.00338232			GO:0031032	actomyosin structure organization	1.33025e-09	1.20131e-07	113534983/113532351/113532351/113532351/113532351/113532351/113532351/113532351/113532351/113529734/113524871/113539098/113539098/113546002/113539917/113539917/113539917/113530291/113530291/113530291/113530291/113546530/113546530/113545889/113525688	25
113537893	aspn	1.07994	2.66606e-20			GO:0055001	muscle cell development	2.14894e-09	1.86301e-07	113536614/113536614/113526713/113526713/113526713/113538223/113534983/113532351/113532351/113532351/113532351/113532351/113532351/113532351/113532351/113529734/113524871/113539098/113539098/113546002/113539917/113539917/113539917/113545705/113545705/113545705/113530291/113530291/113530291/113530291	30
113537287	atg4d	1.30544	0.00281151			GO:0006695	cholesterol biosynthetic process	4.14661e-09	3.3286e-07	113530387/113525251/113541626/113526032/113538418/113538418/113543201/113535211/113526794/113529277	10
113529492	atp5if1	-1.12762	3.31251e-16			GO:1902653	secondary alcohol biosynthetic process	4.14661e-09	3.3286e-07	113530387/113525251/113541626/113526032/113538418/113538418/113543201/113535211/113526794/113529277	10
113536677	atxn1l	1.04299	0.00585093			GO:0008203	cholesterol metabolic process	5.09835e-09	3.94643e-07	113530387/113525251/113541626/113526032/113538418/113538418/113532934/113538816/113539292/113543201/113535211/113526794/113542904/113529277	14
113538481	axin2	1.01724	3.78973e-06			GO:0014866	skeletal myofibril assembly	5.47783e-09	4.09396e-07	113530291/113530291/113530291/113530291/113546530/113546530/113545889/113525688/113525696/113525696/113540420/113540420/113525897	13
113546060	bag4	1.08327	0.0318144			GO:1902652	secondary alcohol metabolic process	6.91895e-09	4.99864e-07	113530387/113525251/113541626/113526032/113538418/113538418/113532934/113538816/113539292/113543201/113535211/113526794/113542904/113529277	14
113533388	barhl2	-1.26788	0.0172181			GO:0051146	striated muscle cell differentiation	1.06529e-08	7.23845e-07	113536614/113536614/113526713/113526713/113526713/113538223/113534983/113532351/113532351/113532351/113532351/113532351/113532351/113532351/113532351/113529734/113524871/113539098/113539098/113546002/113539917/113539917/113539917/113545705/113545705/113545705/113530291/113530291/113530291/113530291	30
113543525	bcl11a	1.03578	7.38914e-07			GO:0016126	sterol biosynthetic process	1.06872e-08	7.23845e-07	113530387/113525251/113541626/113526032/113538418/113538418/113532934/113543201/113535211/113526794/113529277/113529277	12
113534195	bcl11b	1.20576	1.48147e-05			GO:0042692	muscle cell differentiation	1.28791e-08	8.45869e-07	113536614/113536614/113526713/113526713/113526713/113538223/113534983/113532351/113532351/113532351/113532351/113532351/113532351/113532351/113532351/113529734/113524871/113539098/113539098/113546002/113539917/113539917/113539917/113545705/113545705/113545705/113530291/113530291/113530291/113530291/113546530/113546530	32
113532125	bcl6	1.61052	7.36075e-06			GO:0048747	muscle fiber development	2.10398e-08	1.34121e-06	113526713/113526713/113526713/113538223/113534983/113545705/113545705/113545705/113530291/113530291/113530291/113530291/113546530/113546530/113545889/113525688/113525696/113525696/113525019	19
113542114	bfsp1	1.05649	0.00356689			GO:0016125	sterol metabolic process	2.6095e-08	1.61593e-06	113530387/113525251/113541626/113526032/113538418/113538418/113532934/113538816/113539292/113543201/113535211/113526794/113542904/113529277/113529277	15
113547711	birc6	1.20986	2.71285e-26			GO:0006694	steroid biosynthetic process	2.40134e-07	1.44572e-05	113530387/113525251/113541626/113526032/113538418/113538418/113532934/113539292/113543201/113535211/113526794/113542904/113529277/113529277	14
113524718	bnc2	1.56868	6.89976e-15			GO:0003012	muscle system process	8.00783e-07	4.69079e-05	113526686/113529734/113528756/113528244/113528244/113528244/113528244/113528244/113530291/113530291/113530291/113530291/113546859/113546530/113546530/113528244/113545889/113525688/113525696	19
113537403	cacna2d2	1.28227	4.41171e-31			GO:0008202	steroid metabolic process	1.26306e-06	7.204e-05	113530387/113525251/113541626/113526032/113538418/113538418/113532934/113545170/113545170/113545170/113538816/113539292/113543201/113535211/113526794/113542904	16
113528244	cacnb1	1.11268	5.32302e-12			GO:0006066	alcohol metabolic process	2.43833e-06	0.000135507	113530387/113530200/113530200/113525251/113541626/113526032/113524102/113538418/113538418/113532934/113538816/113539292/113527004/113543201/113527616/113535211/113526794/113542904/113529277	19
113538237	cacng1	1.28149	2.51625e-16			GO:0030036	actin cytoskeleton organization	3.92656e-06	0.000212757	113534983/113532351/113532351/113532351/113532351/113532351/113532351/113532351/113532351/113529734/113524871/113539098/113539098/113546002/113531403/113531403/113531403/113539917/113539917/113539917/113538459/113538459/113530291/113530291/113530291/113530291/113531530/113534318/113526187/113526187/113546530/113546530/113545889/113526023/113526023/113525688/113539098/113539098/113527337/113525696…	41
113534586	calb2	-1.05516	2.57196e-08			GO:0006936	muscle contraction	6.21025e-06	0.00032829	113526686/113529734/113528756/113528244/113528244/113528244/113528244/113528244/113530291/113530291/113530291/113530291/113546530/113546530/113528244/113545889/113525688	17
113536445	calcb	-1.28968	0.00869035			GO:0030029	actin filament-based process	7.46931e-06	0.000385446	113534983/113532351/113532351/113532351/113532351/113532351/113532351/113532351/113532351/113529734/113524871/113539098/113539098/113546002/113531403/113531403/113531403/113539917/113539917/113539917/113538459/113538459/113530291/113530291/113530291/113530291/113531530/113534318/113526187/113526187/113546530/113546530/113545889/113526023/113526023/113525688/113539098/113539098/113527337/113525696…	41
113546905	carhsp1	-1.00586	0.000259961			GO:0046165	alcohol biosynthetic process	8.0835e-06	0.00040744	113530387/113525251/113541626/113526032/113524102/113538418/113538418/113543201/113527616/113535211/113526794/113529277	12
113530798	casz1	1.27405	3.65686e-20			GO:1901617	organic hydroxy compound biosynthetic process	9.3439e-06	0.000460265	113530387/113525251/113541626/113526032/113524102/113538418/113538418/113532934/113539292/113543201/113527616/113535211/113526794/113529277/113529277	15
113541346	cbln2	-1.39847	0.000859401			GO:0097435	supramolecular fiber organization	1.786e-05	0.000860204	113534983/113532351/113532351/113532351/113532351/113532351/113532351/113532351/113532351/113529734/113524871/113539098/113539098/113546002/113546729/113546729/113539917/113539917/113539917/113538459/113538459/113530291/113530291/113530291/113530291/113534318/113526187/113526187/113546530/113546530/113545889/113525688/113539098/113539098/113527337/113525696/113525696	37
113523975	cbx2	-1.13877	9.39107e-05			GO:0060538	skeletal muscle organ development	3.99315e-05	0.00188144	113526713/113526713/113526713/113538223/113534983/113540267/113545759/113545705/113545705/113545705/113546859/113538259/113530313/113525688/113525696/113525696/113545759	17
113535315	ccdc107	-1.14008	0.0307561			GO:0007519	skeletal muscle tissue development	4.31858e-05	0.00199148	113526713/113526713/113526713/113538223/113534983/113540267/113545759/113545705/113545705/113545705/113546859/113538259/113530313/113525688/113525696/113525696	16
113546753	cdh15	1.03126	2.32863e-07			GO:0043062	extracellular structure organization	6.49002e-05	0.00293047	113527704/113527704/113527704/113527704/113528288/113528288/113528288/113529027/113529027/113538173/113538333/113546729/113546729/113524962/113533986/113536150	16
113526631	cdk13	1.039	2.93401e-08			GO:0030198	extracellular matrix organization	7.77735e-05	0.00344008	113527704/113527704/113527704/113527704/113528288/113528288/113528288/113529027/113529027/113538173/113538333/113546729/113546729/113524962/113533986	15
113544858	cdk2ap1	-1.0042	0.00268327			GO:1901615	organic hydroxy compound metabolic process	8.93674e-05	0.00387384	113530387/113530200/113530200/113525251/113541626/113526032/113524102/113538418/113538418/113532934/113538816/113539292/113527004/113543201/113527616/113535211/113526794/113542904/113529277/113529277	20
113532127	cebpzos	-1.33719	0.00425396			GO:0015671	oxygen transport	9.70804e-05	0.00412567	113535835/113536204/113536204/113536294/113527510/113525842	6
113530039	cep152	1.02076	8.86171e-10			GO:0015669	gas transport	0.000239364	0.00997673	113535835/113536204/113536204/113536294/113527510/113525842	6
113534124	cfp	-1.08003	1.04315e-07			GO:0043207	response to external biotic stimulus	0.000348224	0.0139765	113529888/113538990/113541356/113531846/113537357/113537358/113525251/113541626/113534463/113534463/113544585/113542690/113542690/113525602/113535812/113535702/113539679/113539679/113545472/113545668/113545668/113545668/113547713/113527861	24
113545200	chgb	-1.39259	1.01571e-06			GO:0051707	response to other organism	0.000348224	0.0139765	113529888/113538990/113541356/113531846/113537357/113537358/113525251/113541626/113534463/113534463/113544585/113542690/113542690/113525602/113535812/113535702/113539679/113539679/113545472/113545668/113545668/113545668/113547713/113527861	24
113544594	clpb	1.11733	9.28627e-10			GO:0009607	response to biotic stimulus	0.000411296	0.0162078	113529888/113538990/113541356/113531846/113537357/113537358/113525251/113541626/113534463/113534463/113544585/113542690/113542690/113525602/113535812/113535702/113539679/113539679/113545472/113545668/113545668/113545668/113547713/113527861	24
113528370	clpp	-1.36825	1.74821e-11			GO:0000122	negative regulation of transcription by RNA polymerase II	0.000449714	0.0174053	113546038/113539847/113540505/113529081/113547131/113547131/113547131/113532646/113532646/113528237/113528237/113528237/113528237/113528237/113528237/113528237/113528237/113528237/113528237	19
113538989	cmpk2	-1.58045	0.000895218			GO:0010558	negative regulation of macromolecule biosynthetic process	0.000672681	0.025137	113546038/113539852/113539847/113540505/113531987/113531987/113531987/113538460/113538460/113529081/113541497/113541497/113547131/113547131/113547131/113532646/113532646/113528237/113528237/113528237/113528237/113528237/113528237/113528237/113528237/113528237/113528237/113528237/113528237/113528237/113528237/113528237/113528237	33
113541084	cnksr2	1.21082	0.00129013			GO:2000113	negative regulation of cellular macromolecule biosynthetic process	0.000672681	0.025137	113546038/113539852/113539847/113540505/113531987/113531987/113531987/113538460/113538460/113529081/113541497/113541497/113547131/113547131/113547131/113532646/113532646/113528237/113528237/113528237/113528237/113528237/113528237/113528237/113528237/113528237/113528237/113528237/113528237/113528237/113528237/113528237/113528237	33
113546601	cnot1	1.20431	8.32642e-32			GO:0007015	actin filament organization	0.000917284	0.0335716	113538459/113538459/113530291/113530291/113530291/113530291/113534318/113526187/113526187/113546530/113546530/113545889/113525688/113527337/113525696/113525696/113540092/113540092/113525019/113525019/113525019/113525019/113525019	23
113533851	cobl	1.07268	2.51215e-10			GO:1903311	regulation of mRNA metabolic process	0.000929374	0.0335716	113539852/113536614/113536614/113526713/113526713/113526713/113543058/113543058/113543058/113543058/113533496/113543058/113543058/113543058	14
113529888	coch	1.36374	1.47231e-06			GO:0031327	negative regulation of cellular biosynthetic process	0.000960495	0.034127	113546038/113539852/113539847/113540505/113531987/113531987/113531987/113538460/113538460/113529081/113541497/113541497/113547131/113547131/113547131/113532646/113532646/113528237/113528237/113528237/113528237/113528237/113528237/113528237/113528237/113528237/113528237/113528237/113528237/113528237/113528237/113528237/113528237	33
113538918	col12a1	1.19684	3.28544e-41			GO:0061013	regulation of mRNA catabolic process	0.000981732	0.034319	113539852/113536614/113536614/113542769/113542769/113546601/113546601/113546601	8
113543876	col16a1	1.48544	1.57457e-42			GO:0009890	negative regulation of biosynthetic process	0.00107793	0.0370836	113546038/113539852/113539847/113540505/113531987/113531987/113531987/113538460/113538460/113529081/113541497/113541497/113547131/113547131/113547131/113532646/113532646/113528237/113528237/113528237/113528237/113528237/113528237/113528237/113528237/113528237/113528237/113528237/113528237/113528237/113528237/113528237/113528237	33
113536150	col1a2	1.14395	8.5781e-46			GO:0007605	sensory perception of sound	0.00113656	0.0384706	113529888/113531947/113531309/113526689/113539188/113539188/113539188	7
113523824	col22a1	1.69762	1.31814e-50			GO:0003007	heart morphogenesis	0.00115375	0.0384706	113543252/113543252/113543252/113530200/113530200/113530291/113530291/113530291/113530291/113525715/113525517/113535793/113535793/113535793/113535793/113535793/113546530/113546530/113545889/113525688/113525696	21
113535605	col5a1	1.15643	3.59256e-42			GO:0006402	mRNA catabolic process	0.00139721	0.045883	113539852/113536614/113536614/113534421/113542769/113542769/113547726/113546601/113546601/113546601/113547726/113543701	12
113527128	cpxm2	1.12197	0.019985			Cellular component
113527250	ctbp2	1.21115	0.000617543			GO:0031674	I band	1.82995e-17	5.83658e-15	113534983/113526686/113530291/113530291/113530291/113530291/113546530/113546530/113545889/113525688/113527337/113525696/113525696/113524728/113524728/113524728/113524728/113524728/113524728/113524728/113540092/113540092/113532032/113532032/113532032	25
113533904	cubn	3.16467	3.62173e-28			GO:0030018	Z disc	5.28855e-17	8.43384e-15	113534983/113526686/113530291/113530291/113530291/113530291/113546530/113546530/113545889/113525688/113527337/113525696/113525696/113540092/113540092/113532032/113532032/113532032/113532032/113525019/113525019/113525019/113525019	23
113545059	cunh10orf71	1.43637	9.70925e-30			GO:0030017	sarcomere	2.8506e-13	2.81646e-11	113534983/113526686/113529734/113528756/113530291/113530291/113530291/113530291/113546530/113546530/113545889/113525688/113527337/113525696/113525696/113524728/113524728/113524728/113524728/113524728/113524728/113524728/113540092/113540092/113532032/113532032/113532032	27
113533685	CX3CL1	-1.29135	1.93762e-25			GO:0044449	contractile fiber part	3.55211e-13	2.81646e-11	113534983/113526686/113529734/113528756/113530291/113530291/113530291/113530291/113546530/113546530/113545889/113525688/113527337/113525696/113525696/113524728/113524728/113524728/113524728/113524728/113524728/113524728/113540092/113540092/113532032/113532032/113532032	27
113538146	cygb	1.10466	0.0206317			GO:0030016	myofibril	4.41524e-13	2.81646e-11	113534983/113526686/113529734/113528756/113530291/113530291/113530291/113530291/113546530/113546530/113545889/113525688/113527337/113525696/113525696/113524728/113524728/113524728/113524728/113524728/113524728/113524728/113540092/113540092/113532032/113532032/113532032	27
113545044	daam2	1.27211	5.1594e-15			GO:0043292	contractile fiber	6.7722e-13	3.59996e-11	113534983/113526686/113529734/113528756/113530291/113530291/113530291/113530291/113546530/113546530/113545889/113525688/113527337/113525696/113525696/113524728/113524728/113524728/113524728/113524728/113524728/113524728/113540092/113540092/113532032/113532032/113532032	27
113535609	dck	-1.20576	7.05469e-06			GO:0031672	A band	2.8667e-12	1.30618e-10	113534983/113530291/113530291/113530291/113530291/113546530/113546530/113545889/113525688/113525696/113525696/113524728/113524728/113524728/113524728	15
113544246	dctpp1	1.68262	7.35839e-05			GO:0099080	supramolecular complex	4.0137e-11	1.32028e-09	113527704/113527704/113527704/113527704/113528288/113528288/113528288/113529047/113525531/113525531/113545896/113525552/113524257/113524257/113534983/113527082/113526686/113529734/113531102/113531102/113534901/113524962/113528756/113534901/113528988/113530291/113530291/113530291/113530291/113533986/113546530/113546530/113545889/113525688/113527337/113525696/113525696/113524728/113524728/113524728…	50
113524639	dcun1d3	2.14201	0.0113311			GO:0099081	supramolecular polymer	4.0137e-11	1.32028e-09	113527704/113527704/113527704/113527704/113528288/113528288/113528288/113529047/113525531/113525531/113545896/113525552/113524257/113524257/113534983/113527082/113526686/113529734/113531102/113531102/113534901/113524962/113528756/113534901/113528988/113530291/113530291/113530291/113530291/113533986/113546530/113546530/113545889/113525688/113527337/113525696/113525696/113524728/113524728/113524728…	50
113533710	ddc	-1.07456	0.000427116			GO:0031430	M band	4.1395e-11	1.32028e-09	113530291/113530291/113530291/113530291/113546530/113546530/113545889/113525688/113525696/113525696/113524728/113524728/113524728	13
113530538	ddx58	-1.24682	2.59678e-05			GO:0099512	supramolecular fiber	1.19031e-10	3.45134e-09	113527704/113527704/113527704/113527704/113528288/113528288/113528288/113529047/113525531/113525531/113545896/113525552/113524257/113524257/113534983/113527082/113526686/113529734/113531102/113531102/113534901/113524962/113528756/113534901/113528988/113530291/113530291/113530291/113530291/113546530/113546530/113545889/113525688/113527337/113525696/113525696/113524728/113524728/113524728/113524728…	49
113531121	derl2	-1.09551	1.08592e-07			GO:0044420	extracellular matrix component	2.3785e-10	6.32182e-09	113527704/113527704/113527704/113527704/113528288/113528288/113528288/113524962/113533986	9
113545170	dhcr24	-1.52688	5.79123e-25			GO:0062023	collagen-containing extracellular matrix	1.20401e-08	2.95397e-07	113529888/113527704/113527704/113527704/113527704/113528288/113528288/113528288/113540267/113524962/113531309/113533986/113527997/113535558/113535558/113536150	16
113536460	dhcr7	-1.03506	1.67486e-15			GO:0005865	striated muscle thin filament	5.27797e-08	1.12226e-06	113529734/113528756/113530291/113530291/113530291/113530291/113546530/113546530/113545889/113525688/113525696/113525696/113540420/113540420	14
113524678	dhrs12	-1.04914	3.39258e-09			GO:0036379	myofilament	5.27797e-08	1.12226e-06	113529734/113528756/113530291/113530291/113530291/113530291/113546530/113546530/113545889/113525688/113525696/113525696/113540420/113540420	14
113528643	dhx58	-1.31199	6.12564e-05			GO:0005581	collagen trimer	1.32051e-07	2.63232e-06	113527704/113527704/113527704/113527704/113528288/113528288/113528288/113524962/113533986/113536150/113536150/113531937/113531937/113531937/113535605	15
113524730	dis3l2	1.06868	5.80325e-07			GO:0015629	actin cytoskeleton	2.46919e-06	4.63259e-05	113539456/113539532/113539522/113539522/113539523/113539523/113539522/113527082/113529734/113524871/113539098/113539098/113528756/113530291/113530291/113530291/113530291/113534318/113526187/113526187/113546530/113546530/113545889/113525688/113539098/113539098/113525696/113525696/113540092	29
113543308	dlgap1	1.25971	0.00855758			GO:0016528	sarcoplasm	1.82192e-05	0.000322831	113526686/113538756/113534087/113531929/113532032/113532032/113532032/113532032	8
113538099	dock3	1.32647	7.80233e-09			GO:0031012	extracellular matrix	2.73784e-05	0.000459593	113529888/113527704/113527704/113527704/113527704/113528288/113528288/113528288/113540267/113538173/113538333/113524962/113532952/113531309/113533986/113532404/113532404/113532404/113527997/113535558/113535558/113536150/113536150/113535605	24
113536551	dpep1	2.23361	0.0270666			GO:0016529	sarcoplasmic reticulum	4.14032e-05	0.000660272	113526686/113538756/113534087/113531929/113532032/113532032/113532032	7
113528922	drp2	1.08146	0.00341518			GO:0033017	sarcoplasmic reticulum membrane	0.00018794	0.00285443	113526686/113538756/113532032/113532032/113532032	5
113546605	dyrk4	1.29395	4.96611e-15			GO:0034704	calcium channel complex	0.000431066	0.00624942	113526686/113528244/113528244/113528244/113528244/113528244/113542284/113525738	8
113530387	ebp	-1.46873	3.30301e-24			GO:0030054	cell junction	0.000949105	0.0131615	113542971/113542961/113538223/113543140/113524871/113539098/113539098/113531102/113531102/113539917/113539917/113539917/113547168/113541367/113541538/113543304/113546753/113541791/113531190/113545562/113535129/113526023/113526023/113539098/113539098/113541624/113541624/113541624	28
113543712	edn2	-1.23349	0.0343466			GO:0000118	histone deacetylase complex	0.00124315	0.0165209	113546038/113540505/113546224/113530430/113530430/113530430/113530430	7
113542818	egr1	1.28768	0.00017254			GO:0005833	hemoglobin complex	0.0029062	0.035651	113535835/113536204/113536204/113536294	4
113537387	eif5b	1.0548	2.65988e-13			GO:0070822	Sin3-type complex	0.0029062	0.035651	113540505/113530430/113530430/113530430	4
113534940	elk1	1.2045	0.00112486			GO:0005604	basement membrane	0.0037475	0.0442687	113540267/113533986/113544652/113546387	4
113546814	enah	1.45593	7.85971e-23			Molecular function
113533761	entpd3	-1.09007	1.05852e-07			GO:0008307	structural constituent of muscle	7.74617e-12	1.81638e-09	113531102/113531102/113530291/113530291/113530291/113530291/113546530/113546530/113545889/113525688/113525696/113525696/113540420	13
113538697	entpd5	1.31268	1.53536e-13			GO:0042805	actinin binding	1.30477e-11	1.81638e-09	113530291/113530291/113530291/113530291/113546530/113546530/113545889/113525688/113525696/113525696/113540420/113540420	12
113546037	ep400	1.24341	1.11151e-21			GO:0051371	muscle alpha-actinin binding	1.30477e-11	1.81638e-09	113530291/113530291/113530291/113530291/113546530/113546530/113545889/113525688/113525696/113525696/113540420/113540420	12
113524600	epsti1	-1.53609	0.00110985			GO:0051393	alpha-actinin binding	1.30477e-11	1.81638e-09	113530291/113530291/113530291/113530291/113546530/113546530/113545889/113525688/113525696/113525696/113540420/113540420	12
113542389	erf	1.01234	0.00033178			GO:0003779	actin binding	3.91904e-11	4.36457e-09	113539456/113539532/113539522/113539522/113539523/113539523/113539522/113524704/113532351/113532351/113532351/113532351/113532351/113532351/113532351/113532351/113524871/113539098/113539098/113531102/113531102/113526651/113525442/113536406/113530291/113530291/113530291/113530291/113531530/113534318/113526187/113526187/113546530/113546530/113545889/113526023/113526023/113525688/113539098/113539098…	46
113538892	erg28	-1.77728	2.21548e-39			GO:0051015	actin filament binding	6.52286e-08	6.05367e-06	113539456/113539532/113539522/113539522/113539523/113539523/113539522/113532351/113532351/113532351/113532351/113532351/113532351/113532351/113532351/113524871/113539098/113539098/113530291/113530291/113530291/113530291/113534318/113526187/113526187/113546530	26
113538313	erp27	-1.03578	1.8379e-18			GO:0005201	extracellular matrix structural constituent	8.28144e-07	6.58779e-05	113527704/113527704/113527704/113527704/113528288/113528288/113528288/113538173/113538333/113524962/113531309/113533986/113536150	13
113538103	errfi1	1.15408	0.00760336			GO:0005344	oxygen carrier activity	0.000130203	0.00805582	113535835/113536204/113536204/113536294/113527510/113525842	6
113541705	fabp6	2.40909	2.08523e-142			GO:0019825	oxygen binding	0.000130203	0.00805582	113535835/113536204/113536204/113536294/113527510/113525842	6
113527911	fam214b	2.00649	6.56226e-07			GO:0004175	endopeptidase activity	0.000759234	0.0422774	113537729/113545883/113526417/113534912/113532394/113534713/113534712/113546713/113546713/113527680/113532952/113524666/113547251/113531433/113542490/113524634/113524634/113524634/113535021/113546724/113545301/113540677/113544045/113533991/113533991/113533920/113533918/113536682/113546922/113536237/113534103/113540782/113528198	33
113533055	fam222b	1.03225	0.0148132			GO:0015085	calcium ion transmembrane transporter activity	0.000887552	0.0437985	113526686/113528244/113528244/113528244/113528244/113528244/113542284/113531947/113540960/113525173/113525738/113528244/113528244/113537403	14
113543005	fbxl4	1.02745	0.027091			GO:0015355	secondary active monocarboxylate transmembrane transporter activity	0.000943862	0.0437985	113529821/113547036/113531908/113534467/113541442	5
113529277	fdft1	-1.17483	3.65846e-15
113542221	fdps	-1.4259	9.84647e-10
113542397	fhod3	1.08728	2.38089e-09
113526192	fign	1.10428	0.0131627
113542769	fmr1	1.0022	2.13135e-11
113532002	fndc1	1.25435	1.15188e-08
113541077	fndc3b	1.26894	4.49403e-15
113534573	foxl1	-1.07906	0.0189525
113533880	foxn3	1.00498	3.43682e-05
113540567	frem3	1.6536	1.38549e-68
113532919	frrs1l	-1.27757	0.00518638
113543389	ftsj1	-1.40058	2.71194e-05
113541771	fundc2	-1.08876	9.0013e-08
113544661	fzd4	1.13615	1.09553e-07
113530852	g0s2	2.40191	0.0488416
113539298	gab2	1.14749	0.0100718
113544959	gale	-1.58412	6.80752e-22
113531987	gata3	1.16486	0.00762044
113542374	gatc	-1.05855	0.000103431
113527902	gcat	-1.08137	2.55191e-16
113529798	gcnt3	-1.09112	0.0184327
113526312	gja3	3.12391	0.00948793
113525883	gli2	1.00604	2.67342e-08
113541467	gng3	-1.37697	6.9772e-06
113528150	golga3	1.18979	8.86583e-10
113527925	gpatch8	1.117	2.39821e-17
113527997	gpc2	-1.07642	0.000138742
113534258	gpi	1.46086	8.99091e-20
113532224	gpr176	-1.22569	0.00792315
113526070	gpr34	1.24065	0.0263449
113547097	gpx3	-1.18658	4.73019e-15
113544642	gucy1a2	1.01699	0.0111102
113540303	gypc	1.10923	2.49039e-06
113546224	hdac5	1.28111	4.6207e-09
113545850	herc2	1.06557	5.87501e-22
113532646	hic1	1.05577	1.49459e-06
113534265	hipk2	1.11815	4.90971e-09
113529027	hmcn1	1.28723	2.23896e-23
113545236	hmgb2	-1.23822	5.65168e-30
113533948	hormad1	-4.28974	0.0490825
113536682	hp	-1.35256	0.000211595
113538418	hsd17b7	-1.51174	6.56128e-13
113537148	hspb8	1.0639	2.0026e-07
113530313	hspg2	1.00915	8.7247e-26
113538162	htatsf1	1.56969	0.000604403
113541434	htr3b	-2.13506	0.0406276
113528161	idua	1.28394	0.00137283
113539679	il10	-2.19213	0.0427422
113524733	insc	1.33125	8.22968e-08
113543847	irx1	-1.04774	0.00279561
113538815	isca2	-1.1053	4.91928e-05
113543275	jph1	1.51165	5.73235e-21
113526740	kcp	1.09815	5.55651e-10
113541477	kctd16	1.05896	0.0373352
113532166	kdm4a	1.19375	1.03526e-11
113540439	kdm6b	1.02841	6.60037e-16
113526607	kiaa1143	-1.01675	2.18555e-05
113525531	kif26b	1.1074	1.09908e-08
113532399	klf11	1.57863	3.21975e-10
113537875	klhdc7a	-1.04482	0.0276156
113523882	kmt2e	1.40878	1.72705e-06
113536689	lama2	1.32231	4.30224e-33
113530759	lamb2	1.33967	1.43619e-31
113540267	lamc1	1.02232	1.65647e-27
113529340	lamp2	1.22715	1.01108e-07
113545173	lamp5	-1.14823	0.000824298
113525948	lct	1.85038	7.41218e-19
113527861	ldlr	-1.05365	7.00814e-17
113527904	lgals3bp	-1.30331	7.1712e-11
113527082	lgsn	1.46682	0.0143778
113542285	lix1	-1.0718	0.00212218
113523675	LOC113523675	1.20569	0.00804333
113523691	LOC113523691	1.2284	0.000577695
113523710	LOC113523710	1.14306	5.68365e-07
113523713	LOC113523713	1.53776	0.00173827
113523728	LOC113523728	1.09513	6.36112e-09
113523764	LOC113523764	1.09144	0.0255375
113523766	LOC113523766	1.9751	0.00510655
113523818	LOC113523818	1.34116	0.00114033
113523884	LOC113523884	1.4599	2.79474e-06
113523927	LOC113523927	3.60342	0.0019576
113523935	LOC113523935	-1.14533	0.0481604
113523991	LOC113523991	1.74223	3.26981e-06
113524041	LOC113524041	1.3342	7.26831e-06
113524058	LOC113524058	1.08321	1.63569e-16
113524125	LOC113524125	-1.00541	0.000316714
113524185	LOC113524185	1.14392	1.4804e-15
113524257	LOC113524257	1.06781	8.96314e-07
113524313	LOC113524313	1.27304	1.26363e-08
113524331	LOC113524331	2.18048	3.43571e-07
113524388	LOC113524388	1.10497	4.74376e-06
113524522	LOC113524522	2.30141	5.2596e-12
113524527	LOC113524527	1.49352	1.49987e-06
113524606	LOC113524606	-1.54813	0.00586116
113547643	hrg	3.47654	8.56911e-11
113524634	LOC113524634	-1.10933	5.6535e-05
113524666	LOC113524666	-2.98398	0.0161311
113524728	LOC113524728	1.67512	1.53336e-57
113524748	LOC113524748	1.00161	0.0498578
113524791	LOC113524791	-1.92111	0.000424073
113524795	LOC113524795	1.38267	0.00918294
113524800	LOC113524800	1.24667	7.7767e-12
113524801	LOC113524801	-1.05813	3.48099e-17
113524821	LOC113524821	4.14507	7.55974e-14
113524829	LOC113524829	2.46009	9.72397e-11
113524861	LOC113524861	1.40943	0.00756781
113524863	LOC113524863	1.04327	8.76336e-05
113524867	LOC113524867	1.6445	0.0139415
113524870	LOC113524870	1.10027	0.00742772
113524871	LOC113524871	1.05024	6.46752e-12
113524955	LOC113524955	-1.24053	2.5205e-39
113524960	LOC113524960	1.02683	0.00553028
113524962	LOC113524962	1.45483	2.35814e-52
113524963	LOC113524963	2.95549	0.0445812
113524968	LOC113524968	1.56078	1.02282e-08
113524988	LOC113524988	1.28961	0.014342
113524996	LOC113524996	1.09473	0.0320584
113525003	LOC113525003	1.90458	0.00147618
113525007	LOC113525007	1.33829	1.93699e-12
113525012	LOC113525012	1.23672	1.00137e-06
113525017	LOC113525017	1.1333	6.22773e-12
113525074	LOC113525074	-1.17674	0.045353
113525094	LOC113525094	1.83456	1.30963e-22
113525095	LOC113525095	1.50606	6.92435e-18
113525097	LOC113525097	1.2084	3.16086e-15
113525113	LOC113525113	-2.29465	2.46797e-08
113525124	LOC113525124	-1.78771	2.77939e-48
113525172	LOC113525172	1.45411	0.0157242
113525173	LOC113525173	1.44594	1.54742e-08
113525176	LOC113525176	-1.36305	3.8727e-12
113525192	LOC113525192	2.68892	6.58904e-13
113525203	LOC113525203	1.0592	1.8265e-07
113525229	LOC113525229	1.3386	1.42844e-47
113525235	LOC113525235	1.97527	3.7728e-07
113525237	LOC113525237	1.00851	0.0109464
113525251	LOC113525251	-1.13158	4.02986e-18
113525252	LOC113525252	1.45626	0.00958996
113525261	LOC113525261	-1.09697	3.58328e-16
113525302	LOC113525302	1.65733	1.02048e-07
113525334	LOC113525334	1.27175	0.010456
113525344	LOC113525344	2.06407	0.00385189
113525442	LOC113525442	1.84782	8.96433e-45
113525486	LOC113525486	1.34689	9.898e-08
113525499	LOC113525499	1.37121	5.45251e-05
113525505	LOC113525505	1.55024	0.0413115
113525517	LOC113525517	1.28213	1.53304e-08
113525533	LOC113525533	-3.53945	0.0491878
113525552	LOC113525552	-1.37003	1.48551e-09
113525555	LOC113525555	-1.5195	9.18372e-16
113525558	LOC113525558	1.11425	0.0438582
113525565	LOC113525565	-1.31908	7.06544e-13
113525580	LOC113525580	1.42312	2.63602e-08
113525602	LOC113525602	1.25067	6.75129e-09
113525611	LOC113525611	1.3762	7.34619e-09
113525623	LOC113525623	1.24016	1.73638e-05
113525642	LOC113525642	1.68621	1.35438e-25
113525669	LOC113525669	-1.15481	5.94634e-09
113525688	LOC113525688	1.52115	2.56003e-78
113525694	LOC113525694	1.17537	6.5665e-05
113525696	LOC113525696	1.54069	4.79591e-80
113525715	LOC113525715	1.02551	3.02442e-08
113525727	LOC113525727	-1.88448	0.0465315
113525730	LOC113525730	1.10905	7.31446e-10
113525734	LOC113525734	1.16054	1.56557e-06
113525736	LOC113525736	1.39977	7.04056e-16
113525738	LOC113525738	1.00205	0.0016528
113525745	LOC113525745	-3.1197	0.00186376
113525760	LOC113525760	1.06809	0.0270287
113525780	LOC113525780	4.35847	0.0481661
113525786	LOC113525786	1.723	0.00805644
113525797	LOC113525797	1.22889	0.0169622
113525827	LOC113525827	1.23047	0.0181637
113525842	LOC113525842	2.42449	2.20361e-16
113525872	LOC113525872	-1.1807	0.00400007
113525893	LOC113525893	-1.32427	0.000806677
113525897	LOC113525897	1.22684	2.64512e-26
113525938	LOC113525938	1.358	0.000279373
113525973	LOC113525973	-1.8164	1.22503e-31
113525988	LOC113525988	-1.02072	4.95078e-10
113525991	LOC113525991	-1.77161	0.00107218
113526011	LOC113526011	-1.64089	4.27716e-32
113526037	LOC113526037	-1.1695	0.0237598
113526110	LOC113526110	1.12734	3.11912e-09
113526136	LOC113526136	-1.19493	0.0468512
113526150	LOC113526150	-1.09086	0.0205724
113526175	LOC113526175	4.35444	0.000517086
113526178	LOC113526178	-1.25292	1.47977e-17
113526198	LOC113526198	-1.46734	0.000150662
113526231	LOC113526231	1.02589	5.04712e-06
113526340	LOC113526340	-1.15701	0.00328499
113526417	LOC113526417	-1.28771	3.09007e-29
113526447	LOC113526447	-1.54189	0.000447208
113526458	LOC113526458	-1.01254	0.0317559
113526461	LOC113526461	1.1975	0.0199892
113526472	LOC113526472	2.00317	0.00364675
113526488	LOC113526488	1.17014	1.75552e-11
113526528	LOC113526528	1.08367	3.76972e-10
113526639	LOC113526639	1.59546	6.98424e-08
113526651	LOC113526651	1.22594	1.91306e-05
113526684	LOC113526684	2.46049	8.68676e-10
113526685	LOC113526685	2.21332	2.05635e-07
113526686	LOC113526686	1.71481	9.99117e-93
113526713	LOC113526713	1.79624	4.45135e-12
113526823	LOC113526823	-1.85289	0.0392776
113526840	LOC113526840	-1.00072	0.00438177
113526881	LOC113526881	-1.30477	0.0351423
113526953	LOC113526953	3.08084	1.06027e-27
113526964	LOC113526964	-1.008	2.08674e-31
113527038	LOC113527038	1.71616	2.52351e-17
113527051	LOC113527051	-1.3974	0.0161398
113527077	LOC113527077	-1.00755	0.042004
113527079	LOC113527079	1.24659	1.60462e-16
113527083	LOC113527083	1.00619	2.33412e-05
113527103	LOC113527103	1.49712	0.019416
113527158	LOC113527158	-3.095	0.0291323
113527178	LOC113527178	-1.08735	0.0114858
113527236	LOC113527236	1.88546	0.00165912
113527251	LOC113527251	1.74337	4.89876e-22
113527292	LOC113527292	1.00984	5.45461e-07
113527348	LOC113527348	1.08006	0.000701856
113527360	LOC113527360	1.16919	9.59748e-08
113527387	LOC113527387	-1.17451	1.17099e-05
113527459	LOC113527459	-1.14304	5.10952e-05
113527495	LOC113527495	2.41961	7.60701e-05
113527501	LOC113527501	-2.23285	3.27971e-18
113527510	LOC113527510	2.74723	1.22666e-33
113527559	LOC113527559	1.26645	5.08315e-19
113527601	LOC113527601	1.04433	0.000679885
113527607	LOC113527607	-2.61238	0.00714114
113527616	LOC113527616	1.69488	0.000152155
113527638	LOC113527638	-2.19106	0.00140849
113527680	LOC113527680	1.01883	0.00727734
113527704	LOC113527704	1.18344	4.42601e-47
113527719	LOC113527719	1.15239	5.22193e-13
113527802	LOC113527802	1.25857	0.0181299
113527947	LOC113527947	-1.45962	0.0316536
113527998	LOC113527998	-1.72247	0.000319979
113528033	LOC113528033	1.01441	6.37399e-07
113528036	LOC113528036	1.05916	1.75018e-12
113528075	LOC113528075	1.50627	0.000277149
113528086	LOC113528086	1.04268	0.00093825
113528162	LOC113528162	1.03931	4.62197e-05
113528166	LOC113528166	1.04904	0.003741
113528182	LOC113528182	-2.27134	0.0253776
113528198	LOC113528198	-1.14767	0.000271541
113528237	LOC113528237	1.56559	2.34663e-23
113528288	LOC113528288	1.23024	4.9003e-52
113528393	LOC113528393	3.14082	0.0309602
113528418	LOC113528418	1.69294	0.00172887
113528449	LOC113528449	-1.07184	7.24341e-09
113528455	LOC113528455	1.19131	8.16296e-06
113528457	LOC113528457	1.03465	2.23921e-09
113528555	LOC113528555	1.038	2.06977e-05
113528556	LOC113528556	1.08901	0.00929086
113528611	LOC113528611	1.02916	0.00105531
113528616	LOC113528616	1.47093	6.92458e-12
113528631	LOC113528631	1.23302	1.71686e-07
113528756	LOC113528756	-1.0458	2.15284e-08
113528764	LOC113528764	-1.19186	0.00019451
113528988	LOC113528988	2.62041	2.70051e-19
113528994	LOC113528994	1.5814	2.34562e-21
113529047	LOC113529047	-1.45133	1.20607e-29
113529070	LOC113529070	1.89767	3.46501e-46
113529081	LOC113529081	1.40524	2.69888e-19
113529088	LOC113529088	-1.0738	0.0236675
113529126	LOC113529126	-1.03171	0.00552574
113529146	LOC113529146	1.02825	0.00198052
113529201	LOC113529201	-1.45654	4.82254e-10
113529292	LOC113529292	-1.96942	3.17443e-10
113529351	LOC113529351	1.31699	0.0178342
113529516	LOC113529516	-1.50812	0.0257181
113529562	LOC113529562	1.25029	7.24138e-48
113529606	LOC113529606	-1.17661	2.07998e-13
113529693	LOC113529693	1.56172	0.0304668
113529694	LOC113529694	-3.44851	0.0162799
113529727	LOC113529727	-1.60244	1.72531e-05
113529734	LOC113529734	1.12918	4.18945e-05
113529740	LOC113529740	1.61582	3.77005e-47
113529937	LOC113529937	1.25412	0.0105603
113530022	LOC113530022	-1.71859	8.85664e-06
113530076	LOC113530076	-1.22008	5.36387e-07
113530078	LOC113530078	1.17873	1.61851e-17
113530080	LOC113530080	1.0182	7.09927e-06
113530200	LOC113530200	-1.10843	2.17523e-22
113530220	LOC113530220	-1.12498	0.0126514
113530291	LOC113530291	1.6798	1.14446e-83
113530305	LOC113530305	1.41016	0.010524
113530369	LOC113530369	1.04173	0.0143602
113530390	LOC113530390	1.06621	1.62075e-07
113530430	LOC113530430	1.29827	3.35114e-07
113530449	LOC113530449	1.05432	1.37796e-08
113530472	LOC113530472	1.06101	2.86223e-09
113530481	LOC113530481	1.04018	0.0343749
113530506	LOC113530506	-1.26184	0.0133767
113530513	LOC113530513	2.5022	7.46786e-11
113530539	LOC113530539	1.48412	3.39741e-11
113530680	LOC113530680	1.0795	1.09386e-06
113530683	LOC113530683	-1.87025	3.99668e-05
113530696	LOC113530696	1.09931	0.00163982
113530730	LOC113530730	1.04075	3.48492e-09
113530738	LOC113530738	1.26071	0.015072
113530805	LOC113530805	-1.17413	0.0203302
113530888	LOC113530888	1.34868	5.26844e-07
113530909	LOC113530909	1.58669	1.88464e-10
113530918	LOC113530918	-1.14831	7.76542e-09
113530919	LOC113530919	-1.34307	0.00024443
113530966	LOC113530966	-2.78224	0.0231022
113531007	LOC113531007	1.64924	1.62109e-36
113531012	LOC113531012	1.35464	3.16325e-65
113531090	LOC113531090	1.9091	0.0359131
113531102	LOC113531102	1.40134	3.32132e-18
113531113	LOC113531113	-1.08988	0.0454452
113531170	LOC113531170	1.81205	8.36375e-06
113531176	LOC113531176	1.04903	0.00119862
113531190	LOC113531190	1.20349	1.15467e-08
113531209	LOC113531209	1.0775	0.0406397
113531227	LOC113531227	-1.02941	2.74182e-27
113531235	LOC113531235	-1.36986	7.50174e-08
113531278	LOC113531278	1.02566	3.39372e-12
113531303	LOC113531303	1.06394	2.74361e-14
113531304	LOC113531304	1.75437	3.85816e-06
113531403	LOC113531403	2.27686	0.0215885
113531409	LOC113531409	1.10405	0.000208853
113531421	LOC113531421	1.14979	3.1019e-06
113531433	LOC113531433	-1.25499	0.00111114
113531474	LOC113531474	1.46044	4.14537e-05
113531520	LOC113531520	-1.35853	0.0397139
113531530	LOC113531530	2.18278	0.00257539
113531654	LOC113531654	-1.05303	0.000782768
113531789	LOC113531789	-2.97119	0.0495834
113531818	LOC113531818	-1.13031	0.000324232
113531824	LOC113531824	-1.54796	0.0241707
113531846	LOC113531846	-1.78578	0.0470713
113531857	LOC113531857	1.21189	3.67031e-34
113531908	LOC113531908	3.99134	0.0250621
113531937	LOC113531937	1.14577	3.01071e-11
113531947	LOC113531947	1.02289	1.24546e-15
113531956	LOC113531956	3.18336	8.25405e-09
113531979	LOC113531979	1.03942	0.043668
113531982	LOC113531982	2.36943	0.00127904
113532012	LOC113532012	-1.83892	0.027994
113532020	LOC113532020	1.17028	3.54087e-16
113532053	LOC113532053	1.92705	0.00396434
113532059	LOC113532059	-1.30633	2.35786e-15
113532066	LOC113532066	1.34519	1.4064e-18
113532101	LOC113532101	-1.6436	0.0357516
113532179	LOC113532179	1.41668	2.31962e-38
113532194	LOC113532194	1.03482	7.57049e-05
113532266	LOC113532266	1.39775	1.54215e-05
113532307	LOC113532307	-1.12008	1.87436e-06
113532351	LOC113532351	1.38607	2.45217e-43
113532394	LOC113532394	1.44396	1.6861e-14
113532400	LOC113532400	-1.69762	0.0016561
113532404	LOC113532404	-1.09696	2.56976e-14
113532406	LOC113532406	-1.4282	0.000513448
113532634	LOC113532634	2.51652	1.94609e-84
113532716	LOC113532716	1.06623	5.86912e-07
113532736	LOC113532736	-1.0023	1.66115e-08
113532775	LOC113532775	2.13789	0.00592797
113532792	LOC113532792	1.41406	0.00134438
113532794	LOC113532794	-1.66599	7.02269e-05
113532897	LOC113532897	-1.70082	3.50743e-08
113532952	LOC113532952	-1.39285	1.83904e-05
113532980	LOC113532980	-2.04841	0.0111793
113533094	LOC113533094	-1.12122	6.08478e-25
113533138	LOC113533138	-1.20258	0.0357055
113533174	LOC113533174	-4.48011	7.70583e-18
113533202	LOC113533202	-4.38674	0.00725787
113533316	LOC113533316	-1.64818	1.35478e-36
113533366	LOC113533366	-1.03427	1.79054e-14
113533447	LOC113533447	-1.18331	1.20734e-06
113533496	LOC113533496	1.26592	0.00381393
113533513	LOC113533513	-2.99382	0.0365366
113533528	LOC113533528	-1.56214	1.18461e-07
113533533	LOC113533533	-2.50265	8.37659e-05
113533542	LOC113533542	-4.79834	0.0157623
113533594	LOC113533594	1.24928	1.94247e-16
113533608	LOC113533608	-1.45808	0.0278767
113533649	LOC113533649	1.14834	0.00106658
113533698	LOC113533698	-1.9573	0.00376331
113533918	LOC113533918	-1.28834	5.02589e-46
113533920	LOC113533920	-1.31166	1.05481e-42
113533931	LOC113533931	1.49412	2.68695e-10
113533947	LOC113533947	-1.97834	0.0183646
113533955	LOC113533955	1.15326	2.35334e-07
113533986	LOC113533986	1.12204	7.31316e-41
113534087	LOC113534087	1.87038	2.69519e-86
113534103	LOC113534103	-1.44163	1.57423e-06
113534113	LOC113534113	1.52428	0.000375474
113534156	LOC113534156	-2.21976	0.000585695
113534210	LOC113534210	1.46463	0.000709516
113534321	LOC113534321	-5.0483	0.00920355
113534324	LOC113534324	-1.09514	6.83178e-05
113534350	LOC113534350	1.06292	0.00258614
113534463	LOC113534463	1.04844	0.000131437
113534467	LOC113534467	2.06069	2.99897e-06
113534471	LOC113534471	2.98624	0.000106888
113534560	LOC113534560	1.10537	3.02827e-05
113534608	LOC113534608	1.19857	0.000339316
113534612	LOC113534612	-2.51166	0.0113159
113534665	LOC113534665	1.30746	0.0423586
113534672	LOC113534672	4.85731	0.0157733
113534712	LOC113534712	-1.61292	1.15818e-46
113534713	LOC113534713	-1.9221	1.54008e-55
113534755	LOC113534755	-1.35404	0.011354
113534825	LOC113534825	1.34271	0.0252846
113534901	LOC113534901	-1.54314	1.15775e-12
113534912	LOC113534912	-1.28811	0.000125999
113534927	LOC113534927	-1.59259	0.00199973
113534956	LOC113534956	-1.88403	0.0259769
113535031	LOC113535031	-1.47203	5.18888e-05
113535058	LOC113535058	1.23426	0.00604567
113535182	LOC113535182	1.31131	1.56675e-08
113535191	LOC113535191	1.73805	1.20899e-16
113535206	LOC113535206	1.15416	2.25598e-20
113535211	LOC113535211	1.51943	1.76612e-22
113535246	LOC113535246	1.02283	0.00910163
113535318	LOC113535318	-2.53666	0.00987264
113535381	LOC113535381	-1.69934	2.91067e-05
113535392	LOC113535392	-3.33247	0.00445696
113535418	LOC113535418	-1.06322	6.41414e-09
113535508	LOC113535508	1.1586	0.00696153
113535520	LOC113535520	3.76673	1.40273e-27
113535558	LOC113535558	1.32371	4.20745e-07
113535591	LOC113535591	-1.0169	6.71415e-07
113535693	LOC113535693	-1.69897	0.000266311
113535702	LOC113535702	-1.34802	1.1022e-06
113535724	LOC113535724	1.11904	3.77231e-18
113535745	LOC113535745	1.19821	2.54744e-16
113535793	LOC113535793	1.37391	5.23831e-07
113535812	LOC113535812	-1.5213	0.000930857
113535835	LOC113535835	1.51197	0.0201372
113535883	LOC113535883	1.17733	1.39667e-12
113535908	LOC113535908	-1.07284	4.25615e-17
113535952	LOC113535952	1.09577	1.66059e-09
113536093	LOC113536093	-1.07843	0.00028077
113536147	LOC113536147	1.01051	1.37231e-30
113536195	LOC113536195	1.2074	0.00171431
113536204	LOC113536204	2.48445	1.50913e-155
113536229	LOC113536229	-1.10191	0.00531761
113536236	LOC113536236	-1.57641	0.0263582
113536237	LOC113536237	1.9916	2.61851e-11
113536294	LOC113536294	2.31146	3.44501e-78
113536316	LOC113536316	-1.4329	0.0194588
113536406	LOC113536406	1.16781	0.00438505
113536434	LOC113536434	-1.45728	1.89896e-07
113536499	LOC113536499	-1.63148	3.35898e-09
113536576	LOC113536576	1.5132	0.00126685
113536577	LOC113536577	1.26589	0.0199806
113536614	LOC113536614	1.09429	6.97982e-07
113536663	LOC113536663	-1.02867	0.0116077
113536700	LOC113536700	1.28807	4.72489e-09
113536786	LOC113536786	-1.02623	0.000478225
113536832	LOC113536832	4.72969	0.0214477
113536965	LOC113536965	-1.48784	0.0015796
113536970	LOC113536970	-1.39802	0.00266274
113537108	LOC113537108	-1.13049	0.012296
113537115	LOC113537115	1.09422	7.14167e-13
113537121	LOC113537121	-1.06153	0.04095
113537177	LOC113537177	1.16785	1.02795e-18
113537191	LOC113537191	1.00236	2.35592e-05
113537347	LOC113537347	1.46069	1.78996e-06
113537357	LOC113537357	1.14098	0.00647298
113537358	LOC113537358	1.68006	0.0295337
113537359	LOC113537359	2.19284	1.43354e-102
113537452	LOC113537452	-1.55818	9.22761e-05
113537467	LOC113537467	-1.24574	8.93299e-29
113537505	LOC113537505	1.02383	1.81358e-06
113537561	LOC113537561	-1.02318	0.0157772
113537614	LOC113537614	1.66604	1.26465e-11
113537617	LOC113537617	-1.2551	6.44696e-07
113537625	LOC113537625	2.16648	0.0186371
113537648	LOC113537648	-1.1713	0.000180579
113537722	LOC113537722	1.45345	3.83684e-13
113537729	LOC113537729	-1.04179	0.0296729
113537998	LOC113537998	-1.04675	0.000164386
113538041	LOC113538041	-1.46066	0.0498114
113538066	LOC113538066	1.17631	1.38251e-05
113538068	LOC113538068	1.00847	0.00887707
113538173	LOC113538173	1.95925	2.89092e-19
113538194	LOC113538194	1.12774	2.26143e-08
113538207	LOC113538207	1.07453	5.83815e-12
113538223	LOC113538223	1.14908	0.00740848
113538235	LOC113538235	-1.28637	1.51425e-11
113538250	LOC113538250	1.0896	0.0271779
113538267	LOC113538267	1.46669	3.33068e-44
113538315	LOC113538315	1.78183	2.95077e-36
113538323	LOC113538323	1.0487	7.71297e-07
113538333	LOC113538333	1.96151	1.37116e-74
113538364	LOC113538364	1.05581	2.16575e-07
113538378	LOC113538378	-1.35752	9.15735e-17
113538460	LOC113538460	-1.26369	7.47312e-20
113538567	LOC113538567	-1.22327	9.63147e-08
113538590	LOC113538590	1.56587	0.00664565
113538628	LOC113538628	-2.89186	2.52179e-105
113538689	LOC113538689	1.06138	1.02917e-09
113538780	LOC113538780	-1.99806	6.31233e-06
113538860	LOC113538860	-2.78411	1.28759e-124
113538883	LOC113538883	-2.51496	0.0253687
113538893	LOC113538893	-1.84027	0.0491206
113538983	LOC113538983	-2.25329	0.0298795
113539014	LOC113539014	1.06476	9.51597e-05
113539067	LOC113539067	-1.01289	0.00642204
113539080	LOC113539080	-1.43065	0.0209492
113539178	LOC113539178	1.88354	1.09973e-34
113539188	LOC113539188	1.61453	0.0472284
113539228	LOC113539228	1.11846	1.29602e-12
113539240	LOC113539240	-1.09475	1.11556e-12
113539248	LOC113539248	1.27665	8.02728e-07
113539270	LOC113539270	-1.57727	0.00346084
113539292	LOC113539292	-1.08802	1.42941e-22
113539304	LOC113539304	1.19553	1.48682e-05
113539324	LOC113539324	1.34168	1.1797e-05
113539328	LOC113539328	3.14392	0.000203396
113539443	LOC113539443	1.24493	0.0131915
113539456	LOC113539456	1.56732	9.08966e-76
113539458	LOC113539458	1.39546	1.94735e-12
113539522	LOC113539522	1.3944	7.55998e-65
113539523	LOC113539523	1.57581	1.52468e-78
113539531	LOC113539531	1.05381	4.73501e-19
113539532	LOC113539532	1.90131	3.55146e-49
113539559	LOC113539559	-1.45673	7.20436e-21
113539562	LOC113539562	1.04132	2.23726e-08
113539597	LOC113539597	1.26251	0.00514448
113539614	LOC113539614	1.07392	1.26279e-15
113539654	LOC113539654	-1.53789	0.0254416
113539692	LOC113539692	1.43234	3.39667e-05
113539747	LOC113539747	1.15328	1.81004e-08
113539819	LOC113539819	-1.16316	0.0184764
113539846	LOC113539846	1.71526	0.00278927
113539847	LOC113539847	1.27907	2.52622e-05
113539852	LOC113539852	1.37166	1.02658e-42
113539855	LOC113539855	-1.05218	0.0304691
113539863	LOC113539863	1.24147	3.81039e-26
113539916	LOC113539916	-1.35039	0.00261029
113539917	LOC113539917	1.06332	2.25353e-18
113539938	LOC113539938	-4.28974	0.0490825
113539961	LOC113539961	1.17774	0.0262849
113539966	LOC113539966	1.04601	1.60502e-05
113539990	LOC113539990	1.56384	4.04004e-10
113540049	LOC113540049	1.07889	7.90481e-07
113540053	LOC113540053	1.20934	1.58779e-07
113540092	LOC113540092	1.77497	1.45976e-47
113540233	LOC113540233	-1.03799	3.23152e-09
113540420	LOC113540420	1.28404	1.04601e-48
113540505	LOC113540505	1.18994	0.000268878
113540564	LOC113540564	1.63638	0.0321449
113540677	LOC113540677	1.15209	2.49626e-17
113540782	LOC113540782	1.35569	0.0402274
113540897	LOC113540897	1.35281	1.90241e-32
113540983	LOC113540983	-2.00076	0.0444003
113541004	LOC113541004	1.55331	8.94757e-13
113541068	LOC113541068	1.40986	2.19159e-17
113541089	LOC113541089	1.09026	6.2196e-10
113541176	LOC113541176	4.68658	3.47858e-08
113541261	LOC113541261	-3.0703	1.66009e-08
113541340	LOC113541340	1.26451	0.000209127
113541344	LOC113541344	-2.09376	5.33248e-08
113541367	LOC113541367	-1.29284	0.0451264
113541442	LOC113541442	2.11016	0.00120636
113541480	LOC113541480	1.31727	3.52431e-07
113541497	LOC113541497	-1.53061	5.19314e-07
113541538	LOC113541538	-1.14754	0.00166686
113541576	LOC113541576	-1.47332	7.25907e-34
113541604	LOC113541604	1.15544	0.00147932
113541624	LOC113541624	1.02045	2.07364e-10
113541683	LOC113541683	2.4924	7.76224e-06
113541719	LOC113541719	1.09364	9.13009e-05
113541789	LOC113541789	1.12392	5.33787e-21
113541791	LOC113541791	-1.1768	0.000234864
113541806	LOC113541806	-1.038	0.00130575
113541827	LOC113541827	1.12282	0.0313163
113541930	LOC113541930	-1.41985	1.27749e-13
113541938	LOC113541938	1.30932	1.13002e-08
113541939	LOC113541939	1.36327	2.22461e-46
113542004	LOC113542004	-2.90777	1.01443e-14
113542063	LOC113542063	-1.30184	0.00373667
113542095	LOC113542095	1.49071	0.0189571
113542104	LOC113542104	-2.67096	2.95304e-06
113542106	LOC113542106	1.47422	1.48493e-05
113542111	LOC113542111	-1.33591	0.0439808
113542134	LOC113542134	-1.13067	0.0393439
113542136	LOC113542136	-1.25308	3.93016e-05
113542150	LOC113542150	-2.08937	0.000174276
113542160	LOC113542160	-1.92227	3.82837e-08
113542175	LOC113542175	1.15374	4.22364e-14
113542225	LOC113542225	1.28011	4.03078e-13
113542284	LOC113542284	1.36919	2.07711e-06
113542340	LOC113542340	1.00294	0.000397019
113542345	LOC113542345	-1.97156	0.0257907
113542375	LOC113542375	-2.09254	0.0013435
113542410	LOC113542410	1.05518	7.01489e-06
113542464	LOC113542464	-1.04882	3.1377e-11
113542473	LOC113542473	-1.15134	1.11891e-05
113542482	LOC113542482	2.20364	0.00146507
113542490	LOC113542490	-1.15091	2.49104e-08
113542518	LOC113542518	-1.05855	3.52097e-05
113542541	LOC113542541	-2.03144	0.000502682
113542653	LOC113542653	1.07941	5.18266e-15
113542657	LOC113542657	1.39608	0.00777091
113542673	LOC113542673	1.14487	1.04335e-13
113542690	LOC113542690	-1.21975	0.00244358
113542691	LOC113542691	1.71181	3.60398e-50
113542702	LOC113542702	-1.10295	0.000328724
113542705	LOC113542705	-2.01262	0.00798065
113542709	LOC113542709	-1.01797	2.35782e-11
113542714	LOC113542714	-1.60639	0.0209164
113542831	LOC113542831	1.12487	3.61259e-08
113542842	LOC113542842	-1.15043	2.13323e-07
113542913	LOC113542913	-1.13044	5.04452e-05
113542916	LOC113542916	-1.08203	1.49009e-05
113542961	LOC113542961	-1.0642	0.00441789
113542971	LOC113542971	-1.39729	0.0231769
113543007	LOC113543007	-1.31733	2.26731e-19
113543058	LOC113543058	1.11213	0.000559439
113543076	LOC113543076	1.02551	3.23993e-12
113543113	LOC113543113	-1.05886	0.00642459
113543140	LOC113543140	-1.00538	0.00368734
113543146	LOC113543146	1.04529	0.00327808
113543180	LOC113543180	1.18427	7.70164e-29
113543208	LOC113543208	1.26297	0.000118608
113543252	LOC113543252	-1.30377	0.0469658
113543304	LOC113543304	-1.15274	5.33217e-09
113543445	LOC113543445	1.29448	0.0182311
113543455	LOC113543455	-1.41154	6.77085e-05
113543477	LOC113543477	-1.65012	2.87385e-05
113543503	LOC113543503	-1.24944	1.18624e-27
113543558	LOC113543558	1.13853	1.15951e-36
113543701	LOC113543701	1.37458	4.56404e-05
113543703	LOC113543703	1.08492	2.97946e-08
113543753	LOC113543753	1.10931	0.0308073
113543766	LOC113543766	2.47291	1.51378e-34
113543877	LOC113543877	1.07154	9.15239e-14
113543885	LOC113543885	-2.59753	1.25337e-20
113543889	LOC113543889	1.08875	0.00301053
113543954	LOC113543954	-1.13204	0.00656278
113543964	LOC113543964	4.10033	4.75405e-40
113543972	LOC113543972	-1.43011	0.00664739
113544001	LOC113544001	1.19054	0.0135508
113544024	LOC113544024	1.20703	0.00192719
113544254	LOC113544254	1.10525	2.77758e-06
113544270	LOC113544270	1.48194	0.0432125
113544274	LOC113544274	-2.86126	0.0158275
113544295	LOC113544295	1.26577	2.96178e-10
113544301	LOC113544301	1.05407	2.54643e-06
113544307	LOC113544307	1.31649	2.41047e-25
113544313	LOC113544313	1.15998	1.40324e-11
113544322	LOC113544322	-4.32596	0.0452778
113544323	LOC113544323	-1.30061	0.0389526
113544336	LOC113544336	-1.43394	1.69087e-11
113544337	LOC113544337	2.26612	4.47054e-26
113544386	LOC113544386	-1.05944	0.0230652
113544399	LOC113544399	-1.36936	0.000481631
113544478	LOC113544478	-1.46646	0.00253154
113544494	LOC113544494	1.51931	4.25429e-25
113544520	LOC113544520	4.52147	0.0345413
113544541	LOC113544541	1.14695	4.06044e-05
113544546	LOC113544546	1.50692	0.0159936
113544560	LOC113544560	-1.54576	0.0056044
113544571	LOC113544571	1.42086	4.17137e-11
113544621	LOC113544621	-2.23612	1.74868e-41
113544633	LOC113544633	-1.62653	0.0295484
113544650	LOC113544650	1.70277	4.01978e-06
113544652	LOC113544652	2.0364	1.10759e-07
113544657	LOC113544657	-2.08895	0.0492234
113544715	LOC113544715	-2.54708	0.000750499
113544733	LOC113544733	-2.54174	4.5778e-13
113544739	LOC113544739	-2.02199	3.4691e-15
113544747	LOC113544747	-2.04156	0.00258525
113544755	LOC113544755	1.04	1.54022e-14
113544790	LOC113544790	-1.13083	1.65978e-05
113544894	LOC113544894	1.07609	2.52887e-10
113544944	LOC113544944	1.71242	0.0415763
113544999	LOC113544999	1.04619	2.37761e-20
113545032	LOC113545032	2.6201	7.58205e-101
113545061	LOC113545061	1.66331	4.66114e-07
113545071	LOC113545071	3.39351	6.63437e-155
113545082	LOC113545082	-1.29825	0.00032459
113545084	LOC113545084	1.10868	0.0031237
113545092	LOC113545092	1.34384	2.25664e-33
113545201	LOC113545201	6.75119	4.13913e-06
113545202	LOC113545202	2.52176	0.000425472
113545260	LOC113545260	-1.10209	7.02329e-05
113545360	LOC113545360	-1.0261	5.88711e-05
113545387	LOC113545387	3.17097	3.59086e-16
113545464	LOC113545464	-1.42226	0.0189248
113545562	LOC113545562	1.06857	1.08631e-05
113545583	LOC113545583	1.20068	0.00542988
113545594	LOC113545594	1.0079	0.0038533
113545644	LOC113545644	-1.69176	1.93429e-12
113545660	LOC113545660	-3.42118	0.000437338
113545661	LOC113545661	-1.14074	0.000501134
113545668	LOC113545668	-3.24452	6.41463e-14
113545692	LOC113545692	1.15799	5.87485e-07
113545705	LOC113545705	1.05077	0.00375274
113545721	LOC113545721	-1.46564	0.0020681
113545759	LOC113545759	1.20609	2.52686e-26
113545760	LOC113545760	1.03136	0.00035066
113545771	LOC113545771	2.20821	1.3334e-05
113545773	LOC113545773	1.2542	0.00441643
113545827	LOC113545827	-1.64104	0.0213885
113545859	LOC113545859	-4.32596	0.0452778
113545883	LOC113545883	-2.80389	0.000793227
113545896	LOC113545896	-1.58865	5.34243e-62
113545904	LOC113545904	1.17036	0.000604223
113545914	LOC113545914	1.17184	1.81424e-08
113545944	LOC113545944	1.09659	6.32663e-06
113546008	LOC113546008	1.50278	5.8541e-07
113546038	LOC113546038	1.3048	5.79557e-19
113546076	LOC113546076	1.32707	8.71251e-24
113546097	LOC113546097	1.01846	0.00248354
113546132	LOC113546132	1.14927	0.000428004
113546140	LOC113546140	-1.34834	1.95777e-25
113546174	LOC113546174	1.3934	5.76436e-11
113546248	LOC113546248	1.27589	9.40884e-10
113546263	LOC113546263	1.47841	2.63383e-16
113546267	LOC113546267	1.06432	1.47151e-05
113546272	LOC113546272	-2.10331	5.43049e-84
113546310	LOC113546310	-1.17784	2.31395e-13
113546329	LOC113546329	-1.28082	0.0237866
113546368	LOC113546368	1.35036	1.97758e-35
113546387	LOC113546387	1.97675	0.0383316
113546418	LOC113546418	-1.18742	0.0227878
113546443	LOC113546443	-1.82047	0.00284638
113546496	LOC113546496	-1.82683	0.0183432
113546497	LOC113546497	-1.00736	1.69162e-23
113546511	LOC113546511	1.08213	0.0115893
113546530	LOC113546530	1.40909	1.02987e-62
113546532	LOC113546532	1.22493	3.67385e-08
113546575	LOC113546575	1.05526	2.66221e-10
113546625	LOC113546625	1.07854	6.19681e-12
113546631	LOC113546631	-1.16631	0.0205965
113546634	LOC113546634	-1.53767	8.29614e-06
113546650	LOC113546650	-1.10034	0.000153547
113546713	LOC113546713	-1.03306	1.43797e-27
113546724	LOC113546724	-1.61936	1.5762e-06
113546726	LOC113546726	1.51007	7.88727e-06
113546729	LOC113546729	1.51276	3.27885e-22
113546792	LOC113546792	-1.5306	0.0474881
113546848	LOC113546848	1.24939	1.94235e-31
113546971	LOC113546971	-1.03119	0.0465995
113547100	LOC113547100	1.01825	1.05357e-10
113547131	LOC113547131	1.14474	0.000646184
113547168	LOC113547168	-1.01051	6.189e-05
113547224	LOC113547224	1.55348	0.0346986
113547227	LOC113547227	-1.06802	0.000263053
113547251	LOC113547251	-1.75094	0.000421906
113547260	LOC113547260	-1.18477	0.0126096
113547264	LOC113547264	-2.60909	0.0245393
113547265	LOC113547265	-2.17336	0.0395751
113547276	LOC113547276	-4.44733	0.0358701
113547291	LOC113547291	1.7514	0.00742897
113547340	LOC113547340	4.72969	0.0214477
113547496	LOC113547496	1.3719	1.41076e-11
113547511	LOC113547511	1.17071	3.05244e-46
113547569	LOC113547569	1.48732	0.0182883
113547574	LOC113547574	1.20349	7.25883e-18
113547589	LOC113547589	-1.21009	0.00972723
113547637	LOC113547637	1.02187	0.00638813
113547643	LOC113547643	1.11008	0.0184551
113547653	LOC113547653	1.4757	1.1601e-05
113547668	LOC113547668	1.14388	0.00599602
113547669	LOC113547669	1.54758	6.24872e-08
113547713	LOC113547713	-1.05368	6.74734e-05
113547726	LOC113547726	-1.05011	0.0175156
113547732	LOC113547732	1.61489	0.0189038
113547735	LOC113547735	1.17814	9.0791e-09
113547740	LOC113547740	-1.86465	7.82442e-42
113547742	LOC113547742	-1.3319	0.0012466
113535434	loxhd1	-1.20325	0.00395829
113532147	lpar3	-1.05004	0.00336641
113523925	lrp4	1.16562	4.81613e-18
113526032	lss	-1.6453	3.60652e-34
113545472	ly86	-1.61761	0.0475448
113542873	maml1	1.00294	0.000320146
113529699	man2a2	1.0696	8.06961e-13
113541164	map3k15	1.07516	0.000293097
113534766	mapk6	1.0538	8.43019e-07
113544585	mavs	1.14073	0.000617718
113538281	mbd5	1.19565	2.63353e-07
113529307	mbd6	1.11579	8.83248e-05
113528765	mbnl3	1.33142	0.000126829
113536983	mef2c	1.15075	2.51995e-15
113527004	miox	-1.58013	4.02333e-10
113541963	mlip	1.52541	1.78756e-05
113533991	mmp16	1.02248	6.89421e-06
113532818	mnt	1.41816	0.0119937
113534565	mov10	-1.178	0.000837913
113536198	mrpl4	-1.21153	1.02617e-12
113527285	mrpl58	-1.05636	0.0243428
113529500	mrps35	1.26081	0.000343979
113544334	msmo1	-1.20849	0.000109978
113525211	mss51	1.01323	1.37996e-06
113546859	mstn	1.07744	0.0440034
113547142	mtss1	1.32586	3.64665e-05
113540860	muc15	-1.01409	6.09049e-06
113526794	mvd	-1.16741	0.000476937
113528231	mybpc2	1.83587	6.56814e-16
113533568	mybph	1.39895	6.52381e-61
113541356	myd88	-1.31496	0.000181167
113534318	myh9	1.06572	1.82768e-28
113546002	myl7	-1.34331	2.22362e-10
113544796	myo18b	1.07154	5.05158e-12
113540281	myom1	1.13166	1.50113e-34
113542093	myom2	1.46237	4.77396e-66
113543627	myoz1	1.21821	3.70179e-14
113524704	nav3	1.27917	8.85775e-14
113534421	ncbp2-as2	-1.46931	4.16197e-07
113531219	nccrp1	-1.17609	5.40071e-35
113540454	ncf2	-1.11095	0.0151348
113545597	ncoa6	1.22179	1.25761e-12
113528337	ndufb10	-1.06857	1.33942e-13
113525019	neb	1.66444	3.3271e-95
113538762	nenf	-1.01162	0.00155862
113542887	neurl1b	1.03924	0.00178723
113535341	nexn	1.55275	2.33842e-16
113536200	nfatc1	1.19218	6.894e-07
113540945	nfatc3	1.21185	6.32276e-05
113535022	nfic	1.53836	6.95143e-13
113546951	nfkb1	1.26545	7.30036e-07
113531990	nfyb	-1.01206	5.61174e-11
113540069	nhsl2	1.00015	9.94132e-07
113526583	nip7	-1.29374	1.71318e-10
113542858	nme5	-1.69406	0.0359134
113539826	nmnat2	-1.50708	6.7157e-08
113527535	nol12	-1.06663	0.00703762
113544395	nop10	-1.51303	2.92813e-08
113538861	noxred1	-1.33392	0.018965
113538816	npc2	-1.30249	1.26746e-12
113528583	nr1d1	-1.06298	0.013481
113527337	nrap	1.17577	8.83109e-31
113542904	nsdhl	-1.33254	1.4631e-16
113543684	nsmce4a	-1.3777	6.45776e-05
113536037	nup153	1.07943	6.71361e-11
113531423	nup214	1.25719	5.06694e-14
113547077	nxph4	-1.30523	0.0258985
113533825	obscn	1.58966	8.14175e-72
113545889	obsl1	1.12286	9.78153e-19
113545855	opa1	1.31716	1.21632e-22
113526689	otogl	-1.06763	0.000190499
113527867	otop2	-1.79774	4.91364e-29
113542117	otor	-1.44983	0.0137266
113538616	otub2	-1.28724	0.00405391
113539012	otx2	-1.48518	0.00668079
113537142	p2rx2	-1.24302	0.0410707
113539388	p2rx3	-1.3668	7.12297e-05
113526422	p2ry6	1.25657	0.00426288
113542388	pafah1b3	-1.0791	2.33916e-05
113535781	palb2	1.55846	7.6572e-05
113546797	palld	1.41498	4.25602e-28
113542210	pbxip1	1.14603	9.55394e-08
113547364	pcm1	1.05031	3.31429e-08
113545301	pcsk9	-1.68804	1.42256e-18
113533154	pde4dip	1.03437	1.24646e-24
113541316	pde7a	1.00242	0.00106054
113530847	pdyn	-1.34949	0.0462537
113530598	perm1	1.57721	3.98693e-06
113546543	pex11g	-1.15576	3.93318e-05
113541492	pfdn1	-1.2228	7.73518e-14
113541208	phc3	1.2934	8.2051e-05
113543201	pmvk	-1.40256	1.41102e-08
113534018	pnn	1.09535	1.35758e-10
113546546	polr2c	-1.17521	2.99867e-08
113534037	pomc	-1.78408	4.84641e-07
113547690	pou3f3	-1.09908	0.0032602
113532828	ppil1	-1.38903	5.3161e-07
113524397	ppp2r3a	1.09035	7.33552e-17
113546194	prcc	1.0939	0.000930327
113547211	prdm6	1.12622	0.0227052
113547372	prkag3	1.06803	0.0134733
113531422	prrc2b	1.37032	8.87342e-30
113545233	prrc2c	1.02078	1.31801e-19
113543182	prss35	1.37703	7.37146e-05
113543978	ptbp3	1.05757	0.000518012
113524102	pth1r	1.2759	1.02757e-05
113529251	ptrhd1	-1.51461	1.05058e-05
113542698	rab33a	-1.16232	0.00246457
113543678	rab38	1.47458	0.0357123
113534057	ralgapa1	1.10397	4.31182e-08
113536648	rbbp9	-1.16063	9.78689e-05
113536117	rbm24	1.24192	4.58921e-10
113540043	rbm33	1.05045	1.08841e-05
113530708	rbp7	-1.06434	0.0297389
113526396	rcc1	-1.11818	8.22782e-08
113541909	rdh11	-1.22516	0.0347215
113526973	reck	1.08686	2.20913e-11
113543448	reep5	-1.11018	4.30821e-20
113538211	rgn	1.1618	1.05235e-05
113540095	rgs21	-1.56241	0.00318534
113529184	rnaseh2c	-1.33939	9.95269e-07
113540884	rnf111	1.30285	3.39201e-09
113546233	rnf19a	1.71829	7.04053e-07
113544140	rnf208	-1.0697	0.0270653
113539832	rnf227	-1.06403	0.0159458
113527421	rnls	-1.00622	0.00198451
113527963	rnps1	-1.43295	5.5483e-12
113535871	rplp1	-1.36918	2.99565e-56
113538990	rsad2	-2.17815	1.736e-07
113543809	runx1t1	1.25982	2.28861e-05
113538700	runx2	1.20987	1.89932e-05
113532032	ryr3	1.67418	4.43776e-88
113532763	satb1	1.05029	0.000385151
113526008	satb2	1.20851	1.41104e-06
113541626	sc5d	-1.12361	3.753e-12
113525008	scaf1	1.01896	0.000331685
113533190	scg2	-1.024	5.06287e-08
113527380	scn4a	1.33516	9.0407e-24
113542475	sds	-1.17096	2.98294e-14
113535478	sec16a	1.37791	7.91089e-20
113528129	sec24b	1.20437	5.48108e-14
113525465	secisbp2l	1.48458	3.04498e-09
113532246	sema3g	1.02254	4.9782e-08
113545951	sertad2	1.22733	0.00449946
113546058	sf3a1	1.01008	1.92495e-07
113546846	sf3b6	-1.67792	2.93859e-18
113529208	sh3rf1	1.07407	4.39261e-05
113528130	shank1	1.10074	0.00479371
113547615	shoc2	1.13593	1.99847e-08
113535420	shroom3	1.0658	1.39126e-06
113544509	sik3	1.18106	8.4039e-10
113547036	slc10a2	1.31288	4.51939e-08
113534591	slc17a8	-1.59387	0.00312223
113528384	slc25a17	-1.11591	1.43135e-07
113532060	slc26a3	-1.55812	4.10538e-12
113543967	slc35e4	1.17552	0.000177906
113545456	slc35g2	-1.03062	0.00132708
113529821	slc5a12	-1.48629	0.00251181
113537512	slc9a3r2	1.52136	1.51471e-06
113547152	sncb	-2.08983	2.13156e-17
113542492	snx10	-1.3913	0.0417556
113541934	sobp	1.43318	3.66802e-06
113543665	sod1	-1.2026	1.78418e-27
113529344	sowahd	-1.16688	0.0144238
113532256	sp7	1.01411	0.0043686
113532829	spa17	-1.21904	0.000229494
113545595	spata2	1.31249	0.000244057
113546806	spopl	2.0357	3.11711e-08
113530132	sptbn5	2.29532	1.69734e-41
113532934	sqle	-1.43134	1.28965e-31
113545049	srrm1	1.06475	1.26331e-09
113536378	st5	1.03316	7.77009e-07
113527221	st6galnac1	-1.21754	0.049949
113541234	stau2	1.21986	2.58473e-09
113547151	synpo	1.72025	4.33336e-16
113538259	synpo2l	2.04425	4.80901e-27
113546705	syt13	-1.1091	0.00479528
113529084	tab2	2.12937	3.26324e-09
113535124	tab3	1.37261	0.00312134
113543742	tac1	-1.12187	0.00289782
113532038	taf3	1.0312	0.000341035
113527758	tbx21	1.0105	0.0193954
113541285	tcf24	-2.47036	0.0218046
113531309	tecta	-1.1911	4.51373e-05
113536954	tet3	1.09668	2.2931e-18
113539573	tfeb	1.28547	0.0011007
113540464	tifa	-1.06281	0.00380962
113532616	tm4sf4	-1.00878	9.19013e-17
113542199	tmem116	-1.12808	0.0377308
113530195	tmem17	-1.1182	0.0047949
113538619	tmem229b	-1.34362	0.0239943
113545531	tmem254	-1.05719	2.5476e-05
113538756	tmem38a	1.04304	3.1031e-21
113535129	tmem47	1.34149	0.0480701
113541662	tmigd1	1.09417	4.14038e-14
113528566	tnrc6c	1.05874	5.75176e-14
113530566	tp63	1.04275	2.42718e-06
113535518	tpgs2	-1.33145	0.00064631
113531929	trdn	1.33969	1.99058e-25
113542929	trim8	1.15902	8.15022e-06
113540960	trpm5	-1.12915	0.0116135
113545907	tsfm	-1.60853	0.0379153
113539407	tspan13	-1.15752	2.314e-07
113536181	tspan3	-1.51555	1.77885e-25
113541474	tspo	-1.10545	5.94225e-13
113530329	ttpal	-1.07166	0.00602607
113536383	tub	1.33502	0.00125422
113534983	unc45b	1.2308	1.26854e-31
113528708	usp13	1.13015	2.37185e-19
113531767	usp18	-1.27277	0.0100369
113546922	usp7	1.18491	8.579e-23
113524184	vamp2	-1.24908	0.000509554
113527985	vat1	1.07568	3.92114e-13
113539098	vcl	1.05106	3.0171e-18
113538587	vcpkmt	-1.02233	0.00514625
113528859	vgll1	-1.05414	0.000329264
113546516	wt1	1.35423	0.000559816
113539145	xaf1	-1.88452	0.0102821
113526023	xirp2	1.94336	2.49104e-89
113523799	xylt1	1.0046	3.01813e-08
113531317	zbtb20	2.03905	1.31896e-07
113538248	zeb2	1.32348	1.68523e-10
113536678	zfhx3	1.0573	1.70866e-22
113541075	zfhx4	1.50466	2.8214e-40
113539608	zmynd8	1.12214	1.47865e-08
113538686	znf106	1.19149	6.73937e-32
113546083	znf131	1.32485	2.51504e-05
113529436	znf469	1.03985	5.84879e-22
113531401	znf541	-3.87525	0.0251268
113542612	znf827	1.07146	1.478e-09
113529719	znfx1	-1.27631	6.236e-10
113543622	zpld1	-1.23517	8.22117e-05

## Sheet: 9dpf_vs_8dpf
Differential expressed genes						Enrichment in differential expressed genes list
Gene ID	Gene Name	log2FoldChange	pvalue			Biological process
113524200	gene-LOC113524200	-12.198	4.13981e-17			GO ID	Description	pvalue	qvalue	geneID	Count
113537647	gene-atp5md	-1.1627	6.94604e-25			GO:0050804	modulation of chemical synaptic transmission	7.11687e-09	4.04913e-06	113535711/113538383/113528847/113536124/113542616/113542616/113535193/113524158/113524158/113530022/113530022/113542250/113541581	13
113545817	gene-b4galnt1	1.0865	0.028401			GO:0099177	regulation of trans-synaptic signaling	7.11687e-09	4.04913e-06	113535711/113538383/113528847/113536124/113542616/113542616/113535193/113524158/113524158/113530022/113530022/113542250/113541581	13
113525761	gene-bri3bp	1.02052	0.0460614			GO:0050877	nervous system process	3.20676e-08	1.21632e-05	113529888/113529343/113539847/113533345/113526413/113538383/113528847/113531309/113526689/113546327/113542616/113542616/113532931/113541581/113546568/113534928/113528130/113528130/113528130/113528130/113527093/113538318/113527516	23
113538184	gene-cacna1i	1.04825	0.0206212			GO:0099173	postsynapse organization	7.32771e-07	0.000203205	113535711/113535193/113524158/113524158/113546568/113528346	6
113538383	gene-cacng2	1.38779	0.012045			GO:0099068	postsynapse assembly	8.92898e-07	0.000203205	113535711/113535193/113524158/113524158/113546568	5
113540948	gene-calml4	-1.05838	1.21535e-08			GO:0007268	chemical synaptic transmission	1.44339e-06	0.000206666	113529343/113529469/113535711/113538383/113528847/113536124/113542616/113542616/113535193/113524158/113524158/113530022/113530022/113542250/113541581/113546568/113545710/113545710	18
113530820	gene-cda	-1.25583	0.0281849			GO:0098916	anterograde trans-synaptic signaling	1.44339e-06	0.000206666	113529343/113529469/113535711/113538383/113528847/113536124/113542616/113542616/113535193/113524158/113524158/113530022/113530022/113542250/113541581/113546568/113545710/113545710	18
113531023	gene-cdc26	-1.14605	0.000382617			GO:0099537	trans-synaptic signaling	1.56845e-06	0.000206666	113529343/113529469/113535711/113538383/113528847/113536124/113542616/113542616/113535193/113524158/113524158/113530022/113530022/113542250/113541581/113546568/113545710/113545710	18
113535711	gene-cel	-1.26078	1.06167e-24			GO:0099536	synaptic signaling	1.63459e-06	0.000206666	113529343/113529469/113535711/113538383/113528847/113536124/113542616/113542616/113535193/113524158/113524158/113530022/113530022/113542250/113541581/113546568/113545710/113545710	18
113535128	gene-cks1b	-1.02446	3.16098e-07			GO:0007601	visual perception	2.1789e-06	0.000247936	113539847/113533345/113526413/113546327/113532931/113527093/113538318/113527516/113544360/113539559	10
113530965	gene-clcnka	-1.84797	0.0104845			GO:0007416	synapse assembly	3.06568e-06	0.000317129	113535711/113528847/113535193/113524158/113524158/113541581/113546568	7
113533292	gene-clps	-1.19979	1.02129e-19			GO:0050953	sensory perception of light stimulus	3.90247e-06	0.00037005	113539847/113533345/113526413/113546327/113532931/113527093/113538318/113527516/113544360/113539559	10
113530750	gene-cltrn	-1.16266	3.31819e-10			GO:0035249	synaptic transmission, glutamatergic	5.45751e-06	0.000477697	113529469/113538383/113536124/113542616/113542616/113546568/113528130	7
113529888	gene-coch	-1.45076	5.00098e-06			GO:2000311	regulation of AMPA receptor activity	6.45955e-06	0.000525021	113538383/113542616/113542616/113542250/113546568	5
113533987	gene-csf3r	-1.01818	0.00424603			GO:0034765	regulation of ion transmembrane transport	1.08698e-05	0.000774037	113532654/113538383/113525400/113544927/113544927/113540908/113540908/113542616/113542616/113542250/113546568/113534903	12
113525896	gene-dhrs9	-1.19592	0.014982			GO:0048167	regulation of synaptic plasticity	1.08838e-05	0.000774037	113528847/113542250/113541581/113546568/113528130/113528130	6
113530387	gene-ebp	-1.12999	5.37077e-08			GO:0034762	regulation of transmembrane transport	1.42241e-05	0.000952089	113532654/113538383/113525400/113544927/113544927/113540908/113540908/113542616/113542616/113542250/113546568/113534903	12
113545900	gene-endou	-1.35376	3.75534e-18			GO:0060078	regulation of postsynaptic membrane potential	2.09165e-05	0.00132227	113529343/113528847/113541581/113546568/113528130	5
113533440	gene-erc2	1.29785	0.0176866			GO:0060079	excitatory postsynaptic potential	2.34545e-05	0.0013771	113528847/113541581/113546568/113528130	4
113538892	gene-erg28	-1.1496	5.41025e-08			GO:0099601	regulation of neurotransmitter receptor activity	2.5605e-05	0.0013771	113538383/113542616/113542616/113542250/113546568	5
113538313	gene-erp27	-1.49565	8.30134e-21			GO:1900449	regulation of glutamate receptor signaling pathway	2.5605e-05	0.0013771	113538383/113542616/113542616/113542250/113546568	5
113533657	gene-espn	1.10254	0.0160024			GO:0007215	glutamate receptor signaling pathway	2.66248e-05	0.0013771	113538383/113536124/113542616/113542616/113542250/113546568	6
113531800	gene-fam19a5	1.41631	0.0168507			GO:0050808	synapse organization	3.0253e-05	0.00142146	113535711/113528847/113535193/113524158/113524158/113541581/113546568/113528346	8
113537685	gene-fam241a	-1.20915	0.00370733			GO:0001941	postsynaptic membrane organization	3.24791e-05	0.00142146	113535711/113535193/113524158/113524158	4
113536743	gene-fam32a	-1.04502	2.71198e-07			GO:0032922	circadian regulation of gene expression	3.24791e-05	0.00142146	113539847/113547090/113547090/113528583	4
113545280	gene-fau	-1.03522	2.99418e-23			GO:0099565	chemical synaptic transmission, postsynaptic	3.24791e-05	0.00142146	113528847/113541581/113546568/113528130	4
113527006	gene-fbxo32	-1.65758	0.0376343			GO:0042391	regulation of membrane potential	3.52085e-05	0.00148384	113529343/113532654/113528847/113541581/113546568/113534928/113528130/113528130/113528130/113528130	10
113543237	gene-fgf10	1.09153	0.0447216			GO:0051966	regulation of synaptic transmission, glutamatergic	5.30162e-05	0.00215453	113538383/113536124/113542616/113542616/113546568	5
113528621	gene-fkbp11	-1.06193	4.12418e-09			GO:0007600	sensory perception	8.09152e-05	0.00308618	113529888/113539847/113533345/113526413/113531309/113526689/113546327/113532931/113527093/113538318/113527516/113544360/113539559/113547425	14
113531243	gene-fxyd2	-1.29293	0.0476154			GO:0043269	regulation of ion transport	8.13656e-05	0.00308618	113532654/113538383/113525400/113544927/113544927/113540908/113540908/113542616/113542616/113542250/113546568/113534903	12
113529343	gene-gabra4	1.3991	0.0196927			GO:0009416	response to light stimulus	8.93916e-05	0.00328123	113539847/113533345/113547382/113546637/113546327/113542356/113547522/113547382/113537806	9
113541467	gene-gng3	1.15036	0.000618028			GO:0051968	positive regulation of synaptic transmission, glutamatergic	0.000119079	0.00423436	113538383/113542616/113542616/113546568	4
113546327	gene-grk7	1.99188	0.00673037			GO:0010469	regulation of signaling receptor activity	0.000149837	0.00516663	113538383/113542616/113542616/113542250/113546568	5
113536124	gene-grm2	1.09405	0.0341237			GO:0050806	positive regulation of synaptic transmission	0.000276383	0.00924985	113538383/113542616/113542616/113546568/113528130	5
113527791	gene-hlf	1.40677	0.00200103			GO:0007158	neuron cell-cell adhesion	0.000294902	0.00958764	113535711/113535193/113524158	3
113541699	gene-hnrnpab	1.0723	2.78005e-11			GO:0032412	regulation of ion transmembrane transporter activity	0.000304247	0.00961669	113538383/113542616/113542616/113542250/113546568/113528130	6
113536682	gene-hp	-1.70115	0.0062558			GO:0098655	cation transmembrane transport	0.000365722	0.0111386	113532654/113534358/113538383/113525400/113540908/113540908/113542616/113542616/113537229/113542250/113546568/113534903/113537982/113528130/113528130/113528130	16
113532923	gene-igsf9b	1.03417	5.16171e-06			GO:2001257	regulation of cation channel activity	0.000383765	0.0111386	113538383/113542616/113542616/113542250/113546568	5
113524256	gene-krt222	1.13055	0.0260288			GO:0022898	regulation of transmembrane transporter activity	0.00038779	0.0111386	113538383/113542616/113542616/113542250/113546568/113528130	6
113544152	gene-lhx6	1.30378	0.0147076			GO:0099054	presynapse assembly	0.000401341	0.0111386	113535711/113535193/113524158	3
113544163	gene-lin54	1.24395	5.66293e-07			GO:0099172	presynapse organization	0.000401341	0.0111386	113535711/113535193/113524158	3
113523775	gene-LOC113523775	4.82271	0.0187607			GO:0032409	regulation of transporter activity	0.000488267	0.0132285	113538383/113542616/113542616/113542250/113546568/113528130	6
113523962	gene-LOC113523962	-1.2516	3.28247e-08			GO:0009314	response to radiation	0.000652331	0.0172624	113539847/113533345/113547382/113546637/113546327/113542356/113547522/113547382/113537806	9
113524062	gene-LOC113524062	2.29939	0.0369356			GO:0051932	synaptic transmission, GABAergic	0.000681508	0.0176246	113529343/113528847/113541581	3
113524158	gene-LOC113524158	1.24314	0.0004771			GO:1904062	regulation of cation transmembrane transport	0.000749208	0.0189449	113538383/113542616/113542616/113542250/113546568/113528130	6
113524212	gene-LOC113524212	-1.09395	1.20426e-09			GO:0009648	photoperiodism	0.000858515	0.021237	113539847/113537806/113537806	3
113524418	gene-LOC113524418	1.08111	0.0036			GO:0097193	intrinsic apoptotic signaling pathway	0.000976558	0.023643	113525676/113532149/113546776/113546776/113546776	5
113524424	gene-LOC113524424	1.04311	0.0270603			GO:0044091	membrane biogenesis	0.00106219	0.0246666	113535711/113535193/113524158	3
113524458	gene-LOC113524458	5.40276	0.000452594			GO:0071709	membrane assembly	0.00106219	0.0246666	113535711/113535193/113524158	3
113524563	gene-LOC113524563	1.13698	0.0380011			GO:0048546	digestive tract morphogenesis	0.00121032	0.0275444	113534358/113525896/113524588/113545553	4
113524588	gene-LOC113524588	1.76212	0.0229326			GO:0071542	dopaminergic neuron differentiation	0.00129398	0.0288709	113539847/113523803/113523803	3
113524705	gene-LOC113524705	1.84776	0.00418529			GO:0009628	response to abiotic stimulus	0.00146375	0.0320306	113539847/113533345/113547382/113546637/113546327/113536212/113542356/113532182/113547522/113547382/113537806/113537806/113538912	13
113524801	gene-LOC113524801	-1.02619	5.08248e-10			GO:0099504	synaptic vesicle cycle	0.00158261	0.0339782	113529469/113535711/113535193/113524158/113524158/113543798	6
113524809	gene-LOC113524809	-1.0799	3.77587e-07			Cellular component
113524821	gene-LOC113524821	-1.09272	0.00276453			GO:0022626	cytosolic ribosome	4.7997e-07	9.09416e-05	113547479/113532149/113531020/113536514/113537815/113530673/113530279/113543772/113526842/113537874	10
113524833	gene-LOC113524833	1.01649	0.00763518			GO:0022625	cytosolic large ribosomal subunit	4.55384e-06	0.000391963	113547479/113531020/113537815/113530673/113543772/113526842/113537874	7
113524955	gene-LOC113524955	-1.0138	1.69054e-20			GO:0045202	synapse	7.7662e-06	0.000391963	113529343/113529469/113541467/113535711/113538383/113542616/113542616/113535193/113524158/113524158/113530022/113530022/113542250/113546568/113534928/113528130/113528130/113528130	18
113525025	gene-LOC113525025	-1.59983	0.0248636			GO:0034702	ion channel complex	8.27477e-06	0.000391963	113539459/113538383/113525400/113540908/113540908/113542616/113542616/113542250/113546568/113534928/113534903/113537982/113528130	13
113525036	gene-LOC113525036	1.02076	0.017268			GO:1902495	transmembrane transporter complex	1.33142e-05	0.000504539	113539459/113538383/113525400/113540908/113540908/113542616/113542616/113542250/113546568/113534928/113534903/113537982/113528130	13
113525254	gene-LOC113525254	-1.03146	0.00195807			GO:1990351	transporter complex	1.80191e-05	0.000517816	113539459/113538383/113525400/113540908/113540908/113542616/113542616/113542250/113546568/113534928/113534903/113537982/113528130	13
113525267	gene-LOC113525267	1.03235	1.94874e-07			GO:0044445	cytosolic part	1.91304e-05	0.000517816	113547479/113532149/113531020/113536514/113537815/113530673/113530279/113543772/113526842/113537874/113537874	11
113525296	gene-LOC113525296	1.01549	0.0208731			GO:0005840	ribosome	2.45176e-05	0.000580681	113547479/113535422/113532149/113531020/113536514/113537815/113530673/113530279/113543772/113545280/113526842/113537874	12
113525400	gene-LOC113525400	2.0081	0.0349131			GO:0044391	ribosomal subunit	4.33576e-05	0.000872945	113547479/113532149/113531020/113536514/113537815/113530673/113530279/113543772/113526842/113537874	10
113525486	gene-LOC113525486	1.2474	6.95751e-12			GO:0034703	cation channel complex	4.60721e-05	0.000872945	113539459/113538383/113525400/113540908/113540908/113542616/113542616/113542250/113534903/113537982	10
113525557	gene-LOC113525557	2.29316	9.57646e-08			GO:0044456	synapse part	0.00013282	0.00228781	113529343/113529469/113541467/113538383/113542616/113542616/113530022/113530022/113542250/113546568/113534928/113528130/113528130/113528130	14
113525606	gene-LOC113525606	1.91458	0.0100399			GO:0032590	dendrite membrane	0.000185293	0.00278341	113529343/113540908/113540908/113542250	4
113525670	gene-LOC113525670	1.16411	1.57712e-07			GO:0015934	large ribosomal subunit	0.000190973	0.00278341	113547479/113531020/113537815/113530673/113543772/113526842/113537874	7
113525676	gene-LOC113525676	-1.33519	9.85545e-32			GO:0098590	plasma membrane region	0.000287256	0.00388767	113529343/113533345/113544337/113534358/113538383/113524184/113540908/113540908/113542616/113542616/113542250/113546568/113534928/113534903	14
113525727	gene-LOC113525727	2.06377	0.0340224			GO:0032589	neuron projection membrane	0.000327086	0.00413161	113529343/113540908/113540908/113542250	4
113525770	gene-LOC113525770	-4.93716	0.0117709			GO:0014069	postsynaptic density	0.000492188	0.00504481	113541467/113538383/113542616/113542616/113542250/113546568	6
113525783	gene-LOC113525783	2.66725	0.0400637			GO:0008328	ionotropic glutamate receptor complex	0.000504436	0.00504481	113538383/113542616/113542616/113542250/113546568	5
113525927	gene-LOC113525927	1.09494	3.68972e-08			GO:0098878	neurotransmitter receptor complex	0.000504436	0.00504481	113538383/113542616/113542616/113542250/113546568	5
113526088	gene-LOC113526088	1.76527	0.00515094			GO:0032279	asymmetric synapse	0.000532508	0.00504481	113541467/113538383/113542616/113542616/113542250/113546568	6
113526094	gene-LOC113526094	-1.83	5.89168e-07			GO:0098984	neuron to neuron synapse	0.000532508	0.00504481	113541467/113538383/113542616/113542616/113542250/113546568	6
113526417	gene-LOC113526417	-1.01134	4.01972e-11			GO:0099572	postsynaptic specialization	0.00057535	0.00519113	113541467/113538383/113542616/113542616/113542250/113546568	6
113526444	gene-LOC113526444	-1.14554	2.39296e-12			GO:0036477	somatodendritic compartment	0.00222193	0.0186757	113529343/113541467/113540908/113540908/113547448/113547448/113547448/113547448/113542250	9
113526472	gene-LOC113526472	-1.67012	0.0177812			GO:0031253	cell projection membrane	0.00234147	0.0186757	113529343/113533345/113540908/113540908/113542250	5
113526484	gene-LOC113526484	2.84117	2.78822e-05			GO:0043005	neuron projection	0.00236559	0.0186757	113539826/113529343/113533345/113529469/113541467/113540908/113540908/113547448/113547448/113547448/113547448/113542250/113546568/113545602/113534928	15
113526630	gene-LOC113526630	2.96303	4.54106e-07			GO:0030425	dendrite	0.00270025	0.0194413	113529343/113541467/113540908/113540908/113547448/113547448/113547448/113547448	8
113526755	gene-LOC113526755	2.47475	0.0340596			GO:0097447	dendritic tree	0.00270025	0.0194413	113529343/113541467/113540908/113540908/113547448/113547448/113547448/113547448	8
113526964	gene-LOC113526964	-1.48037	6.24812e-55			GO:0098797	plasma membrane protein complex	0.00277039	0.0194413	113539459/113541467/113538383/113525400/113540908/113540908/113542616/113542616/113545993/113542250/113546568/113534928/113534903/113537982	14
113527040	gene-LOC113527040	2.52857	0.0406254			GO:0098794	postsynapse	0.0029134	0.0197148	113529343/113541467/113538383/113542616/113542616/113542250/113546568/113534928	8
113527067	gene-LOC113527067	1.48025	0.0440515			GO:0031256	leading edge membrane	0.00303989	0.0198614	113529343/113540908/113540908/113542250	4
113527093	gene-LOC113527093	2.58806	0.0241418			GO:0032281	AMPA glutamate receptor complex	0.00345634	0.0218295	113538383/113542616/113542616	3
113527213	gene-LOC113527213	1.21564	0.0316622			GO:0008076	voltage-gated potassium channel complex	0.00362048	0.0221286	113525400/113540908/113540908/113534903	4
113527495	gene-LOC113527495	-1.25944	0.0196376			GO:0034704	calcium channel complex	0.00393715	0.0233121	113539459/113538383/113544964/113538184	4
113527994	gene-LOC113527994	1.47518	0.0068541			GO:0034705	potassium channel complex	0.00580329	0.0333204	113525400/113540908/113540908/113534903	4
113527998	gene-LOC113527998	1.32799	0.0122375			GO:0048786	presynaptic active zone	0.00640069	0.0356695	113530022/113530022/113533440	3
113528281	gene-LOC113528281	4.44951	0.0432306			GO:0097060	synaptic membrane	0.0068769	0.0372283	113538383/113542616/113542616/113542250/113546568/113534928/113528130	7
113528346	gene-LOC113528346	-1.0184	5.95593e-05			Molecular function
113528396	gene-LOC113528396	4.06598	0.0218999			GO:0003735	structural constituent of ribosome	1.75577e-06	0.000482375	113547479/113535422/113532149/113531020/113536514/113537815/113530673/113530279/113543772/113545280/113526842/113537874	12
113528418	gene-LOC113528418	-2.07013	0.000301917			GO:0022839	ion gated channel activity	1.68587e-05	0.0012486	113539459/113529343/113532654/113530965/113530965/113538383/113525400/113546471/113546471/113540908/113540908/113542616/113542616/113537229/113545736/113534928	16
113528459	gene-LOC113528459	1.01935	0.00438699			GO:0022836	gated channel activity	2.58848e-05	0.0012486	113539459/113529343/113532654/113530965/113530965/113538383/113525400/113546471/113546471/113540908/113540908/113542616/113542616/113537229/113545736/113534928	16
113528806	gene-LOC113528806	1.5389	0.0335141			GO:0004252	serine-type endopeptidase activity	2.7254e-05	0.0012486	113542213/113530350/113542213/113545883/113526417/113526444/113539243/113532348/113533920/113533918/113536682	11
113529074	gene-LOC113529074	3.70607	0.0458456			GO:0015267	channel activity	2.72683e-05	0.0012486	113539459/113529343/113532654/113530965/113530965/113538383/113525400/113536434/113535307/113546471/113546471/113540908/113540908/113542616/113542616/113537229/113545736/113534928/113534903	19
113529469	gene-LOC113529469	1.06709	0.000985495			GO:0022803	passive transmembrane transporter activity	2.72683e-05	0.0012486	113539459/113529343/113532654/113530965/113530965/113538383/113525400/113536434/113535307/113546471/113546471/113540908/113540908/113542616/113542616/113537229/113545736/113534928/113534903	19
113529569	gene-LOC113529569	1.61548	0.0470128			GO:0022838	substrate-specific channel activity	4.17083e-05	0.00163697	113539459/113529343/113532654/113530965/113530965/113538383/113525400/113536434/113546471/113546471/113540908/113540908/113542616/113542616/113537229/113545736/113534928/113534903	18
113529694	gene-LOC113529694	3.1321	0.0407107			GO:0008236	serine-type peptidase activity	6.73441e-05	0.00193931	113542213/113530350/113542213/113545883/113526417/113526444/113539243/113532348/113533920/113533918/113536682	11
113529826	gene-LOC113529826	-1.0866	0.0386071			GO:0017171	serine hydrolase activity	6.73441e-05	0.00193931	113542213/113530350/113542213/113545883/113526417/113526444/113539243/113532348/113533920/113533918/113536682	11
113529881	gene-LOC113529881	-1.90013	8.52665e-48			GO:0005244	voltage-gated ion channel activity	7.05878e-05	0.00193931	113539459/113532654/113530965/113530965/113538383/113525400/113546471/113546471/113540908/113540908/113542616	11
113529946	gene-LOC113529946	2.51881	0.032375			GO:0022832	voltage-gated channel activity	8.11347e-05	0.00202643	113539459/113532654/113530965/113530965/113538383/113525400/113546471/113546471/113540908/113540908/113542616	11
113530022	gene-LOC113530022	1.26535	0.00419803			GO:0005216	ion channel activity	0.00010093	0.00231077	113539459/113529343/113532654/113530965/113530965/113538383/113525400/113546471/113546471/113540908/113540908/113542616/113542616/113537229/113545736/113534928/113534903	17
113530253	gene-LOC113530253	-1.06849	0.0321519			GO:0046873	metal ion transmembrane transporter activity	0.000266131	0.0056243	113539459/113532654/113546817/113534358/113538383/113525400/113540908/113540908/113542616/113542616/113537229/113545602/113534903/113537982/113544964/113540908	16
113530350	gene-LOC113530350	-1.17366	5.74232e-18			GO:0004175	endopeptidase activity	0.000310988	0.00610285	113542213/113530350/113542213/113545883/113539888/113539888/113526417/113534302/113534544/113534713/113534536/113546713/113546710/113546710/113534712/113546713	16
113530683	gene-LOC113530683	1.51991	0.00270907			GO:0022843	voltage-gated cation channel activity	0.000351126	0.00643114	113539459/113532654/113538383/113525400/113540908/113540908/113542616/113542616/113534903	9
113530730	gene-LOC113530730	-1.08756	6.64869e-09			GO:1990837	sequence-specific double-stranded DNA binding	0.000505373	0.00867778	113539847/113547090/113547090/113528847/113535147/113528583/113528583/113528583/113527791/113541581/113523803/113523803/113541699/113541699	14
113530882	gene-LOC113530882	1.30667	3.8579e-05			GO:0005261	cation channel activity	0.000585307	0.00945914	113539459/113532654/113538383/113525400/113540908/113540908/113542616/113542616/113537229/113545736/113534928/113534903/113537982	13
113531020	gene-LOC113531020	-1.04748	1.02386e-07			GO:0000976	transcription regulatory region sequence-specific DNA binding	0.000960754	0.0146641	113539847/113547090/113547090/113528847/113535147/113528583/113528583/113528583/113527791/113541581/113523803/113523803/113529074	13
113531167	gene-LOC113531167	1.9489	0.000180944			GO:0001871	pattern binding	0.00178124	0.0244686	113545883/113547742/113545879	3
113531226	gene-LOC113531226	-1.5326	2.67858e-17			GO:0030247	polysaccharide binding	0.00178124	0.0244686	113545883/113547742/113545879	3
113531227	gene-LOC113531227	-1.69156	8.73484e-48			GO:0044212	transcription regulatory region DNA binding	0.00212243	0.0270852	113539847/113547090/113547090/113528847/113535147/113528583/113528583/113528583/113527791/113541581/113523803/113523803/113529074/113537806	14
113531235	gene-LOC113531235	-1.31262	1.78938e-10			GO:0001067	regulatory region nucleic acid binding	0.00216889	0.0270852	113539847/113547090/113547090/113528847/113535147/113528583/113528583/113528583/113527791/113541581/113523803/113523803/113529074/113537806	14
113531412	gene-LOC113531412	1.05228	0.000276642			GO:0003690	double-stranded DNA binding	0.00231335	0.0276331	113539847/113547090/113547090/113528847/113535147/113528583/113528583/113528583/113527791/113541581/113523803/113523803/113541699/113541699	14
113531485	gene-LOC113531485	1.02377	7.73838e-05			GO:0005262	calcium channel activity	0.00280347	0.0318056	113539459/113538383/113542616/113542616/113537229/113544964	6
113531698	gene-LOC113531698	-1.10646	3.13979e-07			GO:0015108	chloride transmembrane transporter activity	0.00289419	0.0318056	113529343/113534358/113530965/113530965/113546471	5
113531957	gene-LOC113531957	1.4413	0.0450207
113532012	gene-LOC113532012	1.79832	0.0436441
113532087	gene-LOC113532087	-1.28485	0.000731525
113532182	gene-LOC113532182	-1.02931	3.25174e-29
113532238	gene-LOC113532238	1.02177	0.0132243
113532348	gene-LOC113532348	-1.48164	1.14771e-66
113532406	gene-LOC113532406	-1.78302	0.0173416
113532527	gene-LOC113532527	-1.02677	2.40311e-10
113532608	gene-LOC113532608	-1.45144	4.14426e-24
113532654	gene-LOC113532654	4.64814	0.0280932
113532802	gene-LOC113532802	-1.07302	0.0238128
113532857	gene-LOC113532857	4.47343	0.0428486
113532875	gene-LOC113532875	-1.36792	1.85436e-12
113532931	gene-LOC113532931	1.88057	0.035687
113533345	gene-LOC113533345	1.24237	0.000181224
113533528	gene-LOC113533528	-1.168	0.000163835
113533542	gene-LOC113533542	4.832	0.0189576
113533918	gene-LOC113533918	-1.64456	4.02044e-53
113533920	gene-LOC113533920	-1.68114	5.781e-50
113534041	gene-LOC113534041	1.17402	0.0258964
113534070	gene-LOC113534070	1.93397	0.00333709
113534143	gene-LOC113534143	-2.76792	0.0215996
113534302	gene-LOC113534302	-1.26228	8.52416e-35
113534363	gene-LOC113534363	1.11412	0.0483303
113534497	gene-LOC113534497	-1.06519	5.38615e-07
113534510	gene-LOC113534510	1.05654	0.0153483
113534536	gene-LOC113534536	-1.7882	2.24219e-18
113534544	gene-LOC113534544	-1.43695	7.22214e-37
113534712	gene-LOC113534712	-1.7267	3.1857e-26
113534713	gene-LOC113534713	-1.24935	1.96715e-11
113534903	gene-LOC113534903	1.02022	0.0430465
113534928	gene-LOC113534928	2.06332	0.0469384
113535086	gene-LOC113535086	1.11338	8.70054e-07
113535147	gene-LOC113535147	1.21071	0.0143861
113535184	gene-LOC113535184	1.20397	0.0344038
113535299	gene-LOC113535299	1.61237	0.0263819
113535307	gene-LOC113535307	1.46968	0.0150033
113535417	gene-LOC113535417	1.60456	0.0157672
113535707	gene-LOC113535707	-1.2448	0.00246036
113535772	gene-LOC113535772	1.22362	0.00174464
113535908	gene-LOC113535908	-2.51284	1.77505e-32
113536212	gene-LOC113536212	-1.86412	5.18992e-29
113536396	gene-LOC113536396	-1.11116	0.00328822
113536434	gene-LOC113536434	-1.49465	0.00231952
113536650	gene-LOC113536650	2.1774	0.0221817
113536889	gene-LOC113536889	-1.32729	2.93489e-10
113536891	gene-LOC113536891	-1.1079	1.53698e-18
113536907	gene-LOC113536907	1.00263	0.0144395
113536970	gene-LOC113536970	1.18402	0.0185966
113537077	gene-LOC113537077	1.34063	0.00923665
113537186	gene-LOC113537186	-4.89279	0.0125373
113537229	gene-LOC113537229	1.18555	0.0197781
113537438	gene-LOC113537438	1.13769	0.0259498
113537603	gene-LOC113537603	4.64814	0.0280932
113537672	gene-LOC113537672	2.46862	0.00359265
113537676	gene-LOC113537676	2.11731	0.0170195
113537684	gene-LOC113537684	1.06633	0.00367284
113537703	gene-LOC113537703	1.20434	4.33295e-05
113537815	gene-LOC113537815	-1.20488	4.51884e-30
113537859	gene-LOC113537859	-1.0805	7.06226e-06
113537982	gene-LOC113537982	1.56086	0.036663
113537984	gene-LOC113537984	-1.04254	4.55576e-05
113538027	gene-LOC113538027	-1.21064	0.00104022
113538050	gene-LOC113538050	-1.06755	7.28399e-11
113538240	gene-LOC113538240	1.08752	0.000349586
113538252	gene-LOC113538252	1.24074	0.028687
113538318	gene-LOC113538318	1.61495	0.00840672
113538341	gene-LOC113538341	-1.71511	0.0258338
113538498	gene-LOC113538498	1.05877	0.00160875
113538537	gene-LOC113538537	-3.03582	0.0355691
113538628	gene-LOC113538628	-1.76722	8.21421e-15
113538860	gene-LOC113538860	-2.1485	1.54161e-22
113538912	gene-LOC113538912	4.65858	0.0279418
113539148	gene-LOC113539148	1.08097	0.0137646
113539178	gene-LOC113539178	-1.34689	1.41052e-19
113539232	gene-LOC113539232	1.057	4.79941e-08
113539243	gene-LOC113539243	-1.10546	1.23051e-39
113539357	gene-LOC113539357	-5.15672	0.00609028
113539439	gene-LOC113539439	1.52978	0.0321162
113539459	gene-LOC113539459	1.0467	0.0135516
113539559	gene-LOC113539559	1.45554	3.09007e-18
113539847	gene-LOC113539847	1.11137	7.63449e-07
113539911	gene-LOC113539911	1.11082	0.00802144
113539996	gene-LOC113539996	4.44951	0.0432306
113540005	gene-LOC113540005	1.41275	0.0276764
113540046	gene-LOC113540046	1.66229	0.0261659
113540466	gene-LOC113540466	-1.19139	1.04176e-05
113540514	gene-LOC113540514	1.09724	0.0462812
113540515	gene-LOC113540515	-1.59954	6.04476e-05
113540539	gene-LOC113540539	-1.03489	2.19861e-05
113540780	gene-LOC113540780	-1.17012	3.94496e-43
113540786	gene-LOC113540786	4.16078	0.0172797
113540839	gene-LOC113540839	1.24394	0.0210132
113540908	gene-LOC113540908	1.11429	0.000550758
113540974	gene-LOC113540974	1.053	0.00196879
113541042	gene-LOC113541042	3.55007	0.00949695
113541261	gene-LOC113541261	1.89169	0.00733308
113541344	gene-LOC113541344	1.43514	0.00163448
113541449	gene-LOC113541449	-1.153	0.0188726
113541490	gene-LOC113541490	-1.42872	0.0244965
113541581	gene-LOC113541581	3.48311	0.015675
113541680	gene-LOC113541680	2.17789	0.0381478
113541729	gene-LOC113541729	1.31612	0.0175818
113542138	gene-LOC113542138	-1.02548	0.00186546
113542213	gene-LOC113542213	-1.17028	3.87185e-34
113542232	gene-LOC113542232	-1.01067	8.11272e-08
113542242	gene-LOC113542242	-1.03951	3.30736e-09
113542250	gene-LOC113542250	1.52555	0.00462486
113542356	gene-LOC113542356	1.20178	0.00187946
113542378	gene-LOC113542378	-1.18171	3.28288e-25
113542379	gene-LOC113542379	-1.14705	1.2527e-30
113542580	gene-LOC113542580	1.81635	0.0384943
113542616	gene-LOC113542616	1.35853	0.00560382
113542705	gene-LOC113542705	1.933	0.0168646
113542786	gene-LOC113542786	-1.87203	0.00594452
113542842	gene-LOC113542842	-1.04648	0.0014953
113542896	gene-LOC113542896	2.13087	0.0360354
113542913	gene-LOC113542913	-1.56131	0.000657064
113543076	gene-LOC113543076	-1.66302	4.23559e-23
113543241	gene-LOC113543241	-1.08002	0.000365603
113543383	gene-LOC113543383	1.77418	0.00595067
113543470	gene-LOC113543470	4.55548	0.00625844
113543471	gene-LOC113543471	3.11675	0.00169668
113543516	gene-LOC113543516	-1.0578	0.0427279
113543603	gene-LOC113543603	1.08987	0.0329441
113543671	gene-LOC113543671	1.15256	0.0249687
113543954	gene-LOC113543954	1.03032	0.0214194
113543961	gene-LOC113543961	-1.20413	0.00181393
113543995	gene-LOC113543995	-1.40283	3.29094e-16
113544002	gene-LOC113544002	3.6772	0.00632895
113544184	gene-LOC113544184	-1.16436	3.37319e-10
113544185	gene-LOC113544185	-1.42338	2.22566e-12
113544337	gene-LOC113544337	-1.02962	9.01025e-08
113544354	gene-LOC113544354	5.25415	0.00675982
113544360	gene-LOC113544360	1.23971	0.0305866
113544398	gene-LOC113544398	2.17077	0.0214718
113544484	gene-LOC113544484	-1.07341	9.22728e-13
113544606	gene-LOC113544606	1.51727	0.00275904
113544658	gene-LOC113544658	-1.30553	2.15987e-07
113544733	gene-LOC113544733	1.03622	0.0339861
113544750	gene-LOC113544750	-1.40024	0.0375114
113544927	gene-LOC113544927	-1.06957	0.00023774
113544964	gene-LOC113544964	1.08857	0.000650085
113544994	gene-LOC113544994	4.98682	0.0131676
113545009	gene-LOC113545009	4.82271	0.0187607
113545032	gene-LOC113545032	-1.08712	1.71171e-22
113545061	gene-LOC113545061	-1.01862	0.00136804
113545096	gene-LOC113545096	-2.2743	1.21315e-07
113545114	gene-LOC113545114	1.06579	0.01048
113545161	gene-LOC113545161	-1.26062	0.0246795
113545178	gene-LOC113545178	-1.02451	0.0394541
113545587	gene-LOC113545587	2.55951	0.00287285
113545602	gene-LOC113545602	1.06097	0.00110978
113545710	gene-LOC113545710	1.01586	1.07602e-07
113545736	gene-LOC113545736	2.13087	0.0360354
113545778	gene-LOC113545778	-1.09842	3.05728e-05
113545873	gene-LOC113545873	-1.05357	8.18303e-06
113545879	gene-LOC113545879	2.24024	0.0299414
113545883	gene-LOC113545883	3.55058	3.19653e-06
113545993	gene-LOC113545993	4.62692	0.0314237
113546054	gene-LOC113546054	4.80403	0.0201415
113546331	gene-LOC113546331	1.04391	0.000451575
113546398	gene-LOC113546398	1.13274	0.0167685
113546418	gene-LOC113546418	2.29655	1.84873e-07
113546436	gene-LOC113546436	-1.16101	0.000112225
113546471	gene-LOC113546471	1.1855	0.00869258
113546568	gene-LOC113546568	1.00709	0.00111446
113546609	gene-LOC113546609	-1.31914	6.23256e-47
113546637	gene-LOC113546637	-1.46829	0.0203601
113546640	gene-LOC113546640	1.64889	0.00202925
113546641	gene-LOC113546641	1.10583	0.0157133
113546650	gene-LOC113546650	-1.34624	0.0031588
113546710	gene-LOC113546710	-1.86104	1.05035e-64
113546711	gene-LOC113546711	-1.36994	1.02664e-10
113546713	gene-LOC113546713	-1.01856	1.3518e-20
113546714	gene-LOC113546714	-1.08772	3.84943e-13
113547090	gene-LOC113547090	1.09728	0.00139125
113547265	gene-LOC113547265	2.96549	0.00159064
113547285	gene-LOC113547285	4.44951	0.0432306
113547448	gene-LOC113547448	1.20934	0.00055307
113547522	gene-LOC113547522	-2.07338	0.0321169
113547735	gene-LOC113547735	-1.11142	2.00584e-07
113547740	gene-LOC113547740	-1.13376	8.64087e-08
113547742	gene-LOC113547742	-1.75239	0.0171834
113535434	gene-loxhd1	1.26581	0.00366815
113527567	gene-lrit2	3.37723	0.0051229
113524640	gene-lyrm1	-1.10886	0.0394544
113539993	gene-m1ap	2.6673	0.0166084
113539980	gene-majin	3.13744	0.0399604
113528391	gene-mien1	-1.10396	8.53892e-15
113536155	gene-mrpl53	-1.01284	0.00149207
113533270	gene-mtcl1	1.02038	5.41894e-07
113528929	gene-ndufa1	-1.05511	7.92628e-09
113539259	gene-nek3	-1.04201	0.0404871
113524663	gene-nek5	1.12891	0.035318
113532865	gene-nhlrc1	-1.70711	0.0389391
113537944	gene-nkpd1	-1.09429	0.00634883
113542901	gene-nkx1-1	2.29556	0.0375019
113533641	gene-nkx6-3	4.47343	0.0428486
113535193	gene-nlgn1	1.04957	0.00128764
113539826	gene-nmnat2	1.18438	9.68059e-05
113544395	gene-nop10	1.30463	9.84883e-06
113528847	gene-npas4	1.47799	0.0251685
113528583	gene-nr1d1	1.07581	0.0170021
113523803	gene-nr4a2	1.09682	0.0314862
113547562	gene-ntng1	1.05371	0.0303152
[truncated: 58 more rows]

## Sheet: 10dpf_vs_9dpf
Differential expressed genes						Enrichment in differential expressed genes list
[truncated: 325 more rows]

[truncated: 1 more sheets: 11dpf_vs_10dpf]
