# Supplementary material for: Comparative Transcriptome Analysis During the Seven Developmental Stages of Channel Catfish (Ictalurus punctatus) and Tra Catfish (Pangasianodon hypophthalmus) Provides Novel Insights for Terrestrial Adaptation
Source: Front Genet. 2021 Jan 21;11:608325. doi: 10.3389/fgene.2020.608325 (PMC7859520; doi:10.3389/fgene.2020.608325)
Supplement: Supplementary Table 6 — Genes specific to tra catfish (Pangasianodon hypophthalmus) that were differentially expressed during tra catfish development. [file Table_6.XLSX]

## Sheet: Sheet1
Supplementary Table S6. Genes specific to tra catfish (Pangasianodon hypophthalmus) that were differentially expressed during tra catfish development.
Gene ID	Name	Description
113524458	LOC113524458	uncharacterized protein
113547643	HRG	histidine-rich glycoprotein
113531560	CUNH3ORF85	uncharacterized protein C3orf85 homolog
113533778	SHKD	dual specificity protein kinase shkD-like isoform X2
113534207	LOC113534207	uncharacterized protein LOC113534207
113535709	FAM216A	protein FAM216A isoform X1
113536891	COX7C	cytochrome c oxidase subunit 7C, mitochondrial
113538378	LOC113538378	uncharacterized protein LOC113538378
113539350	LY6D	lymphocyte antigen 6D
113539654	ZNF862	zinc finger protein 862-like
113541042	VXN	vexin-like
113535796	GRP	gastrin-releasing peptide-like isoform X2
113541665	LOC113541665	uncharacterized protein LOC113541665
113542106	LOC113542106	uncharacterized protein LOC113542106 isoform X1
113542136	LOC113542136	uncharacterized protein LOC113542136
113543977	LOC113543977	uncharacterized protein LOC113543977
113544546	CLCA3A1	calcium-activated chloride channel regulator 3A-1-like
113544571	CLCA1	calcium-activated chloride channel regulator 1-like
113544929	LAGE3	L antigen family member 3
113545006	NCMAP	noncompact myelin-associated protein
113546726	LOC113546726	uncharacterized protein LOC113546726
113547415	PET117	PET117 Cytochrome C Oxidase Chaperone
113547475	SPIDROIN	spidroin-2-like isoform X1
113533685	CX3CL1	chromo domain-containing protein cec-1-like isoform X2
