# Supplementary material for: Comparative Transcriptome Analysis During the Seven Developmental Stages of Channel Catfish (Ictalurus punctatus) and Tra Catfish (Pangasianodon hypophthalmus) Provides Novel Insights for Terrestrial Adaptation
Source: Front Genet. 2021 Jan 21;11:608325. doi: 10.3389/fgene.2020.608325 (PMC7859520; doi:10.3389/fgene.2020.608325)
Supplement: Supplementary Table 7 — Clustering of gene expression profiles for tra catfish (Pangasianodon hypophthalmus) specific genes. These tra catfish specific genes were grouped into 6 clusters. [file Table_7.XLSX]

## Sheet: cluster 1
Supplementary Table S7. Clustering of gene expression profiles for tra catfish (Pangasianodon hypophthalmus) specific genes.
Gene ID	Gene name	Description	Cluster
113526165	asdurf	ASNSD1 upstream reading frame	1
113534236	cabyr	calcium binding tyrosine phosphorylation regulated	1
113524221	iqcd	IQ motif containing D	1
113527187	LOC113527187	uncharacterized LOC113527187	1
113531030	LOC113531030	uncharacterized LOC113531030	1
113533461	LOC113533461	uncharacterized LOC113533461	1
113537824	LOC113537824	uncharacterized LOC113537824	1
113539694	LOC113539694	uncharacterized LOC113539694	1
113541109	LOC113541109	uncharacterized LOC113541109	1
113546324	LOC113546324	protein SIX6OS1-like	1
113547475	LOC113547475	spidroin-2-like	1
113547415	pet117	PET117 Cytochrome C Oxidase Chaperone	1
113524077	tex33	testis expressed 33	1
113527483	tex47	testis expressed 47	1
113523981	wdr60	WD repeat domain 60	1

## Sheet: cluster 2
Gene ID	Gene name	Description	Cluster
113531560	cunh3orf85	chromosome unknown C3orf85 homolog	2
113526961	LOC113526961	uncharacterized LOC113526961	2
113531961	LOC113531961	uncharacterized LOC113531961	2
113541042	LOC113541042	vexin-like	2
113541403	LOC113541403	uncharacterized LOC113541403	2
113542136	LOC113542136	uncharacterized LOC113542136	2
113523984	pogk	pogo transposable element derived with KRAB domain	2
113543745	slfnl1	schlafen like 1	2

## Sheet: cluster 3
Gene ID	Gene name	Description	Cluster
113523749	LOC113523749	uncharacterized LOC113523749	3
113524923	LOC113524923	uncharacterized LOC113524923	3
113528833	LOC113528833	leukocyte cysteine proteinase inhibitor 1-like	3
113531950	LOC113531950	uncharacterized LOC113531950	3
113533685	CX3CL1	chromo domain-containing protein cec-1-like%2C transcript variant X2	3
113533778	LOC113533778	dual specificity protein kinase shkD-like	3
113534207	LOC113534207	uncharacterized LOC113534207	3
113539997	LOC113539997	uncharacterized LOC113539997	3
113540551	LOC113540551	uncharacterized LOC113540551	3
113541778	LOC113541778	uncharacterized LOC113541778	3
113547474	LOC113547474	uncharacterized LOC113547474	3
113539350	ly6d	lymphocyte antigen 6 family member D	3
113545006	ncmap	non-compact myelin associated protein	3
113535796	GRP	gastrin-releasing peptide-like%2C transcript variant X2	3

## Sheet: cluster 4
Gene ID	Gene name	Description	Cluster
113525165	LOC113525165	uncharacterized LOC113525165	4
113526670	LOC113526670	calphotin-like	4
113530157	LOC113530157	interleukin-21-like	4
113534652	LOC113534652	uncharacterized LOC113534652	4
113541665	LOC113541665	uncharacterized PE-PGRS family protein PE_PGRS54-like	4
113542106	LOC113542106	uncharacterized LOC113542106	4
113544396	LOC113544396	uncharacterized LOC113544396	4
113544546	LOC113544546	calcium-activated chloride channel regulator 3A-1-like	4
113544571	LOC113544571	calcium-activated chloride channel regulator 1-like	4
113544950	LOC113544950	uncharacterized LOC113544950	4
113546726	LOC113546726	uncharacterized LOC113546726	4
113544011	parm1	prostate androgen-regulated mucin-like protein 1	4

## Sheet: cluster 5
Gene ID	Gene name	Description	Cluster
113544227	cunh10orf53	chromosome unknown C10orf53 homolog	5
113533572	enkd1	enkurin domain containing 1	5
113535709	fam216a	family with sequence similarity 216 member A	5
113544929	lage3	L antigen family member 3	5
113523868	LOC113523868	uncharacterized LOC113523868	5
113523917	LOC113523917	uncharacterized LOC113523917	5
113547643	HRG	histidine-rich glycoprotein	5
113525877	LOC113525877	uncharacterized LOC113525877	5
113530575	LOC113530575	L-rhamnose-binding lectin CSL2-like	5
113536891	LOC113536891	cytochrome c oxidase subunit 7C	5
113538378	LOC113538378	PE-PGRS family protein PE_PGRS30-like	5
113539378	LOCLOC113538378	uncharacterized LOCLOC113538378	5
113539654	LOC113539654	zinc finger protein 862-like	5
113541951	LOC113541951	B3 domain-containing protein At5g60140-like	5
113542572	LOC113542572	uncharacterized LOC113542572	5
113543562	LOC113543562	coiled-coil domain-containing protein 169-like	5
113544277	LOC113544277	uncharacterized LOC113544277	5
113530343	pifo	primary cilia formation	5
113547689	xpa	XPA, DNA damage recognition and repair factor	5

## Sheet: cluster 6
Gene ID	Gene name	Description	Cluster
113524458	LOC113524458	uncharacterized LOC113524458	6
113525426	LOC113525426	uncharacterized LOC113525426	6
113526169	LOC113526169	velvet complex subunit B-like	6
113527132	LOC113527132	uncharacterized LOC113527132	6
113534513	LOC113534513	uncharacterized LOC113534513	6
113535210	LOC113535210	uncharacterized LOC113535210	6
113543977	LOC113543977	serine-aspartate repeat-containing protein I-like	6
113544511	LOC113544511	uncharacterized LOC113544511	6
